# Supplementary material for: Tramtrack acts during late pupal development to direct ant caste identity
Source: PLoS Genet. 2021 Sep 22;17(9):e1009801. doi: 10.1371/journal.pgen.1009801 (PMC8489709; doi:10.1371/journal.pgen.1009801)
Supplement: S1 Table — “eye_term” column indicates genes that contributed to gene ontology terms R7 cell development or eye-antennal disc morphogenesis from Figs 1A and 2E respectively. (XLSX) [file pgen.1009801.s003.xlsx]

## Sheet: S1_Table
NCBI_ID	gene_desc	FB_ID	FB_gene	FB_desc	log2foldchange.LPS.Maj/Min	padj.LPS.Maj/Min	log2foldchange.d0.Maj/Min	padj.d0.Maj/Min	eye_term
LOC105259495	zinc finger protein 2 homolog	FBgn0032979	Clamp	Chromatin-linked adaptor for MSL proteins	-0.934019	9.62e-43	-0.286591	2.49e-07
LOC105251672	uncharacterized LOC105251672	FBgn0034978	CG3257		-0.938164	1.83e-32	-0.326143	0.000362329
LOC105257582	serine-rich adhesin for platelets	FBgn0034742	CG4294		-0.729563	1.25e-20	-0.310984	0.00405261
LOC105255409	uncharacterized LOC105255409	FBgn0052685	ZAP3	ZAP3	-0.657405	3.27e-19	-0.199973	0.000857609
LOC105249867	uncharacterized LOC105249867				-1.00592	6.73e-18	-0.139593	0.296143
LOC105259299	potassium voltage-gated channel protein Shab	FBgn0262593	Shab	Shaker cognate b	-0.470853	1.84e-15	-0.214725	0.0731383
LOC105254229	metabotropic glutamate receptor	FBgn0019985	mGluR	metabotropic Glutamate Receptor	-0.732747	2.12e-15	-0.0907958	0.643243
LOC105251466	uncharacterized LOC105251466	FBgn0263257	Cngl	Cyclic nucleotide-gated ion channel-like	-0.708592	2.17e-15	-0.00694522	0.970269
LOC105256506	beta-TrCP	FBgn0283468	slmb	supernumerary limbs	-0.980708	1.33e-13	-0.238648	0.000207213
LOC105257364	lachesin				-0.432156	1.33e-13	-0.399837	0.000324973
LOC105251492	protein stoned-B	FBgn0016975	stnB	stoned B	-0.348566	2.2e-13	-0.109012	0.476532
LOC105255628	cGMP-dependent protein kinase, isozyme 2 forms cD4/T1/T3A/T3B	FBgn0000721	for	foraging	0.81835	9.15e-13	-0.230453	0.139223
LOC105253548	frequenin-1	FBgn0083228	Frq2	Frequenin 2	-0.709584	1.84e-12	-0.158519	0.466416
LOC105254389	uncharacterized LOC105254389	FBgn0032197	CG5694		-0.453409	2.43e-12	-0.151519	0.00115616
LOC105252914	uncharacterized LOC105252914	FBgn0284246	l(2)k09848	lethal (2) k09848	-0.74278	5.15e-12	-0.198578	0.0162103
LOC105248958	voltage-dependent calcium channel subunit alpha-2/delta-3	FBgn0028863	CG4587		-0.400264	3.71e-11	-0.273756	0.00332383
LOC105258650	lipid storage droplets surface-binding protein 2-like				0.897179	5.41e-11	0.643801	4.48e-05
LOC105252741	enoyl-CoA delta isomerase 1, mitochondrial	FBgn0032160	CG4598		0.618383	8.07e-11	0.054713	0.728161
LOC105254428	alanine--glyoxylate aminotransferase 2-like	FBgn0036381	CG8745		0.851909	8.07e-11	0.564763	0.46837
LOC105251247	eukaryotic translation initiation factor 3 subunit H	FBgn0022023	eIF3h	eukaryotic translation initiation factor 3 subunit h	0.592485	1.67e-10	0.285	0.000785755
LOC105250063	death-associated protein 1	FBgn0033624	CG12384		0.57135	2.79e-10	0.40746	1.12e-05
LOC105248428	uncharacterized LOC105248428	FBgn0260658	CG42541		-0.677267	4.94e-10	-0.393321	6.36e-05
LOC105255418	elongin-B	FBgn0023212	EloB	Elongin B	0.556035	5.4e-10	0.054725	0.581987
LOC105255859	5-hydroxytryptamine receptor 1	FBgn0004573	5-HT7	5-hydroxytryptamine (serotonin) receptor 7	-0.643329	6.6e-10	-0.241382	0.0565663
LOC105254467	glutamate receptor ionotropic, NMDA 2B	FBgn0053513	Nmdar2	NMDA receptor 2	-0.663553	7.07e-10	-0.292601	0.0131753
LOC105259214	ephrin type-B receptor 1-B	FBgn0025936	Eph	Eph receptor tyrosine kinase	-0.888229	7.58e-10	-0.248878	0.106529
LOC105253522	estradiol 17-beta-dehydrogenase 8-like				-0.807275	1.28e-09	-0.760703	0.000130271
LOC105257641	protein bric-a-brac 2	FBgn0263102	psq	pipsqueak	-0.71318	1.39e-09	-0.132693	0.191262
LOC105256392	SCY1-like protein 2	FBgn0085385	bma	black match	-0.660489	1.83e-09	-0.37397	0.000764128
LOC105251589	leukocyte receptor cluster member 8 homolog	FBgn0032305	CG6700		-0.430711	3.1e-09	-0.221801	0.0500456
LOC112637083	uncharacterized LOC112637083				-0.742932	3.1e-09	-0.344259	0.0790817
LOC105253079	synaptic vesicle glycoprotein 2A				0.542685	3.56e-09	0.280512	0.716973
LOC105251007	lethal(3)malignant brain tumor-like protein 3	FBgn0002441	l(3)mbt	lethal (3) malignant brain tumor	-0.682504	9.97e-09	-0.139398	0.0634626
LOC105249775	neural/ectodermal development factor IMP-L2	FBgn0001257	ImpL2	Ecdysone-inducible gene L2	1.18865	1.04e-08	1.97078	1.74e-23
LOC105259488	uncharacterized LOC105259488				0.654655	1.68e-08	0.272392	0.0689158
LOC105248012	juvenile hormone epoxide hydrolase 1	FBgn0034405	Jheh2	Juvenile hormone epoxide hydrolase 2	0.659819	2.1e-08	0.655288	2.07e-07
LOC105256758	gastrula zinc finger protein XlCGF7.1				-0.74897	2.29e-08	-0.345616	0.0729013
LOC105254766	centromere-associated protein E	FBgn0031313	CG5080		1.33091	3.88e-08	0.688788	0.315922
LOC105249433	uncharacterized LOC105249433				-0.446627	4.39e-08	-0.448447	0.000706375
LOC105248678	beta-1-syntrophin	FBgn0037130	Syn1	Syntrophin-like 1	-0.882107	4.57e-08	-0.195632	0.0606855
LOC105256578	potassium voltage-gated channel protein eag	FBgn0000535	eag	ether a go-go	-0.521925	5.01e-08	-0.239609	0.0696226
LOC105254180	nephrin	FBgn0083950	CG34114		-0.518152	6.69e-08	-0.276977	0.025789
LOC105257206	LIRP	FBgn0044050	Ilp3	Insulin-like peptide 3	0.722712	7.84e-08	0.0231883	0.906835
LOC105250461	uncharacterized LOC105250461				-0.434615	1.34e-07	-0.362378	0.00757099
LOC105251450	mucin-5AC	FBgn0263772	CG43689		-0.419454	1.34e-07	-0.21746	0.2531
LOC105252091	dynein regulatory complex protein 11	FBgn0037712	CG16789		-0.471913	1.34e-07	-0.347897	0.00159954
LOC105253177	apolipoprotein D				0.848772	2.25e-07	0.342031	0.000214816
LOC105252633	ejaculatory bulb-specific protein 3	FBgn0035089	Phk-3	Pherokine 3	1.22544	2.27e-07	-0.0288413	0.941655
LOC105248915	uncharacterized LOC105248915	FBgn0030617	CG9095		2.30172	2.32e-07	0.892442	0.0010453
LOC105255039	whirlin	FBgn0264006	dysc	dyschronic	-0.452666	2.32e-07	-0.413575	2.05e-05
LOC105258086	epidermal growth factor receptor kinase substrate 8	FBgn0029095	aru	arouser	0.999563	2.71e-07	-0.249676	0.307663
LOC105254318	stress response protein nst1	FBgn0266521	stai	stathmin	-0.254825	2.92e-07	-0.136266	0.143547
LOC105255427	calumenin	FBgn0025682	scf	supercoiling factor	0.400873	3.33e-07	0.205984	0.265385
LOC105249096	neogenin	FBgn0011592	fra	frazzled	-0.748498	3.35e-07	-0.269681	0.000109303
LOC105254138	uncharacterized LOC105254138	FBgn0262527	nsl1	non-specific lethal 1	-0.392956	3.66e-07	-0.109615	0.397836
LOC105248438	venom carboxylesterase-6				1.0239	3.67e-07	0.209962	0.813507
LOC105252833	probable G-protein coupled receptor 158	FBgn0264339	CG43795		-0.675364	3.74e-07	-0.37498	0.0165001
LOC105251489	short-chain dehydrogenase/reductase family 16C member 6	FBgn0029994	CG2254		0.525535	4.42e-07	0.199494	0.202923
LOC105255803	uncharacterized LOC105255803	FBgn0038017	CG4115		2.9878	5.72e-07	-0.180349	0.607118
LOC105257330	PAX3- and PAX7-binding protein 1	FBgn0037466	CG1965		-0.285575	6.2e-07	-0.165313	0.0085001
LOC105250783	glutathione S-transferase theta-3	FBgn0031117	GstT3	Glutathione S transferase T3	0.807273	6.89e-07	-0.0352251	0.861982
LOC105259537	protein arginine N-methyltransferase 1	FBgn0037834	Art1	Arginine methyltransferase 1	0.573668	1.23e-06	0.279471	0.00102886
LOC105250748	regulating synaptic membrane exocytosis protein 1	FBgn0264606	Fife	Fife	-0.643655	1.39e-06	-0.433422	0.00238338
LOC105253466	peptidyl-prolyl cis-trans isomerase	FBgn0004432	Cyp1	Cyclophilin 1	0.509406	1.78e-06	0.294342	0.00683804
LOC105259051	F-BAR domain only protein 2	FBgn0037702	CG8176		-0.318287	2.48e-06	-0.284953	0.00247725
LOC105256617	zinc finger protein 835	FBgn0266450	Kr-h1	Kruppel homolog 1	-1.97733	2.73e-06	-0.890815	2.45e-07
LOC105252308	protein archease-like	FBgn0038893	Archease	Archease	0.75849	3.16e-06	0.232683	0.0357292
LOC105247967	glutamate-gated chloride channel	FBgn0264908	pHCl-1	pH-sensitive chloride channel 1	-0.484318	3.16e-06	-0.239453	0.038185
LOC105250920	CD109 antigen	FBgn0041181	Tep3	Thioester-containing protein 3	1.19863	3.71e-06	0.0674053	0.849223
LOC105252077	homeobox protein homothorax	FBgn0001235	hth	homothorax	-0.558638	4.12e-06	-0.0145515	0.938213
LOC105256046	GILT-like protein 1	FBgn0039965	CG13865		0.931656	4.91e-06	0.509488	1.11e-07
LOC105249023	synaptic vesicular amine transporter	FBgn0260964	Vmat	Vesicular monoamine transporter	-0.492967	4.93e-06	-0.169423	0.300283
LOC105259282	uncharacterized LOC105259282	FBgn0034583	CG10527		0.458501	5.51e-06	0.576513	9.11e-06
LOC105252630	fatty-acid amide hydrolase 2-B-like	FBgn0038803	CG5191		1.8824	7.05e-06	-0.0326761	0.951332
LOC105249890	neuropeptide FF receptor 1				-0.437592	8.58e-06	-0.123764	0.384235
LOC105258647	calcium-activated potassium channel slowpoke	FBgn0003429	slo	slowpoke	-0.424818	8.58e-06	-0.210976	0.0303366
LOC105251676	dipeptidyl aminopeptidase-like protein 6	FBgn0263780	CG17684		-0.459288	9.42e-06	-0.251358	0.0710576
LOC105249785	netrin-1	FBgn0015774	NetB	Netrin-B	-0.558837	9.51e-06	-0.064802	0.688385
LOC105250487	potential E3 ubiquitin-protein ligase ariadne-1	FBgn0017418	ari-1	ariadne 1	-0.866008	1.06e-05	-0.370528	1.14e-09
LOC105258573	putative phospholipase B-like lamina ancestor	FBgn0016031	lama	lamina ancestor	0.820158	1.1e-05	0.120808	0.839196
LOC112637043	DNA ligase 4	FBgn0030506	Lig4	Ligase4	-0.336394	1.29e-05	0.156957	0.0456647
LOC105255689	uncharacterized LOC105255689	FBgn0261929	5-HT2B	5-hydroxytryptamine (serotonin) receptor 2B	-0.568146	1.37e-05	-0.0460512	0.790897
LOC105259271	homeobox protein SIX3	FBgn0025360	Optix	Optix	-1.31956	1.37e-05	-0.0211809	0.937185
LOC105256525	protein FAN				-0.278947	1.55e-05	-0.0305738	0.738568
LOC105258461	pheromone-binding protein Gp-9				1.09427	1.81e-05	0.192612	0.329753
LOC105248841	ATP-binding cassette sub-family G member 4	FBgn0025683	CG3164		0.714386	1.85e-05	0.0286908	0.809806
LOC105253030	uncharacterized LOC105253030	FBgn0051998	CG31998		-0.332993	2.19e-05	-0.243941	0.0742178
LOC105257729	hypothetical protein				1.48924	2.2e-05	-0.182273	0.86025
LOC105248542	GATA-binding factor C	FBgn0001138	grn	grain	-0.692772	2.24e-05	-0.0472136	0.886938
LOC105250553	electron transfer flavoprotein subunit alpha, mitochondrial	FBgn0010516	wal	walrus	0.445852	2.59e-05	0.109254	0.623483
LOC105251866	proton channel OtopLc				1.50466	2.81e-05	0.269868	0.387392
LOC105251771	broad-complex core protein	FBgn0283451	br	broad	-0.871976	2.86e-05	-0.195413	0.0517026
LOC105258683	ectonucleoside triphosphate diphosphohydrolase 5	FBgn0024947	NTPase	NTPase	0.423462	3e-05	0.00117217	0.990678
LOC105254872	unconventional myosin-IXb				-0.33762	3.15e-05	-0.282152	0.0169171
LOC105252147	class E basic helix-loop-helix protein 22	FBgn0032651	Oli	Olig family	-0.702006	4.26e-05	-0.358422	1.25e-06
LOC105250620	collagen alpha-1(I) chain				0.710323	5.32e-05	-0.563547	0.474747
LOC105259357	cyclic GMP-AMP synthase-like	FBgn0050424	CG30424		0.441181	5.42e-05	0.364771	0.238509
LOC105259443	hemicentin-1				-0.289237	6.6e-05	-0.0140714	0.950528
LOC105252778	REST corepressor 3	FBgn0261573	CoRest	CoRest	-0.394165	6.88e-05	-0.15616	0.0196646
LOC105258128	hippocalcin-like protein 4				-0.500894	7e-05	-0.0717052	0.44787
LOC105258637	transducin beta-like protein 2				0.357737	7.32e-05	0.27101	0.00243993
LOC105258319	serine hydroxymethyltransferase, cytosolic	FBgn0029823	Shmt2	Serine hydroxymethyltransferase 2	0.831779	7.88e-05	0.206165	0.236697
LOC105250229	endothelin-converting enzyme homolog	FBgn0031081	Nep3	Neprilysin 3	-0.298784	8.72e-05	-0.2581	0.00215017
LOC105254463	low affinity immunoglobulin epsilon Fc receptor	FBgn0035199	tfc	triforce	1.23668	8.72e-05	0.582948	1.86e-06
LOC105253432	iduronate 2-sulfatase	FBgn0035445	Ids	Iduronate 2-sulfatase	-0.192728	0.00012121	0.16501	0.0879963
LOC105252280	LIM/homeobox protein Lhx5	FBgn0026411	Lim1	LIM homeobox 1	-0.450453	0.000146998	0.0560035	0.719407
LOC105257105	uncharacterized LOC105257105				1.55942	0.000159525	0.221113	0.324084
LOC105253608	ETS-related transcription factor Elf-5				0.620557	0.000164636	-0.0524188	0.865191
LOC105259084	E3 ubiquitin-protein ligase MIB1	FBgn0263601	mib1	mind bomb 1	-0.346074	0.000171956	0.00261758	0.976803
LOC105255241	3-ketoacyl-CoA thiolase, mitochondrial	FBgn0040064	yip2	yippee interacting protein 2	0.52093	0.000173963	0.301269	0.166812
LOC105257378	alpha-N-acetylglucosaminidase	FBgn0014417	CG13397		0.306489	0.000173963	0.375469	0.00058359
LOC105259325	limbic system-associated membrane protein	FBgn0025878	wrapper	wrapper	0.542667	0.000173963	0.768421	3.63e-09
LOC105251353	uncharacterized LOC105251353	FBgn0259927	CG42450		-0.480826	0.000179292	-0.238041	0.14434
LOC105248296	latrophilin Cirl	FBgn0033313	Cirl	Calcium-independent receptor for alpha-latrotoxin	-0.501144	0.000179292	0.109996	0.416112
LOC105255844	uncharacterized LOC105255844				-0.5446	0.000179292	-0.016308	0.889557
LOC105254027	phenoloxidase 1	FBgn0033367	PPO2	Prophenoloxidase 2	0.745832	0.000192641	0.664542	0.39832
LOC112638494	uncharacterized LOC112638494				0.332166	0.000199223	0.261668	0.0318473
LOC105254204	neuroparsin-A				0.847306	0.00020758	0.941939	1.56e-31
LOC105248686	uncharacterized LOC105248686				-0.448488	0.000215538	-0.0195679	0.909236
LOC105253424	estradiol 17-beta-dehydrogenase 8				-1.12748	0.000224312	-0.618711	0.0337403
LOC105251468	uncharacterized LOC105251468				0.576012	0.000253692	0.280996	7.36e-06
LOC105251943	agrin				-0.567963	0.000253902	-0.0322371	0.866884
LOC105258233	small conductance calcium-activated potassium channel protein	FBgn0029761	SK	small conductance calcium-activated potassium channel	-0.58499	0.000256839	-0.222772	0.0311937
LOC105257325	vigilin	FBgn0027835	Dp1	Dodeca-satellite-binding protein 1	0.209558	0.000272163	-0.131135	0.236329
LOC105253749	longitudinals lacking protein, isoforms H/M/V	FBgn0263108	BtbVII	BTB-protein-VII	-0.265277	0.00030328	-0.14854	0.08087	R7_dev
LOC105247841	luc7-like protein 3	FBgn0029887	CG3198		-0.21287	0.000359222	-0.198414	0.00981074
LOC105254482	transmembrane channel-like protein 1				0.285161	0.000359222	-0.0409335	0.649232
LOC105258749	uncharacterized LOC105258749	FBgn0028573	prc	pericardin	1.88756	0.000361546	0.578009	NA
LOC112639683	uncharacterized LOC112639683				1.12522	0.000366396	0.264537	0.584958
LOC105258079	methyltransferase-like protein 5	FBgn0036856	CG9666		-0.246554	0.000368782	-0.0310476	0.840377
LOC105255244	dihydropyrimidine dehydrogenase [NADP(+)]	FBgn0086450	su(r)	suppressor of rudimentary	0.932876	0.00037213	0.746966	6.02e-07
LOC105249683	ras-like protein family member 10B	FBgn0037326	CG14669		-0.325445	0.000436266	-0.0584486	0.482352
LOC105258293	tyrosine-protein phosphatase Lar	FBgn0000464	Lar	Leukocyte-antigen-related-like	-0.665385	0.000467699	-0.339711	0.009764	R7_dev
LOC105251045	uncharacterized LOC105251045				0.347436	0.000467699	0.158119	0.178019
LOC105252011	uncharacterized LOC105252011	FBgn0264707	RhoGEF3	Rho guanine nucleotide exchange factor 3	-0.475422	0.000467699	-0.13838	0.407475
LOC105253261	gamma-aminobutyric acid type B receptor subunit 1	FBgn0260446	GABA-B-R1	metabotropic GABA-B receptor subtype 1	-0.350364	0.000467699	-0.262881	0.000368135
LOC105258322	zinc finger homeobox protein 4	FBgn0004607	zfh2	Zn finger homeodomain 2	-0.497787	0.000475471	-0.0115626	0.949685
LOC105258859	ester hydrolase C11orf54 homolog	FBgn0035189	CG9119		0.325407	0.000502867	0.0181359	0.915466
LOC105259476	phosrestin-2	FBgn0000120	Arr1	Arrestin 1	-4.77371	0.000518652	-1.5747	0.168121
LOC105249665	AP-2 complex subunit alpha	FBgn0264855	AP-2alpha	Adaptor Protein complex 2, alpha subunit	-0.167047	0.0005309	-0.127453	0.123887
LOC105248038	thyrotroph embryonic factor	FBgn0016694	Pdp1	PAR-domain protein 1	0.229672	0.000546386	-0.0200243	0.883339
LOC112639562	juvenile hormone acid O-methyltransferase-like				-2.26346	0.000562224	-2.47403	NA
LOC105252530	protein tramtrack, alpha isoform	FBgn0003870	ttk	tramtrack	-0.70744	0.000593439	-0.206615	0.000552721	R7_dev
LOC105252235	protein Cep78 homolog				-0.70782	0.000655068	0.342623	0.0540633
LOC105259069	PDZ domain-containing protein 8	FBgn0030358	CG10362		-0.306766	0.000689589	-0.299418	0.0037671
LOC105257354	potassium voltage-gated channel subfamily KQT member 1	FBgn0033494	KCNQ	KCNQ potassium channel	-0.66071	0.000764184	-0.479921	0.000354708
LOC105252037	C-1-tetrahydrofolate synthase, cytoplasmic	FBgn0020385	pug	pugilist	0.995867	0.000824892	0.58212	6.92e-07
LOC105256501	atrial natriuretic peptide receptor 1	FBgn0051183	CG31183		-0.311258	0.00083909	-0.0992167	0.489042
LOC105256765	larval cuticle protein A2B	FBgn0035513	Cpr64Ad	Cuticular protein 64Ad	-6.18411	0.000857683	0.432788	0.619164
LOC105251309	transient-receptor-potential-like protein	FBgn0005614	trpl	transient receptor potential-like	-4.78982	0.000886576	0.16998	0.763137
LOC105250841	gonadotropin-releasing hormone II receptor	FBgn0025595	AkhR	Adipokinetic hormone receptor	1.15992	0.000898262	0.305702	0.701514
LOC105256599	vacuolar protein sorting-associated protein 13C				-0.300325	0.000901781	-0.151683	0.18857
LOC105247961	collagen alpha-5(IV) chain				0.628182	0.000953899	0.121262	0.820312
LOC105248529	serine/threonine-protein kinase NLK	FBgn0011817	nmo	nemo	-0.408727	0.001014	-0.175658	0.187941
LOC105253188	multidrug resistance-associated protein 4-like				-0.291526	0.00101847	-0.303724	1.22e-05
LOC105254314	uncharacterized LOC105254314	FBgn0030887	CG6867		0.467476	0.00104703	0.363444	0.00106893
LOC105253306	syntaxin-binding protein 5	FBgn0030412	Tomosyn	Tomosyn	-0.395398	0.00112878	-0.186125	0.0353091
LOC105250249	Kv channel-interacting protein 1	FBgn0039380	CG5890		-0.417839	0.00112878	-0.200782	0.0142045
LOC105258013	SOSS complex subunit C homolog	FBgn0259720	CG42374		-0.231332	0.00112878	-0.048845	0.728161
LOC105253292	transcriptional regulator ERG homolog	FBgn0005658	Ets65A	Ets at 65A	-0.343358	0.00114907	0.0704037	0.585572
LOC105250382	cryptochrome-1	FBgn0016054	phr6-4	(6-4)-photolyase	0.487437	0.00123154	0.704282	3.35e-11
LOC105255784	1-phosphatidylinositol 4,5-bisphosphate phosphodiesterase classes I and II	FBgn0004611	Plc21C	Phospholipase C at 21C	-0.277649	0.00126184	-0.134644	0.264924
LOC109610526	cytochrome P450 4C1-like				1.64199	0.00137559	0.798089	NA
LOC105247808	matrix metalloproteinase-2-like	FBgn0033438	Mmp2	Matrix metalloproteinase 2	0.432804	0.00137981	0.173253	0.119436
LOC105255364	AF4/FMR2 family member 4	FBgn0086655	jing	jing	-0.817706	0.00141172	-0.18041	0.299153
LOC105251794	insulin receptor substrate 1	FBgn0024248	chico	chico	-0.342335	0.00146127	-0.231849	0.0650458
LOC105250135	tRNA-dihydrouridine(16/17) synthase [NAD(P)(+)]-like	FBgn0031238	CG3645		-0.338187	0.00146954	-0.123138	0.0142753
LOC105249749	putative hydroxypyruvate isomerase	FBgn0011770	Gip	GIP-like	0.250762	0.00153206	0.0661653	0.636957
LOC105255951	polycomb group protein Pc	FBgn0003042	Pc	Polycomb	-0.381898	0.00164868	-0.152848	0.246743
LOC105249418	vicilin-like seed storage protein At2g18540	FBgn0025833	CG8910		-0.234234	0.00169214	-0.183089	0.237566
LOC105249554	1-phosphatidylinositol 4,5-bisphosphate phosphodiesterase				-4.2837	0.00180223	-1.1839	NA
LOC105254320	phosphatidylinositol-binding clathrin assembly protein LAP	FBgn0086372	lap	like-AP180	-0.260411	0.0018822	-0.0520716	0.688877
LOC105258489	uncharacterized LOC105258489	FBgn0260482	CG32599		1.98708	0.00198121	0.253027	NA
LOC105251768	RING finger protein 44	FBgn0037705	mura	murashka	-0.389605	0.00198831	-0.268994	0.00524886
LOC105252626	transmembrane protein 94	FBgn0022153	l(2)k05819	lethal (2) k05819	-0.292657	0.00198831	-0.180308	0.00773319
LOC105252688	endochitinase	FBgn0038180	Cht5	Chitinase 5	-6.12394	0.00202615	0.140869	0.800048
LOC105255597	peripheral plasma membrane protein CASK	FBgn0013759	CASK	CASK	-0.363608	0.00207904	-0.397089	0.0197589
LOC105257905	AT-rich interactive domain-containing protein 2	FBgn0042085	Bap170	Brahma associated protein 170kD	-0.307566	0.00227648	-0.15665	0.272991
LOC105249822	ATP-binding cassette sub-family A member 5	FBgn0031170	CG1718		-0.442597	0.00236846	-0.27955	0.00997917
LOC105257768	xenotropic and polytropic retrovirus receptor 1	FBgn0035649	CG10483		-0.26236	0.00243155	0.0428781	0.743357
LOC105250026	short/branched chain specific acyl-CoA dehydrogenase, mitochondrial	FBgn0036824	CG3902		0.486227	0.00249464	0.176432	0.574712
LOC105254645	uncharacterized LOC105254645				-0.43881	0.00252092	0.148515	0.374779
LOC105249344	cystathionine gamma-lyase	FBgn0000566	Eip55E	Eip55E	0.242397	0.0025285	0.0592157	0.592965
LOC105249859	LIM/homeobox protein Awh	FBgn0013751	Awh	Arrowhead	-0.521111	0.00255281	0.0506476	0.826884
LOC105249040	fatty acyl-CoA reductase 1				2.55872	0.0026727	-0.0433985	NA
LOC105252702	dynein heavy chain 7, axonemal	FBgn0013810	Dhc36C	Dynein heavy chain at 36C	-0.51595	0.00272584	-0.29471	0.0097818
LOC105256887	uncharacterized LOC105256887	FBgn0266418	wake	wide awake	-0.30003	0.00273011	0.0139925	0.922167
LOC105249412	runt-related transcription factor 3	FBgn0083981	RunxA	Runt related A	-0.517302	0.0027605	-0.0421624	0.784583	R7_dev
LOC105249625	arginine-glutamic acid dipeptide repeats protein	FBgn0051550	CG31550		-0.399326	0.002784	-0.0627868	0.575813
LOC105250727	glutathione hydrolase 1 proenzyme	FBgn0025837	CG17636		0.97565	0.00278542	-0.406322	0.151228
LOC105255913	uncharacterized LOC105255913				-0.421892	0.00278542	0.0474586	0.740798
LOC105255486	uncharacterized LOC105255486	FBgn0051151	wge	winged eye	-0.579136	0.00304093	-0.194413	0.148866
LOC105258063	uronyl 2-sulfotransferase				2.39073	0.00304093	0.932925	NA
LOC105248310	6-phosphogluconolactonase	FBgn0030239	CG17333		0.33417	0.00304893	0.287802	0.00194982
LOC105251557	transcription initiation factor TFIID subunit 11	FBgn0259682	Jabba	Jabba	0.474563	0.00309923	0.0771142	0.830995
LOC105254688	inactive hydroxysteroid dehydrogenase-like protein 1	FBgn0032614	CG13284		1.39168	0.00329021	-0.199644	0.726261
LOC109610465	uncharacterized LOC109610465	FBgn0030234	CG15211		0.489982	0.00334028	0.191718	0.234554
LOC105254415	neural-cadherin	FBgn0015609	CadN	Cadherin-N	-0.517134	0.00334602	-0.11444	0.472237	R7_dev
LOC105257706	spondin-1	FBgn0026721	fat-spondin	fat-spondin	0.960119	0.0033713	0.0229272	0.952825
LOC105255034	UDP-N-acetylglucosamine--peptide N-acetylglucosaminyltransferase 110 kDa subunit	FBgn0261403	sxc	super sex combs	-0.285735	0.00347982	-0.170936	0.0449973
LOC105254437	protein deadpan	FBgn0032741	Sidpn	similar to Deadpan	-0.341974	0.00347982	-0.152073	0.174744
LOC105257462	uncharacterized LOC105257462	FBgn0067864	Patj	Patj	-0.355462	0.00347982	-0.0195189	0.865833
LOC105257435	ecto-NOX disulfide-thiol exchanger 2	FBgn0036317	CG10948		-0.199493	0.00347982	0.0281868	0.839329
LOC105259050	mucin-5AC	FBgn0037525	CG17816		-0.28408	0.00347982	-0.0377873	0.746679
LOC112638928					0.340972	0.00347982	0.142082	0.429331
LOC105248260	Down syndrome cell adhesion molecule-like protein Dscam2				-0.666012	0.00354099	-0.036357	0.854581
LOC105249409	galactokinase				0.377626	0.00367567	0.587405	4.27e-07
LOC105252592	arrestin homolog	FBgn0000121	Arr2	Arrestin 2	-3.64585	0.00374118	-1.84027	0.0423623
LOC105253268	homeobox protein prospero	FBgn0259163	CG42268		-0.192282	0.00374381	-0.0804727	0.490215
LOC105254291	alpha,alpha-trehalose-phosphate synthase [UDP-forming]	FBgn0027560	Tps1	Trehalose-6-phosphate synthase 1	0.885697	0.00384789	0.225178	0.0447881
LOC105254730	protein artichoke				-0.405419	0.00384789	-0.254539	0.0171304
LOC105256753	uncharacterized LOC105256753				-0.881425	0.00385152	-0.303403	0.120669
LOC105254866	protein groucho	FBgn0001139	gro	groucho	-0.363316	0.003859	-0.122577	0.546728
LOC105256171	broad-complex core protein	FBgn0029822	CG12236		-0.315262	0.00394219	-0.146244	0.0194856	eyediscmorph
LOC105247860	cytochrome P450 4C1				1.27916	0.00394219	-0.00930201	NA
LOC105257008	congested-like trachea protein	FBgn0019830	colt	congested-like trachea	0.289468	0.00394219	0.127413	0.201992
LOC105254269	trifunctional enzyme subunit beta, mitochondrial	FBgn0025352	Thiolase	Thiolase	0.350719	0.00398632	0.359295	0.0141427
LOC105252112	SPARC	FBgn0026562	SPARC	Secreted protein, acidic, cysteine-rich	0.607909	0.00400973	0.0387215	0.938901
LOC105257546	neurexin-1	FBgn0038975	Nrx-1	Neurexin 1	-0.42079	0.00402277	-0.163856	0.0640617
LOC105254928	uncharacterized LOC105254928	FBgn0051191	CG31191		-0.428632	0.00402874	0.0890455	0.412788
LOC105258284	macoilin-1	FBgn0050389	CG30389		-0.182787	0.00415332	-0.236339	0.00031987
LOC105257225	extensin				-0.274766	0.00422957	-0.0797064	0.31687
LOC105258813	probable ascorbate-specific transmembrane electron transporter 1	FBgn0032810	CG13077		2.32588	0.00422957	-0.473019	0.417163
LOC105259544	Transmembrane protein 151B				-0.461611	0.0043318	-0.203439	0.0378376
LOC105254666	neural-cadherin-like				-0.763549	0.00440416	0.0435641	0.903075	R7_dev
LOC105249466	WD repeat-containing protein 7	FBgn0023510	Rbcn-3B	Rabconnectin-3B	-0.273259	0.00441814	-0.364592	0.000971281
LOC105247803	uncharacterized LOC105247803				-0.448968	0.00461016	0.0343257	0.786252
LOC105258975	sodium-driven chloride bicarbonate exchanger	FBgn0259111	Ndae1	Na[+]-driven anion exchanger 1	-0.344305	0.00469429	-0.217138	0.176165
LOC105251103	kazrin	FBgn0034720	Liprin-gamma	Liprin-gamma	-0.325752	0.00469429	-0.122079	0.316215
LOC105253528	estradiol 17-beta-dehydrogenase 8-like				-0.490652	0.00471074	-0.680602	0.00521406
LOC105259539	ubiquitin carboxyl-terminal hydrolase 34	FBgn0039214	puf	puffyeye	-0.269535	0.00471074	-0.261172	0.107303
LOC105256778	homeobox protein prophet of Pit-1	FBgn0052532	CG32532		-0.430807	0.00496428	-0.182856	0.075123
LOC105252852	uncharacterized LOC105252852				2.90073	0.0050484	-0.235135	NA
LOC105253614	sodium leak channel non-selective protein	FBgn0002917	na	narrow abdomen	-0.303593	0.00518034	-0.177162	0.0613285
LOC105255053	hemicentin-2	FBgn0262509	nrm	neuromusculin	-0.338415	0.005198	-0.0785193	0.774617
LOC105248807	B-cell receptor-associated protein 31	FBgn0035165	CG13887		0.245935	0.00527743	0.0525938	0.474826
LOC105249394	uncharacterized LOC105249394	FBgn0259146	fid	fire dancer	-0.436262	0.00527743	-0.231056	0.101364
LOC105253074	phosphatidylinositol 3,4,5-trisphosphate 3-phosphatase and dual-specificity protein phosphatase PTEN	FBgn0026379	Pten	Phosphatase and tensin homolog	-0.217138	0.00536948	-0.223619	0.0204849
LOC105253687	voltage-dependent calcium channel subunit alpha-2/delta-3	FBgn0261041	stj	straightjacket	-0.308805	0.00542402	-0.254505	0.0135385
LOC105248350	guanine nucleotide-binding protein subunit gamma-1	FBgn0004921	Ggamma1	G protein gamma 1	0.222256	0.00580495	0.101426	0.288562
LOC105254223	activated Cdc42 kinase-like	FBgn0263998	Ack-like	Activated Cdc42 kinase-like	-0.352474	0.00580495	-0.218625	0.0204985
LOC105254490	arginine-glutamic acid dipeptide repeats protein	FBgn0010825	Gug	Grunge	-0.23832	0.00623736	-0.248853	0.0490991
LOC109609943	uncharacterized LOC109609943	FBgn0261277	rtv	retroactive	0.931437	0.00659984	0.22578	0.706246
LOC109610055	choline O-acetyltransferase-like				-0.252538	0.00660204	-0.390059	0.000157568
LOC105257238	piezo-type mechanosensitive ion channel component	FBgn0264953	Piezo	Piezo	-0.303917	0.00660341	-0.306936	0.0203018
LOC105248116	GATOR complex protein WDR59	FBgn0032339	Wdr59	WD repeat domain 59	-0.22558	0.00662722	-0.126318	0.173053
LOC109610481	proteoglycan Cow	FBgn0039054	Cow	Carrier of Wingless	-0.29641	0.00724646	-0.17751	0.0621712
LOC105251783	blood vessel epicardial substance				-0.34621	0.00783953	-0.11268	0.1752
LOC105257499	otoferlin				-0.378319	0.00784441	-0.0920869	0.485442
LOC105251463	proclotting enzyme	FBgn0038211	CG9649		1.54605	0.00787682	0.117287	0.857048
LOC105248633	protein N-terminal asparagine amidohydrolase	FBgn0034371	SP2637	SP2637	0.426103	0.0079407	-0.142647	0.10564
LOC105251839	protein sevenless-like				0.80496	0.0079407	0.801498	0.00950252
LOC105258675	lipase 1				0.383487	0.0079407	0.156671	0.739756
LOC105252466	rhodopsin	FBgn0019940	Rh6	Rhodopsin 6	-3.67177	0.00794971	-0.983165	0.0430584
LOC105248275	protein Fe65 homolog				-0.20728	0.00858369	-0.154722	0.318438
LOC105256772	glycine cleavage system H protein, mitochondrial	FBgn0027945	ppl	pumpless	0.381614	0.00858369	0.283971	0.0373302
LOC105252009	uncharacterized LOC105252009	FBgn0035648	CG13288		-0.538799	0.0091317	-0.120648	0.339474
LOC105253642	E3 ubiquitin-protein ligase HUWE1	FBgn0030674	CG8184		-0.220004	0.0091317	-0.200983	0.155909
LOC105254756	poly(U)-specific endoribonuclease homolog	FBgn0030251	CG2145		0.758954	0.00913295	0.445011	5.6e-06
LOC105253540	synapsin	FBgn0004575	Syn	Synapsin	-0.330435	0.00947073	-0.271151	0.0591669
LOC105253876	uncharacterized LOC105253876				1.91627	0.00999185	-0.324181	0.649232
LOC105252767	uncharacterized protein CG43867	FBgn0264449	CG43867		-0.367802	0.0100205	-0.0643951	0.719649
LOC105257841	potassium channel subfamily T member 2	FBgn0261698	SLO2	slowpoke 2	-0.411826	0.0100229	-0.463691	0.000775768
LOC105249688	synaptosomal-associated protein 29-like				-0.331519	0.0101196	0.123376	0.248188
LOC105258356	WD repeat and FYVE domain-containing protein 3	FBgn0043362	bchs	blue cheese	-0.357996	0.0101356	-0.252524	0.0071545
LOC105253835	cadherin-99C	FBgn0039709	Cad99C	Cadherin 99C	0.50973	0.0102264	0.207752	0.298562
LOC105257152	putative sodium-coupled neutral amino acid transporter 7				0.248674	0.0102802	0.0710039	0.644098
LOC105248331	hemolymph lipopolysaccharide-binding protein				1.22191	0.0102802	0.636649	0.498739
LOC105251195	putative transcription factor capicua	FBgn0262582	cic	capicua	-0.305728	0.0102802	-0.2425	0.0382615
LOC105255064	membrane-associated progesterone receptor component 1	FBgn0030703	MSBP	membrane steroid binding protein	0.409948	0.0102802	0.200571	0.0541583
LOC105257456	sodium channel protein para	FBgn0285944	para	paralytic	-0.712993	0.0102802	-0.291723	0.0167588
LOC105257751	RE1-silencing transcription factor B				-0.37192	0.0102802	-0.139402	0.34021
LOC105258160	putative aldehyde dehydrogenase family 7 member A1 homolog	FBgn0036857	CG9629		0.456172	0.0102802	0.594284	0.000521164
LOC105258971	neither inactivation nor afterpotential protein C	FBgn0002938	ninaC	neither inactivation nor afterpotential C	-3.83984	0.0102802	0.0563373	0.962932
LOC109609833	uncharacterized LOC109609833				1.19907	0.0102802	0.584621	0.000185193
LOC112637197	uncharacterized LOC112637197	FBgn0039264	CG11786		1.21825	0.0102802	0.25933	0.350926
LOC112637646					-0.447855	0.010305	-1.7755	0.0423563
LOC105258431	UDP-glucuronosyltransferase 2B1				-4.25237	0.0103724	0.343732	0.560425
LOC105254505	Golgi-specific brefeldin A-resistance guanine nucleotide exchange factor 1	FBgn0264560	garz	gartenzwerg	-0.257522	0.0106424	-0.153899	0.187941
LOC105258761	putative RNA-binding protein Luc7-like 2	FBgn0036734	CG7564		-0.281079	0.0106424	0.0272	0.80271
LOC105249848	uncharacterized LOC105249848				1.77846	0.0106598	-0.24742	NA
LOC105252320	kynurenine 3-monooxygenase	FBgn0000337	cn	cinnabar	-3.56835	0.0106598	-1.56664	NA
LOC105255106	uncharacterized LOC105255106	FBgn0052437	CG32437		-0.352349	0.0106598	0.107121	0.442505
LOC105256714	multidrug resistance protein homolog 49	FBgn0004512	Mdr49	Multi drug resistance 49	0.691437	0.0106598	-0.101453	0.887816
LOC105256919	acyl-CoA Delta(11) desaturase	FBgn0039755	CG15531		1.52213	0.0106598	0.483114	0.236329
LOC105251278	synaptotagmin-5	FBgn0261090	Sytbeta	Synaptotagmin beta	-0.3986	0.0109476	-0.297691	0.000132218
LOC105255066	CREB-binding protein	FBgn0261617	nej	nejire	-0.253279	0.0109476	-0.317667	0.0249404
LOC105258718	thymic stromal cotransporter homolog	FBgn0260388	CG42514		0.832401	0.0109945	-0.0164161	0.92889
LOC105250801	uricase	FBgn0003961	Uro	Urate oxidase	1.01304	0.0110385	0.238028	0.780144
LOC105250899	chymotrypsin-2	FBgn0038485	CG5255		1.33157	0.0110385	0.376237	0.491148
LOC105251718	uncharacterized LOC105251718	FBgn0032129	jp	junctophilin	-0.31445	0.0112588	-0.340197	0.000507373
LOC105257707	transient receptor potential-gamma protein	FBgn0032593	Trpgamma	Transient receptor potential cation channel gamma	-0.371935	0.0112654	-0.20665	0.071613
LOC105259487	alpha-2-macroglobulin receptor-associated protein	FBgn0037756	CG8507		0.292816	0.0118434	0.0546437	0.706436
LOC105259371	alpha-L-fucosidase	FBgn0285958	Fuca	alpha-L-fucosidase	0.349049	0.0120689	0.243267	0.0113716
LOC112637594	proto-oncogene tyrosine-protein kinase ROS-like				0.968795	0.012435	1.45215	0.0204985
LOC112638618	fatty-acid amide hydrolase 2-like				1.17435	0.012435	-0.163936	0.779692
LOC112638746	uncharacterized LOC112638746				-0.871377	0.012435	-0.345994	0.284304
LOC105259111	cytochrome P450 6k1				-3.90203	0.0124959	NA	NA
LOC105250332	cytochrome P450 6k1	FBgn0033696	Cyp6g2	Cyp6g2	1.63023	0.0128856	-0.424882	NA
LOC105254669	collagen alpha-1(IV) chain	FBgn0000299	Col4a1	Collagen type IV alpha 1	0.968296	0.0128856	0.051958	0.856738
LOC112639510	uncharacterized LOC112639510	FBgn0035014	CG13581		-1.61711	0.0128856	0.380424	0.585365
LOC105259221	facilitated trehalose transporter Tret1-2 homolog				-0.595696	0.0133592	-0.286093	0.0234698
LOC112639252	uncharacterized LOC112639252				-0.533146	0.0133592	-0.313032	0.438835
LOC105251561	receptor-type tyrosine-protein phosphatase kappa	FBgn0267486	Ptp36E	Protein tyrosine phosphatase 36E	-0.479427	0.0138767	-0.0730562	0.649955
LOC105254053	glycine, alanine and asparagine-rich protein				-0.205434	0.0139904	-0.189071	1.03e-05
LOC105258151	venom acid phosphatase Acph-1				1.0203	0.0139904	1.07303	0.299227
LOC105258432	cytochrome P450 4C1-like				1.58885	0.0140178	-0.430515	NA
LOC105250252	uncharacterized LOC105250252				-0.379283	0.0140424	-0.0986302	0.525547
LOC105253569	afadin	FBgn0259212	cno	canoe	-0.355798	0.0143147	-0.420494	0.000841757
LOC109610560	putative gustatory receptor 28b	FBgn0045495	Gr28b	Gustatory receptor 28b	-0.554343	0.0143306	-0.0304418	0.892659
LOC105252395	tyrosine-protein phosphatase 10D	FBgn0004370	Ptp10D	Protein tyrosine phosphatase 10D	-0.378334	0.0145685	-0.107617	0.454153
LOC105255174	hypothetical protein				1.13787	0.0145685	0.170301	0.741135
LOC105258719	uncharacterized LOC105258719	FBgn0085345	CG34316		1.25783	0.015389	0.60479	0.0320299
LOC105253369	E3 ubiquitin-protein ligase HERC2	FBgn0031107	HERC2	HECT and RLD domain containing protein 2	-0.41577	0.0159187	-0.254203	0.143977
LOC105255303	neuroligin-4, X-linked	FBgn0083963	Nlg3	Neuroligin 3	-0.360585	0.0160351	-0.140343	0.242929
LOC105254258	uncharacterized LOC105254258	FBgn0034301	CG5756		2.22846	0.0163115	-0.651774	0.311322
LOC105248636	uncharacterized LOC105248636				0.367425	0.016328	0.194027	0.43535
LOC105254819	uncharacterized LOC105254819				1.15739	0.0164329	0.334104	0.0493079
LOC105248045	sodium/hydrogen exchanger 9B2	FBgn0031865	Nha1	Na[+]/H[+] hydrogen antiporter 1	0.84892	0.0165097	0.208258	0.0709124
LOC105253062	small integral membrane protein 14	FBgn0035020	CG13585		0.306324	0.0165255	-0.0143533	0.946827
LOC105258040	pituitary homeobox x	FBgn0020912	Ptx1	Ptx1	-0.587458	0.0167721	-0.101565	0.785282
LOC105254630	sideroflexin-1	FBgn0037239	Sfxn1-3	Sideroflexin 1/3	0.306805	0.0169027	0.143709	0.476736
LOC105250463	protein artichoke	FBgn0039728	CG7896		0.504373	0.0170936	0.114203	0.647041
LOC105249979	uncharacterized LOC105249979	FBgn0037234	CG9795		-0.431621	0.0171928	-0.263423	6.92e-05
LOC105256236	attractin-like protein 1	FBgn0039528	dsd	distracted	-0.254779	0.0172105	-0.328398	0.000670092
LOC105249021	protein krasavietz	FBgn0250753	kra	krasavietz	0.219837	0.0175566	0.0773046	0.401468
LOC105250115	somatostatin receptor type 2	FBgn0036789	AstC-R2	Allatostatin C receptor 2	-0.447864	0.0178096	-0.0608655	0.712234
LOC105249880	proto-oncogene tyrosine-protein kinase ROS-like				1.53785	0.0179644	0.580389	0.384319
LOC105253759	LIM/homeobox protein LMX-1.2	FBgn0052105	Lmx1a	LIM homeobox transcription factor 1 alpha	-0.43546	0.018076	0.080572	0.589206
LOC105250866	eukaryotic translation initiation factor 3 subunit F	FBgn0037270	eIF3f1	eukaryotic translation initiation factor 3 subunit f1	0.298003	0.0181741	0.117079	0.176899
LOC105250825	solute carrier organic anion transporter family member 5A1	FBgn0032123	Oatp30B	Organic anion transporting polypeptide 30B	-0.241965	0.0187344	-0.2288	0.00272883
LOC112639888	uncharacterized LOC112639888	FBgn0260234	Xport-B	exit protein of rhodopsin and TRP B	-3.42048	0.0188045	-2.69889	NA
LOC112638989	zinc finger protein 512B-like				2.52975	0.0189781	1.37792	NA
LOC105249571	insulin-like growth factor-binding protein complex acid labile subunit	FBgn0010452	trn	tartan	-0.540828	0.0192052	-0.148902	0.333277
LOC112639476	protein sevenless-like				1.51505	0.0200234	0.326314	0.569852
LOC105258406	bumetanide-sensitive sodium-(potassium)-chloride cotransporter	FBgn0036279	Ncc69	sodium chloride cotransporter 69	0.941036	0.0201415	0.153409	0.147964
LOC105257003	uncharacterized LOC105257003				0.393023	0.0202178	0.307845	0.00708789
LOC105249411	segmentation protein Runt	FBgn0003300	run	runt	-0.317518	0.0210039	0.0658666	0.668904
LOC105255340	mitochondrial RNA pseudouridine synthase Rpusd4				0.267338	0.0210561	0.11055	0.401468
LOC105251211	fatty acid synthase	FBgn0040001	FASN3	Fatty acid synthase 3	0.946801	0.0210648	0.025942	0.901926
LOC105251209	signal peptide peptidase-like 3	FBgn0039381	SppL	Signal peptide peptidase-like	-0.187764	0.0211138	-0.210662	0.00232157
LOC105253820	protein unc-80 homolog	FBgn0039536	unc80	uncoordinated 80	-0.366552	0.0211357	-0.353401	0.00965599
LOC112637059	uncharacterized LOC112637059	FBgn0030309	CG1572		0.958353	0.0211469	-0.255004	0.391153
LOC105249832	uncharacterized LOC105249832				-0.370527	0.0212009	-0.312476	0.0167674
LOC105250406	insulin-like growth factor-binding protein-related protein 1				1.07882	0.0212097	0.480481	0.0686171
LOC105253359	G-protein coupled receptor Mth2				0.393887	0.0213787	-0.00319287	0.978834
LOC105257110	polycomb group protein Psc				-0.349586	0.0214874	-0.151721	0.0422337
LOC112639089	uncharacterized LOC112639089				-3.88607	0.021922	-0.22723	NA
LOC105257649	UDP-glucuronosyltransferase 2B7	FBgn0040255	Ugt86De	Ugt86De	-1.69366	0.0220069	2.21304	0.0301676
LOC105254706	MAP kinase-activating death domain protein	FBgn0030613	Rab3-GEF	Rab3 GDP-GTP exchange factor	-0.363642	0.0224981	-0.241159	0.0218486
LOC105258073	mitogen-activated protein kinase kinase kinase 13	FBgn0036896	wnd	wallenda	-0.37652	0.0226154	-0.164942	0.0122921
LOC105255085	ski oncogene	FBgn0085450	Snoo	Sno oncogene	-0.240277	0.0226746	-0.20488	0.0147814
LOC105257180	S-adenosylmethionine decarboxylase proenzyme	FBgn0019932	SamDC	S-adenosylmethionine decarboxylase	-0.201518	0.0229021	-0.0728579	0.494896
LOC105256647	pancreatic lipase-related protein 2	FBgn0029831	CG5966		1.0872	0.0231858	-0.148102	0.768625
LOC105248445	potassium/sodium hyperpolarization-activated cyclic nucleotide-gated channel 2	FBgn0263397	Ih	I[[h]] channel	-0.556784	0.0234525	-0.256341	0.0164183
LOC105248617	uncharacterized LOC105248617	FBgn0037766	Teh1	tipE homolog 1	-0.627591	0.0236702	-0.422451	0.00610021
LOC112639475	proto-oncogene tyrosine-protein kinase ROS-like				0.429451	0.0236702	0.222609	0.421697
LOC105252335	protein IWS1 homolog	FBgn0052537	CG32537		-0.503471	0.0244076	-0.0521591	0.794502
LOC112639956	uncharacterized LOC112639956				1.93573	0.0247909	0.231133	NA
LOC105258425	tetraspanin-18	FBgn0020372	TM4SF	Transmembrane 4 superfamily	0.624476	0.0251148	0.004595	0.988606
LOC105256289	uncharacterized LOC105256289				-0.514872	0.0251771	-0.0580847	0.769774
LOC105250913	protein shifted	FBgn0003390	shf	shifted	0.67159	0.0256747	0.603235	0.0137361
LOC105248623	putative GPI-anchored protein pfl2	FBgn0037487	thw	thawb	-0.45938	0.0261473	-0.113142	0.486948
LOC112638547	proto-oncogene tyrosine-protein kinase ROS-like				1.15873	0.0261473	0.725672	0.21227
LOC112638694	uncharacterized LOC112638694				1.96179	0.0263333	-0.28147	0.507411
LOC105258274	farnesyl pyrophosphate synthase	FBgn0025373	Fpps	Farnesyl pyrophosphate synthase	0.224893	0.0268054	-0.0256948	0.909545
LOC105247872	peroxidase	FBgn0263986	cd	cardinal	-3.85396	0.0268397	0.398007	NA
LOC112637687					-0.47248	0.0270885	-0.105276	0.741552
LOC105251252	recombination repair protein 1				0.414672	0.0272046	0.265532	0.0718167
LOC112639901	uncharacterized LOC112639901				0.323771	0.0276521	0.164136	0.101689
LOC105255950	ras-related protein Rab-37	FBgn0086913	Rab26	Rab26	-0.289395	0.028154	-0.15971	0.0916943
LOC105257775	laminin subunit alpha	FBgn0002526	LanA	Laminin A	0.732789	0.0281587	-0.174121	0.197955
LOC105249385	proto-oncogene tyrosine-protein kinase ROS				0.43863	0.0282723	0.18414	0.777113
LOC105249500	uncharacterized LOC105249500				-0.30987	0.0284444	-0.40503	2.69e-05
LOC105256816	fatty acid synthase-like				2.17508	0.0291247	-1.51237	0.0675706
LOC105253323	glutamic acid-rich protein-like				0.891326	0.0292143	0.620187	NA
LOC105258364	cytochrome P450 4g15	FBgn0030304	Cyp4g15	Cyp4g15	2.21851	0.0292368	-0.517426	0.157465
LOC105248555	U3 small nucleolar ribonucleoprotein protein IMP4	FBgn0039274	CG11920		0.47165	0.0292693	0.283417	0.133078
LOC105259209	adenosine kinase 2	FBgn0036337	AdenoK	Adenosine Kinase	-0.398135	0.0293544	0.181241	0.205827
LOC105256160	homeobox protein orthopedia	FBgn0015524	otp	orthopedia	-0.454451	0.0295285	0.0153369	0.952786	eyediscmorph
LOC105258880	LIM/homeobox protein Lhx9	FBgn0032196	CG5708		-0.32633	0.0295285	-0.117688	0.235717
LOC105247765	proto-oncogene tyrosine-protein kinase ROS				0.506476	0.0296538	0.356366	0.648965
LOC105254433	uncharacterized LOC105254433				-4.60015	0.0301037	-1.37504	NA
LOC105253735	lysosomal-trafficking regulator	FBgn0265988	mv	mauve	-0.302639	0.0306986	-0.13838	0.446233
LOC105257029	UPF0489 protein C5orf22 homolog	FBgn0036846	MESR6	Misexpression suppressor of ras 6	-0.246407	0.0311856	-0.026116	0.844388
LOC105258940	chondroitin sulfate proteoglycan 4	FBgn0032683	kon	kon-tiki	-0.393158	0.0311879	-0.202808	0.201912
LOC105248938	rap guanine nucleotide exchange factor 2	FBgn0265778	PDZ-GEF	PDZ domain-containing guanine nucleotide exchange factor	-0.276148	0.0311879	-0.0736283	0.585587
LOC105248124	uncharacterized LOC105248124				-0.724189	0.0312091	-0.325198	0.257021
LOC105257680	mutS protein homolog 5-like				1.39195	0.0312091	-0.407006	NA
LOC105251265	rho guanine nucleotide exchange factor 18	FBgn0032796	CG10188		-0.271755	0.031844	-0.159285	0.215229
LOC105254686	activating transcription factor of chaperone	FBgn0000370	crc	cryptocephal	0.171026	0.0322833	0.151637	0.0312586
LOC105257006	leucine-rich repeat-containing protein 70				0.881277	0.0322833	1.14201	0.0914466
LOC105248434	dynein regulatory complex protein 8	FBgn0034481	CG11041		-0.389661	0.0330815	-0.0206878	0.904144
LOC105256051	putative sodium-coupled neutral amino acid transporter 11	FBgn0033368	CG13743		-0.354846	0.0330815	0.0247126	0.850768
LOC105248194	calpain-D	FBgn0003464	sol	small optic lobes	-0.274869	0.0331044	-0.219957	0.109009
LOC105256088	adenylate cyclase type 9	FBgn0022710	Ac13E	Adenylyl cyclase 35C	-0.241623	0.0335264	-0.257556	0.00894674
LOC105257815	zwei Ig domain protein zig-8				-0.394278	0.0335264	-0.135586	0.249861
LOC105250613	transcription factor SOX-9	FBgn0036411	Sox21a	Sox21a	-0.680086	0.0335347	-0.118159	0.734761
LOC105248718	calsyntenin-1	FBgn0039928	Cals	Calsyntenin-1	-0.381083	0.0335755	-0.216074	0.127631
LOC105259468	uncharacterized LOC105259468				-0.653631	0.0346402	-0.565889	2.25e-05
LOC105249406	fatty acid synthase				-0.521395	0.0350843	-2.34407	NA
LOC105256654	prodigiosin synthesizing transferase PigC	FBgn0040342	CG3706		-0.2114	0.0350843	-0.0441803	0.657771
LOC105257643	transmembrane and TPR repeat-containing protein 1				-0.422459	0.0350843	-0.0510371	0.816959
LOC105258519	sialin	FBgn0016684	NaPi-T	Na[+]-dependent inorganic phosphate cotransporter	-0.882522	0.0350843	-0.302713	0.404761
LOC105253298	uncharacterized LOC105253298	FBgn0264443	CG43861		-0.591468	0.0351379	-0.527922	3.14e-05
LOC105257682	lysosomal acid phosphatase	FBgn0038912	CG6656		0.580026	0.0355028	0.399465	0.024302
LOC105248697	proto-oncogene tyrosine-protein kinase ROS-like				0.654768	0.0355958	0.598613	0.376434
LOC105255013	inactive tyrosine-protein kinase 7	FBgn0004839	otk	off-track	-0.473178	0.0356135	-0.323232	0.00213371
LOC105256233	uncharacterized LOC105256233	FBgn0036618	Cpr72Eb	Cuticular protein 72Eb	3.10898	0.0361519	0.23865	0.683592
LOC105253175	arginine/serine-rich coiled-coil protein 2	FBgn0030648	CG6340		-0.155569	0.0363538	0.0421492	0.627257
LOC105250126	myosin heavy chain, non-muscle	FBgn0265434	zip	zipper	-0.216041	0.036363	-0.00173607	0.98905
LOC105251772	neo-calmodulin				-0.544409	0.0364805	-0.306605	0.0335254
LOC105253659	sex-lethal homolog	FBgn0264270	Sxl	Sex lethal	-0.221066	0.036701	-0.301927	0.000321817
LOC105256167	alpha-(1,3)-fucosyltransferase C	FBgn0044872	FucTC	FucTC	0.718185	0.036701	-0.157457	0.669155
LOC105257654	uncharacterized LOC105257654				0.929761	0.036701	0.0451118	0.795714
LOC105258944	15-hydroxyprostaglandin dehydrogenase [NAD(+)]				-1.73127	0.036701	0.453972	NA
LOC105248520	ubiquitin-protein ligase E3B	FBgn0035953	CG5087		-0.329797	0.0367262	-0.226753	0.00668386
LOC105250643	uncharacterized LOC105250643	FBgn0037757	CG8516		-0.26569	0.0367262	-0.235575	0.00285419
LOC105256039	mucin-17	FBgn0039633	CG11873		-0.165446	0.0367262	-0.18756	0.101665
LOC105256059	uncharacterized LOC105256059				-0.280616	0.0367262	-0.244053	0.010977
LOC105249231	uncharacterized LOC105249231				0.442908	0.0367666	0.586198	0.00101819
LOC112637748	uncharacterized LOC112637748				-2.49702	0.0368559	0.114994	0.73855
LOC105258629	elongation of very long chain fatty acids protein AAEL008004	FBgn0038986	sit	stuck in traffic	-0.320339	0.0368988	-0.0962856	0.256887
LOC105259536	exocyst complex component 5	FBgn0266673	Sec10	Secretory 10	0.18985	0.036945	-0.00294788	0.976208
LOC105253542	uncharacterized LOC105253542	FBgn0261928	CG42795		-0.355473	0.0369603	-0.208113	0.0563925
LOC105250004	guanine nucleotide-binding protein G(i) subunit alpha	FBgn0001104	Galphai	G protein alpha i subunit	0.422002	0.0370081	0.16691	0.0670449
LOC105251709	rho GTPase-activating protein 100F	FBgn0039883	RhoGAP100F	Rho GTPase activating protein at 100F	-0.547699	0.0376738	0.00286787	0.982024	R7_dev
LOC105253382	protein son of sevenless	FBgn0001965	Sos	Son of sevenless	-0.240157	0.0381757	-0.359691	6.92e-07
LOC105253780	facilitated trehalose transporter Tret1				1.09307	0.0381757	-0.0399551	0.822338
LOC105254327	probable cytochrome P450 304a1	FBgn0038095	Cyp304a1	Cyp304a1	0.660713	0.0381757	0.149472	0.179127
LOC105256176	MOXD1 homolog 1	FBgn0036565	CG5235		0.627566	0.0381757	0.573398	0.015465
LOC105259507	ABC transporter G family member 23	FBgn0039594	CG9990		0.428598	0.0381757	0.0746542	0.603748
LOC112637742	uncharacterized LOC112637742				1.77532	0.0381757	-0.318826	NA
LOC105248503	short-chain specific acyl-CoA dehydrogenase, mitochondrial	FBgn0038742	Arc42	Arc42	0.248996	0.038775	0.28646	0.00933383
LOC105250331	cytochrome P450 6k1				1.0876	0.0389725	0.971297	0.0922469
LOC105253431	uncharacterized LOC105253431	FBgn0266019	rudhira	rudhira	-0.263032	0.0392244	-0.27082	0.000718953
LOC105255673	unconventional myosin-XV	FBgn0263705	Myo10A	Myosin 10A	0.75951	0.0394628	0.380807	0.164693
LOC105251923	actin-5C	FBgn0000042	Act5C	Actin 5C	0.432601	0.0394628	0.465631	0.000723985
LOC105256378	putative glutathione-specific gamma-glutamylcyclotransferase 2	FBgn0039109	CG10365		0.641775	0.0394628	0.506776	0.0138244
LOC105257139	protein yellow	FBgn0034856	yellow-d2	yellow-d2	1.31902	0.0394628	0.330621	NA
LOC105256502	proclotting enzyme	FBgn0036891	CG9372		1.27865	0.0396893	0.189944	0.821363
LOC105256672	probable medium-chain specific acyl-CoA dehydrogenase, mitochondrial	FBgn0035811	CG12262		0.21998	0.0396893	0.171201	0.140662
LOC112638734	golgin subfamily A member 6-like protein 6				-1.23146	0.0397241	0.261948	0.752561
LOC105254397	collagen alpha-1(XVIII) chain	FBgn0260660	Mp	Multiplexin	-0.412687	0.0405481	-0.074368	0.74176
LOC105256549	uncharacterized LOC105256549	FBgn0052225	CG32225		-0.308487	0.0406904	-0.193842	0.0303658
LOC105248755	uncharacterized LOC105248755	FBgn0030396	CG2556		0.990798	0.0408384	0.899067	0.00494661
LOC105252140	tyrosine-protein kinase CSK	FBgn0262081	Csk	C-terminal Src kinase	-0.154452	0.0408384	-0.14818	0.0250957
LOC105254577	uncharacterized LOC105254577				0.436454	0.0408384	0.320791	0.645873
LOC105258477	polyadenylate-binding protein 4-like	FBgn0265297	pAbp	poly(A) binding protein	0.152856	0.0408628	0.138943	0.153177
LOC105249624	protein unc-79 homolog	FBgn0038693	unc79	uncoordinated 79	-0.392171	0.0409798	-0.0831974	0.440143
LOC105254581	LHFPL tetraspan subfamily member 2 protein	FBgn0035085	CG3770		0.670268	0.0413443	0.195822	0.351937
LOC105255266	uncharacterized LOC105255266	FBgn0259179	CG42284		-0.588333	0.0416122	0.276169	0.296138
LOC105249208	uncharacterized LOC105249208				-0.307883	0.0420244	-0.517793	0.108054
LOC112638145	lipase 3-like				1.99102	0.0420244	2.52685	NA
LOC105257083	thrombospondin type-1 domain-containing protein 4				0.25232	0.0424732	0.45407	2.66e-09
LOC105255097	valacyclovir hydrolase	FBgn0038974	CG5377		0.242798	0.0425722	0.00433925	0.98
LOC105248279	acetyl-CoA acetyltransferase, cytosolic	FBgn0035203	CG9149		0.334007	0.0429065	0.12119	0.603785
LOC112639801	uncharacterized LOC112639801				-0.449837	0.0437933	-0.247771	0.0415819
LOC105257726	protein tiptop	FBgn0028979	tio	tiptop	-0.476458	0.0439433	-0.109103	0.562698
LOC105257597	uncharacterized LOC105257597				-2.95996	0.0441586	-0.0937405	0.881305
LOC105257233	peptidyl-prolyl cis-trans isomerase, rhodopsin-specific isozyme	FBgn0002936	ninaA	neither inactivation nor afterpotential A	0.280126	0.0443063	0.253886	0.00714238
LOC105252840	protein bride of sevenless	FBgn0000206	boss	bride of sevenless	-2.35161	0.0443536	-0.693076	NA
LOC105250942	annexin B9	FBgn0000083	AnxB9	Annexin B9	0.456364	0.0447835	0.277937	0.000231765
LOC105251704	L-galactose dehydrogenase	FBgn0037973	CG18547		0.425859	0.0449993	0.323507	0.122382
LOC105250293	uncharacterized LOC105250293				0.97377	0.0454132	0.707009	0.00150166
LOC105252502	uncharacterized LOC105252502				-0.804352	0.0454187	-0.233552	0.534058
LOC105252835	transcription factor A, mitochondrial	FBgn0038805	TFAM	mitochondrial transcription factor A	0.153972	0.0454187	-0.0567239	0.48098
LOC105255453	chromodomain-helicase-DNA-binding protein 7	FBgn0266557	kis	kismet	-0.251372	0.0459204	-0.165334	0.292442
LOC105252415	cytochrome P450 4g15				3.13444	0.0461659	-0.00811878	NA
LOC105258278	voltage-dependent T-type calcium channel subunit alpha-1G	FBgn0264386	Ca-alpha1T	Ca[2+]-channel protein alpha[[1]] subunit T	-0.490805	0.0461659	-0.249944	0.0586213
LOC105253980	uncharacterized LOC105253980				-0.397662	0.0463377	0.137324	0.544815
LOC105253273	single-stranded DNA-binding protein 3	FBgn0011481	Ssdp	Sequence-specific single-stranded DNA-binding protein	-0.162513	0.0464538	-0.0918148	0.284364
LOC105258653	SAM and SH3 domain-containing protein 1	FBgn0051163	SKIP	Shal K[+] channel interacting protein	-0.481142	0.0464538	-0.0153962	0.942002
LOC105248141	kynurenine/alpha-aminoadipate aminotransferase, mitochondrial-like				1.57012	0.0466315	0.220897	0.830995
LOC105256981	circadian clock-controlled protein-like				1.42079	0.0466315	1.28087	0.0786301
LOC105259055	serine/threonine-protein kinase SMG1	FBgn0263968	nonC	no-on-and-no-off transient C	-0.255432	0.0466315	-0.228129	0.107804
LOC105252062	E3 ubiquitin-protein ligase TRIP12	FBgn0260794	ctrip	circadian trip	-0.254871	0.0470484	-0.263885	0.025271
LOC112639251	elongation of very long chain fatty acids protein 4-like				2.51393	0.0470484	-1.73155	NA
LOC109609717	zinc finger and BTB domain-containing protein 14-like				-0.212313	0.0475434	-0.0125402	0.935199	R7_dev
LOC105249912	RISC-loading complex subunit tarbp2				0.527938	0.0475749	0.539776	0.0254061
LOC105253865	aminopeptidase N	FBgn0039640	CG14516		0.790331	0.0476159	0.348462	0.00150166
LOC105251306	calcitonin gene-related peptide type 1 receptor	FBgn0052843	Dh31-R	Diuretic hormone 31 Receptor	-0.538849	0.0478169	-0.0762117	0.522584
LOC105248960	arfGAP with SH3 domain, ANK repeat and PH domain-containing protein	FBgn0050372	Asap	ArfGAP with SH3 domain, ankyrin repeat and PH domain	-0.329187	0.048037	-0.0505029	0.734761
LOC105248061	muscle segmentation homeobox	FBgn0000492	Dr	Drop	-0.384772	0.0482007	0.191703	0.466408
LOC105253294	proto-oncogene tyrosine-protein kinase ROS-like				0.618063	0.0482855	0.635174	0.313904
LOC105256744	GATA zinc finger domain-containing protein 16				-2.33041	0.0482855	2.51486	NA
LOC105251600	homeobox protein B-H2	FBgn0011758	B-H1	BarH1	-0.643661	0.0484204	-0.266376	0.170604	eyediscmorph
LOC105256605	glycoprotein-N-acetylgalactosamine 3-beta-galactosyltransferase 1-B				0.214933	0.0488123	0.155899	0.0232848
LOC105251706	X-linked retinitis pigmentosa GTPase regulator				-1.53686	0.0488931	1.06834	0.0222987
LOC105256458	putative helicase MOV-10	FBgn0033889	CG6701		0.363199	0.0488931	0.258815	0.0219295
LOC105258721	protein SCO1 homolog, mitochondrial	FBgn0262467	Scox	Synthesis of cytochrome c oxidase	0.18401	0.0490694	0.0195795	0.894346
LOC105250684	prostatic acid phosphatase	FBgn0036875	CG9449		-0.239559	0.0498106	-0.0012178	0.993262
LOC105255033	U1 small nuclear ribonucleoprotein 70 kDa	FBgn0016978	snRNP-U1-70K	small ribonucleoprotein particle U1 subunit 70K	-0.23351	0.0501279	-0.127987	0.144205
LOC105253226	DNA-binding protein RFX2	FBgn0020379	Rfx	Rfx	-0.277466	0.0501703	-0.0533446	0.43443
LOC105254331	GPI mannosyltransferase 1	FBgn0034649	PIG-M	Phosphatidylinositol glycan anchor biosynthesis class M	0.234044	0.0501703	0.154781	0.142253
LOC105253916	nucleolar and coiled-body phosphoprotein 1	FBgn0037137	Nopp140	Nopp140	0.221957	0.0502046	0.246847	3.59e-05
LOC105253937	phosphatidylcholine:ceramide cholinephosphotransferase 2				-0.169593	0.0502046	-0.199291	0.00205509
LOC105252870	UDP-glucuronosyltransferase 2B31-like				-1.58561	0.0505216	0.554032	0.459624
LOC105254894	facilitated trehalose transporter Tret1				0.757451	0.050611	-1.32906	0.0372125
LOC105257513	anoctamin-8	FBgn0028879	CG15270		-0.291336	0.0507764	-0.04774	0.734761
LOC105248483					2.44378	0.0512588	0.929041	0.313102
LOC105247764	proto-oncogene tyrosine-protein kinase ROS-like				0.880369	0.0516878	0.583789	0.400917
LOC105252669	calcium-dependent secretion activator	FBgn0053653	Cadps	Calcium-dependent secretion activator	-0.643474	0.0517092	-0.178323	0.130482
LOC105254726	uncharacterized LOC105254726	FBgn0039833	CG15564		0.967053	0.0518016	0.0138379	0.980131
LOC105258198	protein bric-a-brac 1	FBgn0267033	mamo	maternal gene required for meiosis	-0.685682	0.052054	-0.0554733	0.597901	R7_dev
LOC105257298	vascular endothelial growth factor receptor 1	FBgn0032006	Pvr	PDGF- and VEGF-receptor related	0.612284	0.0528831	0.0537341	0.757455
LOC105250422	fibroblast growth factor 17	FBgn0033652	ths	thisbe	-0.343002	0.0534174	-0.0412361	0.869265
LOC105258781	organic cation transporter protein	FBgn0034479	CG8654		0.659217	0.0534174	-0.0950954	0.618671
LOC105259139	juvenile hormone epoxide hydrolase 2				1.40717	0.0534174	0.697374	NA
LOC105258783	inhibitory POU protein	FBgn0000028	acj6	abnormal chemosensory jump 6	-0.450602	0.053879	-0.135372	0.352693
LOC105252723	iroquois-class homeodomain protein IRX-6	FBgn0014343	mirr	mirror	-0.450431	0.053971	0.0988079	0.64794
LOC105253089	SEC14-like protein 2	FBgn0035146	CG13893		0.789446	0.054076	-0.0441917	0.802884
LOC105256902	MFS-type transporter SLC18B1				1.11562	0.054095	0.469665	NA
LOC105253050	sodium-dependent dopamine transporter	FBgn0034136	DAT	Dopamine transporter	-0.251132	0.0548161	-0.0647725	0.746562
LOC105254106	cystinosin homolog	FBgn0039045	CG17119		0.701655	0.0549041	-0.184067	0.0938125
LOC105257281	tumor suppressor candidate 3	FBgn0032015	Ostgamma	Oligosaccharide transferase gamma subunit	0.169937	0.0557818	0.076358	0.410109
LOC105253534	uncharacterized LOC105253534				-0.22277	0.0559855	-0.174313	0.0302442
LOC105255601	platelet endothelial cell adhesion molecule	FBgn0038498	beat-IIa	beaten path IIa	-0.426151	0.0568116	-0.0157549	0.889676
LOC105251134	potassium voltage-gated channel subfamily H member 6	FBgn0003353	sei	seizure	-0.318945	0.056813	-0.0855422	0.525547
LOC105249716	YTH domain-containing protein 1	FBgn0027616	YT521-B	YT521-B	-0.352233	0.056813	-0.0942437	0.218181
LOC105251968	succinate dehydrogenase [ubiquinone] flavoprotein subunit, mitochondrial				0.361187	0.056813	0.320558	0.00228097
LOC105258649	lipid storage droplets surface-binding protein 1	FBgn0039114	Lsd-1	Lipid storage droplet-1	0.582421	0.056813	-0.104155	0.845914
LOC105258026	5-oxoprolinase	FBgn0034733	CG4752		0.271691	0.0575548	0.0888128	0.236098
LOC105256734	cuticle protein 18.7				-2.5217	0.0576889	0.450659	NA
LOC105258009	transmembrane and TPR repeat-containing protein CG4341	FBgn0051690	CG31690		-0.290656	0.0576889	0.0521594	0.808196
LOC105249213	insulin gene enhancer protein ISL-1	FBgn0003896	tup	tailup	-0.238782	0.0580826	-0.219203	0.0609539
LOC105254118	scavenger receptor class B member 1	FBgn0058006	CG40006		1.69223	0.05947	-0.430629	NA
LOC105248901	uncharacterized LOC105248901				-0.233642	0.0596824	-0.261467	0.00402406
LOC105257200	icarapin-like	FBgn0043841	vir-1	virus-induced RNA 1	0.25812	0.0598285	0.302374	0.000931951
LOC105247912	bifunctional heparan sulfate N-deacetylase/N-sulfotransferase	FBgn0020251	sfl	sulfateless	-0.318133	0.0609304	-0.173018	0.139126
LOC112638991	uncharacterized LOC112638991				-0.589836	0.0613834	0.0863734	0.786625
LOC105249490	uncharacterized protein PF11_0213	FBgn0259680	Pkcdelta	Protein kinase C delta	2.36663	0.0614417	1.73619	NA
LOC112639592	proto-oncogene tyrosine-protein kinase ROS-like				-0.457724	0.0614417	-0.163539	0.28194
LOC105254176	cathepsin L1	FBgn0013770	Cp1	Cysteine proteinase-1	0.252002	0.0615808	0.103773	0.396371
LOC105251080	cell division cycle protein 27 homolog	FBgn0012058	Cdc27	Cell division cycle 27	-0.17239	0.0615853	-0.202971	0.00595761
LOC105253148	mutS protein homolog 4-like				-0.413383	0.0615892	0.0826243	0.478674
LOC105249537	GDP-Man:Man(3)GlcNAc(2)-PP-Dol alpha-1,2-mannosyltransferase	FBgn0037108	CG11306		-0.139681	0.0621698	0.0785921	0.405926
LOC105253547	uncharacterized LOC105253547				1.27515	0.0631398	0.088692	0.767247
LOC105259359	phenoloxidase-activating factor 2	FBgn0032213	CG5390		1.41563	0.0631409	0.664876	0.244493
LOC105250931	multiple epidermal growth factor-like domains protein 8	FBgn0031981	CG7466		-0.450904	0.0634399	-0.19093	0.123146
LOC105258254	peroxisomal membrane protein 2	FBgn0035252	CG7970		0.313864	0.0636133	0.263435	0.00521406
LOC105249195	zinc finger matrin-type protein CG9776				-0.151213	0.0639617	-0.126438	0.249155
LOC105253948	paired box protein Pax-5	FBgn0005561	sv	shaven	-0.545165	0.0639617	-0.271683	0.346717
LOC105256125	cell division control protein 45 homolog	FBgn0026143	CDC45L	CDC45L	-0.299945	0.0639617	-0.35288	4.93e-05
LOC105256983	calcium load-activated calcium channel	FBgn0032746	CG10470		0.207991	0.0639617	0.0828672	0.338065
LOC105259555	dynein regulatory complex subunit 2-like				-0.643628	0.0639617	-0.188826	0.485339
LOC109609955	carotenoid isomerooxygenase-like				1.84644	0.0639617	0.908811	0.0656278
LOC105250686	uncharacterized LOC105250686	FBgn0034435	fest	wurstfest	-0.289497	0.0641465	0.229466	0.124101
LOC105255230	UDP-xylose and UDP-N-acetylglucosamine transporter	FBgn0029849	Efr	ER GDP-fucose transporter	0.155696	0.0642484	-0.0212363	0.809013
LOC105255044	hemicentin-2	FBgn0000633	CG17716		-0.3114	0.0644048	-0.142841	0.351167
LOC105255445	G-protein coupled receptor Mth2	FBgn0035132	mthl10	methuselah-like 10	0.555072	0.0644873	-0.0536347	0.908509
LOC105250862	protein amalgam				0.454465	0.0644873	-0.126051	0.325745
LOC105256892	uncharacterized LOC105256892				-0.70962	0.0644873	-0.327009	3.31e-05
LOC105253773	RING finger protein 207				-0.35817	0.0644968	-0.247851	0.0424605
LOC105255489	retinol dehydrogenase 11				0.560068	0.064729	0.162148	0.621325
LOC105253185	optomotor-blind protein	FBgn0000179	bi	bifid	-0.281274	0.0652366	-0.154984	0.179833
LOC105251966	uncharacterized LOC105251966	FBgn0040732	CG16926		0.635358	0.0656044	-0.143249	0.564328
LOC105250968	uncharacterized LOC105250968	FBgn0035880	Culd	CUB and LDLa domain	-1.95858	0.0662523	0.0651643	0.897725
LOC105250021	esterase E4	FBgn0031327	CG5397		1.15987	0.0663614	0.101487	0.844716
LOC105257770	peptide transporter family 1	FBgn0028491	CG2930		0.833924	0.0663614	-0.140442	0.503822
LOC105253942	transient receptor potential channel pyrexia				1.16824	0.0666435	0.599287	NA
LOC105258337	nucleoside diphosphate-linked moiety X motif 8	FBgn0030528	CG11095		0.326484	0.0666686	-0.0552286	0.658132
LOC105254590	uncharacterized LOC105254590				-0.325504	0.0669405	-0.298002	0.00606487
LOC105252126	high-affinity choline transporter 1	FBgn0038641	CG7708		-0.323355	0.0671691	-0.234179	0.029175
LOC105250291	transcriptional repressor p66-alpha	FBgn0010762	simj	simjang	-0.269934	0.0671691	-0.0827644	0.407938
LOC105251902	protein prenyltransferase alpha subunit repeat-containing protein 1	FBgn0027296	temp	tempura	-0.29508	0.0671691	-0.159546	0.0588655
LOC105252983	putative uncharacterized protein DDB_G0291608	FBgn0032748	CG10492		-0.291424	0.0671691	-0.252273	0.0550669
LOC105255825	tetra-peptide repeat homeobox protein 1-like				-2.1921	0.0671691	0.887873	NA
LOC105256683	polypyrimidine tract-binding protein 1	FBgn0011224	heph	hephaestus	-0.613106	0.0677185	-0.16248	0.305191
LOC105253872	pre-mRNA-processing factor 39	FBgn0039600	CG1646		-0.181449	0.068534	-0.112126	0.17424
LOC105250712	transcription initiation factor TFIID subunit 1	FBgn0010355	Taf1	TBP-associated factor 1	-0.134612	0.0686412	-0.0434895	0.744095
LOC105255151	protein son of sevenless				0.347963	0.0689058	0.272419	0.64384
LOC105248433	uncharacterized LOC105248433				-0.96931	0.0699132	-0.451737	0.00220453
LOC105249631	alpha-tocopherol transfer protein-like	FBgn0039864	CG11550		1.51393	0.0699911	-0.65414	NA
LOC105256515	fumarate hydratase, mitochondrial	FBgn0028336	l(1)G0255	lethal (1) G0255	0.178098	0.0699911	0.104041	0.0564035
LOC105248760	phenoloxidase-activating factor 2	FBgn0037627	CG13318		-3.26965	0.0703419	0.422775	0.00101219
LOC105251082	CLK4-associating serine/arginine rich protein	FBgn0039215	CG6695		-0.203751	0.0703419	-0.116938	0.146881
LOC105251945	uncharacterized LOC105251945	FBgn0034976	CG4049		-0.297588	0.0703419	-0.225459	0.0358339
LOC105253829	uncharacterized LOC105253829				-0.705309	0.0703419	-0.0590741	0.863904
LOC105257292	protein scalloped	FBgn0003345	sd	scalloped	-0.296897	0.0703419	-0.117337	0.177769
LOC112637867	cytochrome P450 4C1-like				1.39864	0.0703419	-0.269648	NA
LOC105252570	uncharacterized LOC105252570				0.3421	0.070821	0.519858	0.00650969
LOC105247858	LIM and SH3 domain protein Lasp	FBgn0063485	Lasp	Lasp	0.601685	0.0709316	-0.039222	0.664677
LOC105258812	uncharacterized LOC105258812	FBgn0034286	dpr13	defective proboscis extension response 13	-0.390342	0.0710135	-0.0762392	0.62077
LOC105251703	pleckstrin homology domain-containing family G member 5	FBgn0261556	CG42674		-0.420701	0.0710787	-0.40717	0.00589876
LOC105251910	pyruvate dehydrogenase phosphatase regulatory subunit, mitochondrial	FBgn0029706	CG3626		-0.187305	0.0711746	0.0746518	0.500699
LOC105258941	sodium/potassium/calcium exchanger Nckx30C	FBgn0028704	Nckx30C	Nckx30C	-0.512683	0.0711746	-0.239662	0.0917016
LOC105252915	baculoviral IAP repeat-containing protein 6	FBgn0266717	Bruce	BIR repeat containing ubiquitin-conjugating enzyme	-0.238064	0.0717511	-0.304571	0.0167816
LOC105254571	myosin-IA	FBgn0086347	Myo31DF	Myosin 31DF	0.544264	0.0718897	-0.45351	0.00114483
LOC105248205	2-oxoglutarate-dependent dioxygenase htyE	FBgn0053099	CG33099		0.796995	0.0726844	-0.0952261	0.595562
LOC105251402	synaptotagmin 1	FBgn0004242	Syt1	Synaptotagmin 1	-0.318097	0.0726844	-0.0844389	0.305792
LOC105252237	zeta-sarcoglycan	FBgn0025391	Scgdelta	Sarcoglycan delta	-0.290288	0.0726844	0.126473	0.34365
LOC105253611	kynurenine formamidase	FBgn0031821	KFase	Kynurenine formamidase	0.697075	0.0726844	0.652904	0.0771229
LOC105254499	inositol hexakisphosphate and diphosphoinositol-pentakisphosphate kinase 2	FBgn0027279	l(1)G0196	lethal (1) G0196	-0.300532	0.0726844	-0.161529	0.17856
LOC105249425	ly6/PLAUR domain-containing protein 6B				-0.337007	0.0729106	-0.237226	0.0308481
LOC105254377	sodium- and chloride-dependent GABA transporter 1				-0.530318	0.0741777	-0.331917	0.0109963
LOC105251249	eukaryotic translation initiation factor 4E transporter	FBgn0052016	4E-T	eIF4E-Transporter	-0.196165	0.0750815	-0.185939	0.0819715
LOC105250255	glyoxylate reductase/hydroxypyruvate reductase	FBgn0032889	CG9331		1.43031	0.075757	0.277191	0.719524
LOC105258707	probable enoyl-CoA hydratase, mitochondrial	FBgn0033879	CG6543		0.208098	0.0765075	0.309735	0.0793102
LOC105254844	UNC93-like protein	FBgn0023524	CG3078		-0.28426	0.0765518	0.00893856	0.953579
LOC105248586	CREB-regulated transcription coactivator 1	FBgn0036746	Crtc	CREB-regulated transcription coactivator	-0.543546	0.0766294	-0.31877	0.00492565
LOC105257891	teneurin-a				-0.49207	0.0768426	-0.0381032	0.809806	R7_dev
LOC105258032	arrestin domain-containing protein 17				0.457463	0.0775257	0.267962	0.331068
LOC105248944	sex peptide receptor	FBgn0035331	MsR1	Myosuppressin receptor 1	-0.538964	0.0782096	-0.188861	0.123832
LOC105253564	replication protein A 32 kDa subunit	FBgn0032906	RPA2	Replication protein A2	0.382107	0.0782096	0.095931	0.688705
LOC105256157	retinal homeobox protein Rx1	FBgn0020617	Rx	Retinal Homeobox	-0.347929	0.0782096	-0.0911804	0.541476
LOC105259059	ecdysone-induced protein 78C	FBgn0004865	Eip78C	Ecdysone-induced protein 78C	-0.444527	0.0782096	-0.297362	0.000432384
LOC105247862	phosphatidylinositol 4-phosphate 5-kinase type-1 alpha	FBgn0034789	PIP5K59B	Phosphatidylinositol 4-phosphate 5-kinase at 59B	-0.169363	0.0785833	-0.283361	0.000166553
LOC105248715	serine proteinase stubble	FBgn0033362	CG8172		0.758171	0.0785833	0.30431	0.360279
LOC105256210	synaptic vesicle glycoprotein 2B				-0.348688	0.0787893	-0.226654	8.53e-05
LOC105249735	collagen alpha-2(IV) chain				2.54018	0.0788776	0.0524394	NA
LOC112639221	uncharacterized LOC112639221	FBgn0086855	CG17078		1.2144	0.0788776	0.0495071	0.874273
LOC105252912	sodium-coupled monocarboxylate transporter 1	FBgn0035293	CG5687		0.547743	0.0795171	0.0699222	0.935988
LOC105250056	putative inorganic phosphate cotransporter	FBgn0031645	CG3036		0.39558	0.08015	0.252704	0.28055
LOC112639957	uncharacterized LOC112639957				0.599039	0.0803982	1.05752	0.149021
LOC105254497	D-beta-hydroxybutyrate dehydrogenase, mitochondrial	FBgn0261446	CG13377		1.3903	0.0806315	-0.0536546	0.727533
LOC105255207	casein kinase I	FBgn0002413	dco	discs overgrown	-0.251188	0.0810456	-0.218777	0.00622775
LOC105249751	cytochrome P450 18a1	FBgn0010383	Cyp18a1	Cytochrome P450-18a1	2.03323	0.081289	1.94202	0.0294073
LOC105249951	slit homolog 1 protein	FBgn0037956	CG6959		0.487753	0.081289	0.0955321	0.786252
LOC105254709	dehydrogenase/reductase SDR family member 11	FBgn0263830	CG40486		-1.56025	0.081289	0.454452	0.132412
LOC105257303	venom allergen 2-like				-1.28281	0.081289	-0.624264	0.056037
LOC105254632	peroxiredoxin	FBgn0038519	Prx3	Peroxiredoxin 3	0.180948	0.0813634	0.0900615	0.384582
LOC105253713	solute carrier family 12 member 6	FBgn0261794	kcc	kazachoc	-0.512801	0.0815243	-0.402171	0.000331068
LOC105249837	E3 ubiquitin-protein ligase TRIM71	FBgn0259745	wech	wech	-0.604877	0.0815243	0.335584	0.104536
LOC105258734	proline-rich protein 4				1.35189	0.0817038	0.573326	0.341846
LOC105249721	ankyrin repeat domain-containing protein 6	FBgn0086898	dgo	diego	0.943243	0.0822674	0.228662	0.669597
LOC105251263	protein tumorous imaginal discs, mitochondrial	FBgn0002174	l(2)tid	lethal (2) tumorous imaginal discs	0.133728	0.0823312	0.197275	0.00217313
LOC105256454	period circadian protein	FBgn0003068	per	period	0.688937	0.0823312	-0.456889	0.0185917
LOC105257454	zinc finger protein 853	FBgn0262636	dati	datilografo	-0.703705	0.0823312	0.177141	0.244109
LOC112638890	proto-oncogene tyrosine-protein kinase ROS-like				0.440225	0.0823312	0.398004	0.607536
LOC105248376	uncharacterized LOC105248376				-0.696058	0.0826402	-0.302669	0.416228
LOC105259161	uncharacterized LOC105259161				-0.256365	0.0827458	-0.13893	0.0556789
LOC112638800	uncharacterized LOC112638800				1.20902	0.0829129	0.0903221	0.763263
LOC105251677					-0.259755	0.083592	-0.016704	0.870292
LOC105257336	WD repeat-containing protein 75	FBgn0284251	l(2)05287	lethal (2) 05287	-0.183628	0.0837802	-0.228318	0.00183471
LOC105253981	probable sodium/potassium/calcium exchanger CG1090				-0.248864	0.0841549	-0.171039	0.17655
LOC105259442	hemicentin-2	FBgn0038156	CG14372		-0.288141	0.0841549	-0.212796	0.176735
LOC105258700	cadherin EGF LAG seven-pass G-type receptor 1				-0.358265	0.0847913	-0.183629	0.177769
LOC105253847	dipeptidase 1				-0.275657	0.0848806	0.1392	0.133784
LOC105253458	uncharacterized LOC105253458				0.621248	0.0851921	0.557415	0.201223
LOC105250562	calcium-binding mitochondrial carrier protein Aralar1	FBgn0028646	aralar1	aralar1	-0.270729	0.0854395	-0.308245	2.49e-07
LOC105251067	ankyrin repeat domain-containing protein 29	FBgn0031473	CG3104		0.467247	0.0854395	-0.114346	0.335705
LOC105252581	putative ferric-chelate reductase 1 homolog	FBgn0034067	CG8399		0.873208	0.0855171	-0.0396082	0.909236
LOC105250977	uncharacterized protein C19orf47	FBgn0032488	CG16812		0.175503	0.0856075	0.167593	0.00583367
LOC105258206	E3 ubiquitin-protein ligase HECTD1	FBgn0032208	Ufd4	Ubiquitin fusion-degradation 4-like	-0.234168	0.0856075	-0.298071	0.0254729
LOC105250068	protein disabled	FBgn0000414	Dab	Disabled	-0.261533	0.0856806	-0.0574527	0.734929
LOC105255092	uncharacterized LOC105255092	FBgn0037698	CG16779		-0.450949	0.0856806	-0.170915	0.0554653
LOC105257230	venom serine carboxypeptidase	FBgn0038738	CG4572		0.222044	0.0861491	0.0655788	0.504083
LOC105256920	acyl-CoA Delta(11) desaturase	FBgn0039756	CG9743		0.600812	0.086738	-0.0351497	0.925759
LOC105248430	uncharacterized LOC105248430				-1.45523	0.0872008	-0.339477	0.407475
LOC105250370	sodium-coupled neutral amino acid transporter 9				0.83856	0.0872008	-0.579865	0.00257853
LOC105257066	bromodomain adjacent to zinc finger domain protein 2B	FBgn0033636	tou	toutatis	-0.441732	0.0872008	-0.0579312	0.704206
LOC105257879	lysocardiolipin acyltransferase 1				-0.4246	0.0872008	0.148907	0.348059
LOC105259572	transmembrane protein 114	FBgn0034267	CG4984		1.50634	0.0872008	0.156737	NA
LOC105255573	homeobox protein MSH-D	FBgn0034520	lms	lateral muscles scarcer	-0.399458	0.0872357	0.16629	0.305017	eyediscmorph
LOC105250580	hypothetical protein				-2.28212	0.0872357	-0.362137	NA
LOC105255027	leucine-rich repeat-containing protein 24	FBgn0015400	kek2	kekkon-2	-0.430141	0.0877132	0.0329878	0.808697
LOC105256472	beta-1,3-glucan-binding protein	FBgn0040321	GNBP3	Gram-negative bacteria binding protein 3	0.559709	0.0878001	0.42763	0.000692667
LOC105249531	guanine nucleotide-binding protein subunit beta-2	FBgn0004623	Gbeta76C	G protein beta-subunit 76C	-1.45641	0.0888132	0.375803	0.00655487
LOC105257577	organic cation transporter protein				0.729641	0.0888821	0.0433202	0.928907
LOC105249171	A disintegrin and metalloproteinase with thrombospondin motifs adt-2	FBgn0086408	stl	stall	-0.22603	0.0894317	-0.131824	0.159769
LOC105255732	U3 small nucleolar RNA-associated protein 4 homolog	FBgn0263605	l(3)72Dn	lethal (3) 72Dn	0.260479	0.0900939	0.173671	0.016815
LOC105254668	collagen alpha-1(IV) chain	FBgn0016075	vkg	viking	0.597776	0.0901322	-0.134909	0.506392
LOC105258241	dipeptidyl peptidase 3	FBgn0037580	DppIII	Dipeptidyl aminopeptidase III	0.268782	0.0906935	0.0474958	0.705664
LOC105249927	transcription factor Sox-2	FBgn0029123	SoxN	SoxNeuro	-0.226015	0.0909337	0.155644	0.194638
LOC112637972	venom acid phosphatase Acph-1-like				-5.30003	0.0909337	-0.48272	0.785804
LOC105249617	MORN repeat-containing protein 4 homolog	FBgn0087005	rtp	retinophilin	-0.496146	0.0911175	0.408191	0.0094078
LOC105251149	peptidyl-prolyl cis-trans isomerase 5	FBgn0034753	CG2852		0.278149	0.0911175	0.305473	0.00193954
LOC105255483	putative polypeptide N-acetylgalactosaminyltransferase 9	FBgn0050463	CG30463		-0.36591	0.0911175	-0.108389	0.206601
LOC105258010	CCR4-NOT transcription complex subunit 6-like	FBgn0011725	twin	twin	-0.141271	0.0913835	-0.0510653	0.49663
LOC105255797	very-long-chain (3R)-3-hydroxyacyl-CoA dehydratase 2	FBgn0032394	CG6746		0.270777	0.0918194	0.0638369	0.62972
LOC105258513	hypothetical protein				1.04344	0.0918194	1.28382	4.8e-09
LOC105258243	steroid hormone receptor ERR1	FBgn0035849	ERR	estrogen-related receptor	-0.248147	0.0921339	-0.133444	0.0392199
LOC105248135	angio-associated migratory cell protein	FBgn0036460	CG5114		0.238634	0.0923368	0.108847	0.371209
LOC105251690	major facilitator superfamily domain-containing protein 6	FBgn0033958	jef	jet fuel	-0.303651	0.0925753	-0.299995	0.00237744
LOC105257937	protein turtle	FBgn0010473	tutl	turtle	-0.661934	0.0926768	-0.326415	0.0281453	R7_dev
LOC105255665	inactive rhomboid protein 1	FBgn0041723	rho-5	rhomboid-5	-0.429261	0.0943606	-0.220917	0.102248
LOC105258825	4-coumarate--CoA ligase 1	FBgn0027601	pdgy	pudgy	0.975023	0.0943606	-0.687223	0.0935242
LOC105249790	SUN domain-containing ossification factor	FBgn0051678	CG31678		-0.273419	0.0944605	-0.174452	0.0390324
LOC105253313	intersectin-1	FBgn0023388	Dap160	Dynamin associated protein 160	-0.303714	0.0947566	-0.222775	0.0392199
LOC105249564	larval cuticle protein LCP-17				-5.5688	0.0948062	0.610894	NA
LOC105259194	uncharacterized LOC105259194				-0.186467	0.0948532	-0.137689	0.160935
LOC105255168	mitochondrial carrier protein Rim2	FBgn0031359	Rim2	Replication in mitochondria 2	-0.255109	0.0950531	-0.175069	0.210062
LOC105253049	uncharacterized LOC105253049				-1.07344	0.0952509	-0.343152	0.557129
LOC105249159	peptide methionine sulfoxide reductase	FBgn0000565	Eip71CD	Ecdysone-induced protein 28/29kD	0.522627	0.0955895	-0.310043	0.294329
LOC105249012	multiple coagulation factor deficiency protein 2 homolog	FBgn0038829	CG17271		0.163007	0.0959367	0.0270037	0.786095
LOC105255205	glutaminyl-peptide cyclotransferase	FBgn0036999	isoQC	iso Glutaminyl cyclase	0.230627	0.0960181	-0.0897541	0.30709
LOC105250776	uncharacterized LOC105250776				-0.217495	0.0960223	-0.238223	0.0391438
LOC105253861	muscarinic acetylcholine receptor gar-2	FBgn0037546	mAChR-B	muscarinic Acetylcholine Receptor, B-type	-0.248184	0.0960223	-0.340215	0.0217174
LOC105255775	uncharacterized LOC105255775	FBgn0032685	CG10211		1.67703	0.0960223	0.375324	0.435406
LOC105256105	prostate stem cell antigen	FBgn0031268	cold	coiled	0.302448	0.0960223	-0.0804549	0.587352
LOC105249726	sodium/calcium exchanger 2	FBgn0013995	Calx	Na/Ca-exchange protein	-0.441697	0.0962456	-0.208968	5.6e-06
LOC105253428	estradiol 17-beta-dehydrogenase 8-like				-0.37364	0.0962561	-1.08387	0.000171649
LOC105258148	EEF1A lysine methyltransferase 1	FBgn0031777	CG9154		0.22029	0.0962561	0.386621	0.00171162
LOC105258836	ribose-5-phosphate isomerase	FBgn0050410	Rpi	Ribose-5-phosphate isomerase	0.320474	0.0962561	0.120244	0.222265
LOC112638688	cytochrome P450 4C1-like				-2.97594	0.0963978	1.51847	NA
LOC105248611	UPF0769 protein C21orf59 homolog	FBgn0040696	CG18675		-0.458953	0.0966667	0.108415	0.222162
LOC105257642	longitudinals lacking protein, isoforms A/B/D/L	FBgn0283521	lola	longitudinals lacking	-0.307683	0.0966923	-0.143401	0.0283718	R7_dev
LOC105251803	potassium voltage-gated channel protein Shaw	FBgn0003386	Shaw	Shaker cognate w	-0.537564	0.0966923	-0.0792228	0.702514
LOC105259154	protein obstructor-E	FBgn0031097	obst-A	obstructor-A	1.96537	0.0966923	3.01402	2.03e-07
LOC105248432	glutathione hydrolase 1 proenzyme	FBgn0030361	CG1492		-0.169985	0.096861	-0.0440365	0.727061
LOC105251251	T-complex protein 1 subunit zeta	FBgn0027329	CCT6	Chaperonin containing TCP1 subunit 6	0.132449	0.096861	0.110498	0.0642558
LOC112639205	gamma-glutamylcyclotransferase-like	FBgn0052196	CG32196		0.421036	0.096861	0.314276	0.074298
LOC105251420	lethal(2)neighbour of tid protein	FBgn0011297	l(2)not	lethal (2) neighbor of tid	0.239578	0.0983219	0.0673444	0.619938
LOC105253066	beta-1,4-N-acetylgalactosaminyltransferase bre-4	FBgn0027538	beta4GalNAcTA	beta4GalNAcTA	-0.321221	0.0984985	-0.185785	0.0477529
LOC105257822	neprilysin-1	FBgn0039277	CG13650		-0.316034	0.0984985	-0.401625	0.000275234
LOC105259438	axin	FBgn0026597	Axn	Axin	-0.207167	0.0985027	-0.191511	0.0196866
LOC105251400	vesicular glutamate transporter 1	FBgn0031424	VGlut	Vesicular glutamate transporter	-0.475339	0.0988889	-0.591259	0.0228373
LOC105251601	probable ATP-dependent RNA helicase CG8611	FBgn0027602	CG8611		0.300608	0.0988889	-0.26576	0.0415483
LOC105253623	CAAX prenyl protease 2	FBgn0029121	Sras	severas	0.232472	0.0992245	0.120513	0.179484
LOC105254504	zinc finger CCHC domain-containing protein 24				-0.575687	0.099342	-0.368463	0.000576181
LOC105257980	ADP-ribosylation factor-like protein 4C	FBgn0039889	Arl4	ADP ribosylation factor-like 4	-0.303392	0.099342	-0.107562	0.273986
LOC105248533	hypothetical protein	FBgn0033483	egr	eiger	0.77399	0.0993441	0.537671	0.48429
LOC105259318	paired box pox-neuro protein	FBgn0003130	Poxn	Pox neuro	-0.239597	0.0999502	-0.00697899	0.964863	eyediscmorph
LOC105248834	gamma-aminobutyric acid type B receptor subunit 1	FBgn0031275	GABA-B-R3	metabotropic GABA-B receptor subtype 3	-0.553258	0.0999502	-0.570857	0.000269715
LOC105252685	importin subunit alpha-3	FBgn0027338	Kap-alpha3	karyopherin alpha3	0.114074	0.0999502	0.0693795	0.164867
LOC105256235	octopamine receptor Oamb	FBgn0024944	Oamb	Octopamine receptor in mushroom bodies	-0.350515	0.0999502	-0.172146	0.274385
LOC105257495	ubiquitin carboxyl-terminal hydrolase 3				-0.331322	0.0999502	0.0560792	0.734929
LOC112638621	fatty-acid amide hydrolase 2-like				0.632314	0.0999502	0.0433219	0.888059
LOC112638629	uncharacterized LOC112638629				0.301654	0.0999502	0.143954	0.455484
LOC105252055	uncharacterized LOC105252055	FBgn0053143	CG33143		-0.502599	0.100872	-0.302903	1.02e-06
LOC105259331	leucine-rich repeats and immunoglobulin-like domains protein 3	FBgn0034083	lbk	lambik	-0.143411	0.101808	-0.23835	0.00668386
LOC105251689	double-stranded RNA-specific editase Adar	FBgn0026086	Adar	Adenosine deaminase acting on RNA	-0.228987	0.103965	-0.343434	0.000724181
LOC105254725	uncharacterized LOC105254725	FBgn0039265	CG11790		0.302449	0.10437	0.364273	0.00158605
LOC105253400	regulator of G-protein signaling 17	FBgn0028743	Dhit	Double hit	-0.447292	0.106022	-0.151383	0.0809385
LOC105255348	Na(+)/H(+) exchange regulatory cofactor NHE-RF1	FBgn0010620	CG10939		0.61932	0.106353	-0.251302	0.023313
LOC105257551	uncharacterized LOC105257551				-0.75686	0.106887	0.47017	0.0848666
LOC105248852	putative mediator of RNA polymerase II transcription subunit 26	FBgn0016754	sba	six-banded	-0.252465	0.107603	-0.354808	0.00419989
LOC105251898	DDB1- and CUL4-associated factor 12	FBgn0037980	DCAF12	DDB1 and CUL4 associated factor 12	-0.123653	0.108364	-0.214038	8.2e-05
LOC105255589	protein abrupt	FBgn0264442	ab	abrupt	-0.40476	0.108688	0.25145	0.049104	eyediscmorph
LOC105254374	trifunctional enzyme subunit alpha, mitochondrial	FBgn0028479	Mtpalpha	Mitochondrial trifunctional protein alpha subunit	0.391421	0.10921	0.311663	0.0180863
LOC105248006	glucose transporter type 1	FBgn0264574	Glut1	Glucose transporter 1	-0.462426	0.110263	-0.236916	0.0440141
LOC105254371	alkaline phosphatase	FBgn0043791	phu	phurba tashi	-0.470775	0.111035	-0.264886	0.0482117
LOC105249285	AP2-associated protein kinase 1	FBgn0015772	Nak	Numb-associated kinase	-0.126965	0.111081	-0.159912	0.0177977
LOC105251862	UMP-CMP kinase	FBgn0028833	Dak1	Dak1	0.227606	0.111081	0.346464	0.0116042
LOC105250246	mucin-2				-0.44385	0.111174	-0.176586	0.0318375
LOC105249069	O-phosphoseryl-tRNA(Sec) selenium transferase	FBgn0037347	CG1427		-0.210385	0.112366	-0.276773	0.000974524
LOC105251412	lipoyl synthase, mitochondrial	FBgn0029158	Las	Lipoic acid synthase	0.201124	0.112366	0.147333	0.0594787
LOC112637174	uncharacterized LOC112637174				-0.409692	0.112925	-0.680998	6.92e-07
LOC105248193	electron transfer flavoprotein-ubiquinone oxidoreductase, mitochondrial	FBgn0033465	Etf-QO	Electron transfer flavoprotein-ubiquinone oxidoreductase	0.226702	0.113342	0.225223	0.0438978
LOC105251250	uncharacterized LOC105251250	FBgn0029899	CG14438		-0.317103	0.113857	-0.297681	0.0167674
LOC105253091	tubulin polyglutamylase TTLL5	FBgn0051108	CG31108		-0.550077	0.114059	0.432354	0.0972794
LOC105255758	protein yippee-like 1	FBgn0030183	CG15309		-0.409097	0.116349	-0.236044	0.00548582
LOC105248375	uncharacterized LOC105248375				-0.550545	0.116435	-0.523374	0.08856
LOC105251024	prisilkin-39	FBgn0032631	CG15140		0.501834	0.116435	0.238839	0.000983638
LOC105257757	chromodomain-helicase-DNA-binding protein 1	FBgn0030854	CG8289		0.149673	0.116435	0.194809	4.13e-06
LOC105257944	endocuticle structural glycoprotein SgAbd-1				1.27161	0.117393	0.53538	0.0953893
LOC105252583	protein FAM13A	FBgn0028494	CG6424		-0.357328	0.117761	-0.312406	0.011806
LOC105256394	translation elongation factor 2	FBgn0000559	eEF2	eukaryotic translation elongation factor 2	0.126818	0.118546	0.261524	7.93e-05
LOC105250458	Kv channel-interacting protein 1	FBgn0265595	CG44422		-0.28717	0.11921	-0.194334	0.0468268
LOC105256132	extensin	FBgn0030034	CG10555		-0.19325	0.119664	-0.228279	0.0139423
LOC105255991	uncharacterized LOC105255991	FBgn0030757	CG9902		-0.413604	0.120835	-0.212741	0.0748823
LOC105248348	uncharacterized LOC105248348				-0.499884	0.122099	-0.242363	0.0353091
LOC105253005	probable phosphoserine aminotransferase	FBgn0014427	CG11899		0.253121	0.122609	0.392051	0.000200761
LOC105257493	transcription factor 12	FBgn0267821	da	daughterless	-0.162669	0.123417	-0.102813	0.0777675
LOC105253840	dihydrolipoyllysine-residue succinyltransferase component of 2-oxoglutarate dehydrogenase complex, mitochondrial	FBgn0037891	CG5214		0.161747	0.12386	0.164129	0.00935605
LOC105253060	uncharacterized LOC105253060	FBgn0264598	PsGEF	Protostome-specific GEF	-0.436996	0.124141	-0.248678	0.0742658
LOC105259162	uncharacterized protein KIAA1109	FBgn0261671	tweek	tweek	-0.193298	0.124141	-0.321046	0.0177934
LOC105255762	uncharacterized LOC105255762				0.178508	0.126232	0.191031	0.00172913
LOC105253047	uncharacterized LOC105253047				0.192089	0.126775	0.194968	0.0414345
LOC105249803	zinc finger protein 2 homolog				-0.197119	0.127389	-0.163758	0.0294805
LOC105255311	uncharacterized LOC105255311				-0.753061	0.127674	-0.421386	0.0871261
LOC105258434	protein slit	FBgn0264089	sli	slit	-0.460816	0.127853	-0.362857	0.000192923
LOC105251959	aldehyde dehydrogenase, mitochondrial	FBgn0012036	Aldh	Aldehyde dehydrogenase	0.275362	0.133829	0.195361	0.0501383
LOC105248657	E3 ubiquitin-protein ligase highwire	FBgn0030600	hiw	highwire	-0.273827	0.135665	-0.217736	0.0853348
LOC105254805	uncharacterized LOC105254805				-0.426363	0.135872	-0.27464	0.0120361
LOC105251277	uncharacterized LOC105251277	FBgn0261085	Syt12	Synaptotagmin 12	-0.240389	0.13653	-0.242837	0.0226995
LOC105253568	repressed by EFG1 protein 1				-0.33064	0.136859	-0.327374	0.00371177
LOC105255203	uncharacterized LOC105255203	FBgn0030870	CG6398		0.72278	0.137392	0.436077	0.000114416
LOC105255291	protein bric-a-brac 1	FBgn0004652	fru	fruitless	-0.415039	0.138721	-0.222317	0.0483628
LOC105257097	uncharacterized LOC105257097				0.633114	0.139076	0.639123	0.0727058
LOC105255356	histone-lysine N-methyltransferase KMT5B-B	FBgn0025639	Hmt4-20	Histone methyltransferase 4-20	-0.328159	0.139076	-0.221062	0.00514506
LOC105255937	serine/threonine-protein kinase VRK1				-0.233387	0.139986	-0.293483	1.04e-05
LOC105259463	bifunctional purine biosynthesis protein PURH	FBgn0039241	CG11089		0.33337	0.140539	0.42958	0.000699104
LOC105248085	regulator of G-protein signaling 7	FBgn0024941	RSG7	Regulator of G-protein signaling 7	-0.162099	0.141019	-0.245896	0.000110955
LOC105258651	lipid storage droplets surface-binding protein 2-like	FBgn0030608	Lsd-2	Lipid storage droplet-2	0.430688	0.141434	0.151338	0.0565262
LOC105252773	uncharacterized LOC105252773	FBgn0051224	CG31224		-0.228652	0.143151	-0.190588	0.0353091
LOC105253814	tetraspanin-13	FBgn0039465	Tsp97E	Tetraspanin 97E	-0.125189	0.145076	-0.158831	0.0374555
LOC105253025	membrane protein FAM174B	FBgn0033232	CG12159		0.197893	0.145634	0.401171	9.17e-05
LOC105258141	actin-5, muscle-specific				2.0781	0.147284	2.11764	0.0775773
LOC105252111	ras GTPase-activating protein-binding protein 2	FBgn0015778	rin	rasputin	-0.124993	0.149326	-0.254472	0.00360869
LOC105258715	uncharacterized LOC105258715				-0.234199	0.149326	-0.294908	0.00464741
LOC105252876	kinesin-like protein unc-104	FBgn0267002	unc-104	uncoordinated-104	-0.387633	0.151209	-0.230234	0.0355499
LOC105249584	mothers against decapentaplegic homolog 4	FBgn0011655	Med	Medea	-0.241891	0.156011	-0.158054	0.0153334
LOC105251587	very long-chain specific acyl-CoA dehydrogenase, mitochondrial	FBgn0034432	CG7461		0.336933	0.156011	0.209464	0.0276881
LOC105253363	transmembrane and coiled-coil domains protein 2	FBgn0037443	Dmtn	Dementin	-0.225815	0.156011	-0.243307	0.000231765
LOC112639895	transcription factor Adf-1-like	FBgn0284249	Adf1	Adh transcription factor 1	0.30404	0.156011	0.238682	0.0226995
LOC105256490	tubulin epsilon chain				0.241088	0.156554	0.350898	0.0172629
LOC105253366	protein PRRC2C	FBgn0261710	nocte	no circadian temperature entrainment	-0.245509	0.156745	-0.192264	0.0745055
LOC105254472	neurobeachin	FBgn0266098	rg	rugose	-0.383894	0.157589	-0.261047	0.0215502
LOC105257855	synapse-associated protein of 47 kDa	FBgn0013334	Sap47	Synapse-associated protein 47kD	-0.453141	0.158572	-0.247232	0.0483374
LOC105256745	cAMP-specific 3',5'-cyclic phosphodiesterase	FBgn0000479	dnc	dunce	-0.424754	0.158686	-0.230995	0.0468093
LOC105247973	GTP-binding nuclear protein Ran	FBgn0020255	Ran	Ran	0.173675	0.16003	0.203316	0.00121449
LOC105252981	sodium/potassium-transporting ATPase subunit beta-2	FBgn0032946	nrv3	nervana 3	-0.201281	0.16003	-0.224575	0.010535
LOC105258237	probable serine/threonine-protein kinase DDB_G0282963				-0.30724	0.160331	-0.287304	0.0193031
LOC105259425	PRA1 family protein 3	FBgn0032704	Jwa	Jwa	0.1585	0.162255	0.278723	0.0191161
LOC105251556					-0.246512	0.162789	-0.189987	0.00125423
LOC105248799	eukaryotic peptide chain release factor subunit 1	FBgn0036974	eRF1	eukaryotic translation release factor 1	-0.177847	0.163451	-0.165107	0.00210921
LOC105250491	glucose dehydrogenase [FAD, quinone]				-0.665842	0.164906	-0.589325	0.0517026
LOC105253726	UPF0605 protein GA14893				0.966224	0.165303	-1.01667	0.0382816
LOC105248090	uncharacterized LOC105248090	FBgn0039908	Asator	Asator	-0.266222	0.167498	-0.238651	0.000497032
LOC105251243	plexin-B	FBgn0025740	PlexB	Plexin B	-0.198092	0.167717	-0.287529	0.00819371
LOC105251121	uncharacterized LOC105251121	FBgn0036259	CG9760		-0.207865	0.168161	-0.203858	0.00357466
LOC105254984	thioredoxin-related transmembrane protein 1	FBgn0034914	CG5554		0.161236	0.168341	0.173284	0.042954
LOC105254390	ubiquitin carboxyl-terminal hydrolase 48				-0.145522	0.168659	-0.133716	0.0482008
LOC109609741	protein quiver-like				-0.276277	0.16866	-0.56754	1.1e-05
LOC105253533	phospholipase D3	FBgn0032923	CG9248		-0.431135	0.169259	-0.437113	0.00074592
LOC105247991	syntaxin-1A	FBgn0013343	Syx1A	Syntaxin 1A	-0.375432	0.169285	-0.267033	0.00728868
LOC105251394	out at first protein	FBgn0011818	oaf	out at first	0.236325	0.16958	-0.225652	0.0983386
LOC105253683	voltage-dependent calcium channel subunit alpha-2/delta-3	FBgn0261999	CG42817		-0.213962	0.170092	-0.168439	0.0209296
LOC105257918	translocator protein	FBgn0031263	Tspo	Translocator protein	0.356311	0.1706	0.386657	0.000711579
LOC105252960	probable tRNA (uracil-O(2)-)-methyltransferase	FBgn0037708	CG9386		0.146928	0.173655	0.396871	1.11e-07
LOC105254506	atrophin-1	FBgn0011206	bol	boule	-0.30106	0.174734	-0.272103	0.0173413
LOC112638250					0.252917	0.176529	0.312786	0.00371815
LOC105252838	cGMP-specific 3',5'-cyclic phosphodiesterase	FBgn0038237	Pde6	Phosphodiesterase 6	-0.31757	0.176941	0.163453	0.0724725
LOC105255457	receptor expression-enhancing protein 5	FBgn0033906	CG8331		0.172246	0.176941	0.25483	0.0142935
LOC105249298	BTB/POZ domain-containing protein 7	FBgn0030701	CG16952		-0.147598	0.177752	-0.216042	0.0147814
LOC105248294	sorbitol dehydrogenase	FBgn0022359	Sodh-2	Sorbitol dehydrogenase-2	0.460715	0.178317	0.263502	0.0321736
LOC105258535	uncharacterized LOC105258535	FBgn0052694	CG32694		1.95628	0.178317	2.25975	0.028747
LOC105248774	exodeoxyribonuclease	FBgn0004584	Rrp1	Recombination repair protein 1	0.329811	0.178804	0.481141	6.8e-05
LOC105257305	kinesin light chain	FBgn0010235	Klc	Kinesin light chain	-0.22043	0.180579	-0.2236	0.0190172
LOC105257677	ankyrin repeat and SAM domain-containing protein 1A	FBgn0039075	CG4393		-0.224756	0.183597	-0.266039	0.00963974
LOC105253610	heterogeneous nuclear ribonucleoprotein H2	FBgn0259139	glo	glorund	-0.119451	0.183881	-0.114439	0.0339656
LOC105258773	nucleoporin Nup35	FBgn0030943	CG6540		0.192002	0.184013	0.234694	0.0217174
LOC105254780	heat shock protein 60A-like	FBgn0015245	Hsp60A	Heat shock protein 60A	0.374484	0.185118	0.427185	0.000465885
LOC105248964	prolactin-releasing peptide receptor	FBgn0036934	sNPF-R	short neuropeptide F receptor	-0.320721	0.185279	-0.312652	0.0437745
LOC105255823	octopamine receptor beta-3R	FBgn0250910	Octbeta3R	Octopamine beta3 receptor	-0.306436	0.185989	-0.211417	0.0777675
LOC105255888	insulin-like peptide receptor				-0.401605	0.185989	-0.201255	0.0182904
LOC105255858					-0.143049	0.187078	0.147874	0.0333736
LOC105257260	alpha-methylacyl-CoA racemase	FBgn0032881	CG9319		0.27015	0.187899	0.217268	0.0294904
LOC105251259	1,4-alpha-glucan-branching enzyme	FBgn0053138	AGBE	1,4-Alpha-Glucan Branching Enzyme	0.239115	0.189705	0.508884	0.0011695
LOC105256307	enhancer of split mbeta protein				-0.431605	0.189709	0.341241	0.0527204
LOC112639560	juvenile hormone acid O-methyltransferase-like	FBgn0028841	jhamt	juvenile hormone acid methyltransferase	1.01963	0.190134	1.83664	0.0105436
LOC105251019	circadian locomoter output cycles protein kaput	FBgn0261703	gce	germ cell-expressed bHLH-PAS	-0.13939	0.191356	-0.198619	0.0516998
LOC105255236	ELKS/Rab6-interacting/CAST family member 1	FBgn0259246	brp	bruchpilot	-0.450624	0.192176	-0.433855	0.00149109
LOC105250753	dolichyl-diphosphooligosaccharide--protein glycosyltransferase 48 kDa subunit	FBgn0014868	Ost48	Oligosaccharyltransferase 48kD subunit	0.283423	0.193711	0.376868	0.00267823
LOC105256424	SUMO-conjugating enzyme UBC9-B	FBgn0010602	lwr	lesswright	0.108975	0.194065	0.217244	0.0139926
LOC105249211	S phase cyclin A-associated protein in the endoplasmic reticulum	FBgn0032723	ssp3	short spindle 3	-0.184947	0.196276	-0.174209	0.0158708
LOC105249099	mediator of RNA polymerase II transcription subunit 1	FBgn0037109	MED1	Mediator complex subunit 1	-0.186023	0.196726	-0.262811	0.021289
LOC105254792	uncharacterized LOC105254792				-0.459942	0.1971	-0.358667	0.0357611
LOC105259270	toll-like receptor 3				0.792973	0.197222	-1.00504	0.0910983
LOC112638249	uncharacterized LOC112638249				0.218166	0.197379	0.259471	0.0736051
LOC105248407	facilitated trehalose transporter Tret1-2 homolog	FBgn0034909	CG4797		-2.56906	0.199325	-0.988321	0.09905
LOC105250662	tyrosine--tRNA ligase, cytoplasmic	FBgn0027080	TyrRS	Tyrosyl-tRNA synthetase	0.158415	0.200654	0.215179	0.000978969
LOC112638115	putative insulin-like peptide receptor				-0.768658	0.203012	-0.547544	0.00809235
LOC105248117	adenosylhomocysteinase	FBgn0014455	Ahcy	Adenosylhomocysteinase	0.359147	0.203499	0.366457	0.0165865
LOC105257780	ferritin subunit	FBgn0015222	Fer1HCH	Ferritin 1 heavy chain homologue	0.287004	0.205777	0.297093	0.00594733
LOC105256628	troponin C	FBgn0031692	TpnC25D	Troponin C at 25D	-1.00615	0.205932	1.97486	0.000785755
LOC112639515	uncharacterized LOC112639515				-0.214739	0.205932	-0.175716	0.0642558
LOC105251163	homeotic protein deformed	FBgn0000439	Dfd	Deformed	-1.14725	0.206424	-1.36255	0.043363
LOC105250586	uncharacterized LOC105250586	FBgn0035480	CG14984		0.361849	0.206541	0.220156	0.0511506
LOC105256308	tubulin polyglutamylase TTLL4	FBgn0026147	CG16833		-0.380188	0.206552	0.341052	0.00972839
LOC105248221	peroxisomal (S)-2-hydroxy-acid oxidase GLO5	FBgn0061356	CG18003		0.443764	0.209412	0.54695	0.0316975
LOC105249961	colorectal mutant cancer protein	FBgn0085433	CG34404		-0.485538	0.209412	-0.181049	0.0897451
LOC105256202	NAD-dependent protein deacylase				0.234942	0.209986	0.297325	0.0172887
LOC105248259	tyrosine-protein phosphatase 99A	FBgn0004369	Ptp99A	Protein tyrosine phosphatase 99A	-0.195803	0.210555	-0.177336	0.00493298
LOC112637342	uncharacterized LOC112637342				-0.180319	0.210555	-0.134642	0.0403191
LOC105248152	low-density lipoprotein receptor-related protein 6	FBgn0000119	arr	arrow	-0.2199	0.210794	-0.328276	4.58e-05
LOC105258196	prosaposin	FBgn0000416	Sap-r	Saposin-related	0.287914	0.210794	0.195034	0.00166744
LOC105251777	uncharacterized LOC105251777				-1.43037	0.212726	-1.66914	0.00303224
LOC105253679	centrosomal protein of 164 kDa	FBgn0030716	CG9170		-0.18724	0.213086	-0.158759	0.0831082
LOC105254099	histone-lysine N-methyltransferase 2C	FBgn0023518	trr	trithorax-related	-0.214427	0.215368	-0.264721	0.0926178
LOC105252131	carbonic anhydrase 2				-3.44955	0.215546	-0.782186	3.62e-11
LOC105254455	uncharacterized LOC105254455	FBgn0086704	stops	slow termination of phototransduction	-0.853181	0.21589	0.703641	0.0294842
LOC105258609	glycosylphosphatidylinositol anchor attachment 1 protein	FBgn0029818	GAA1	Glycosylphosphatidylinositol anchor attachment 1	0.295966	0.216602	0.216771	0.0512219
LOC105258497	insulin-like growth factor 2 mRNA-binding protein 1	FBgn0285926	Imp	IGF-II mRNA-binding protein	-0.464072	0.217204	-0.248828	0.0878983
LOC105251385	digestive cysteine proteinase 1	FBgn0250848	26-29-p	26-29kD-proteinase	0.157411	0.217382	0.207282	0.0787662
LOC105250844	xaa-Pro dipeptidase	FBgn0000455	Dip-C	Dipeptidase C	0.181486	0.218843	0.137352	0.0418828
LOC105248306	serine/threonine-protein kinase BRSK2	FBgn0036544	sff	sugar-free frosting	-0.227688	0.220227	-0.173482	0.0750393
LOC105256830	uncharacterized LOC105256830				-0.423927	0.220474	-0.742673	0.0218205
LOC105258666	lachesin	FBgn0039617	DIP-gamma	Dpr-interacting protein gamma	-0.332323	0.22072	0.18224	0.0318375
LOC105259550	dolichyl-diphosphooligosaccharide--protein glycosyltransferase subunit 2	FBgn0034277	OstDelta	Oligosaccharide transferase Delta subunit	0.199602	0.22072	0.247586	0.0458713
LOC105258102	integrator complex subunit 3	FBgn0262117	IntS3	Integrator 3	-0.275862	0.221644	-0.145883	0.0173312
LOC105249420	NAD kinase	FBgn0053156	CG33156		0.204822	0.226293	-0.167827	0.0298571
LOC105257108	haloacid dehalogenase-like hydrolase domain-containing 5				0.24225	0.226293	-0.288317	0.0027092
LOC105258228	LIM/homeobox protein Lhx9				-0.210346	0.226579	-0.35142	0.0223096
LOC105254003	general transcription factor IIH subunit 3	FBgn0031309	Tfb4	Transcription factor B4	0.212762	0.227363	0.304334	0.0705893
LOC105254578	ubiquinone biosynthesis monooxygenase COQ6, mitochondrial	FBgn0031713	CG7277		0.238872	0.227363	0.350722	0.0155742
LOC112639747	uncharacterized LOC112639747				-0.542788	0.227638	-0.484501	0.00353687
LOC105256962	cell division cycle protein 20 homolog	FBgn0001086	fzy	fizzy	0.395925	0.228353	0.296686	0.0903812	eyediscmorph
LOC105249883	tetraspanin-1	FBgn0035936	Tsp66E	Tetraspanin 66E	-0.218991	0.2287	-0.346983	9.62e-05
LOC105248535	protein 60A	FBgn0024234	gbb	glass bottom boat	-2.17532	0.229266	-0.590107	0.0267505
LOC105248070	uncharacterized LOC105248070				-0.252737	0.229962	-0.278627	0.00311323
LOC105253692	DNA replication licensing factor Mcm7	FBgn0020633	Mcm7	Minichromosome maintenance 7	0.277866	0.229962	0.361953	0.0363187
LOC105256908	putative fatty acyl-CoA reductase CG5065				-0.315064	0.230272	-0.293212	0.00148693
LOC105249395	alpha-N-acetylgalactosaminidase	FBgn0032192	CG5731		0.232154	0.232663	0.256285	0.00774181
LOC105258540	mitochondrial amidoxime-reducing component 1				0.331131	0.232663	0.186431	0.00901018
LOC105249149	dimethyladenosine transferase 1, mitochondrial	FBgn0261381	mtTFB1	Mitochondrial Transcription Factor B1	0.154593	0.235446	0.158823	0.0527894
LOC105257633	WD repeat-containing protein 44	FBgn0083969	CG34133		-0.153486	0.238004	-0.199445	0.00954331
LOC105253283	cytochrome c oxidase assembly protein COX20, mitochondrial	FBgn0002354	l(3)87Df	lethal (3) 87Df	0.132375	0.238145	0.177873	0.0321736
LOC105250681	protein lethal(2)essential for life				-0.7467	0.239851	0.578019	8.66e-08
LOC105259247	LHFPL tetraspan subfamily member 6 protein				-0.433504	0.240983	-0.424657	0.00359703
LOC105249053	uncharacterized LOC105249053	FBgn0003396	shn	schnurri	-0.457335	0.241415	-0.462719	0.0578666
LOC105249616	cuticle protein 67-like	FBgn0035787	CG8543		0.353461	0.241415	0.51125	0.00488109
LOC105251006	rho guanine nucleotide exchange factor 12	FBgn0023172	RhoGEF2	Rho guanine nucleotide exchange factor 2	-0.21542	0.242208	-0.247079	0.0201829
LOC105251663	uncharacterized LOC105251663	FBgn0030569	CG9411		1.03419	0.244705	-1.02119	0.00635575
LOC105252906	peroxiredoxin-5, mitochondrial	FBgn0038570	Prx5	Peroxiredoxin 5	0.144042	0.247046	0.202648	0.00438301
LOC105256408	uncharacterized LOC105256408	FBgn0033608	CG13220		0.217028	0.247046	0.394984	0.000338035
LOC105248308	calcium-binding mitochondrial carrier protein SCaMC-2	FBgn0052103	CG32103		0.184816	0.248007	0.286054	0.00012365
LOC105249052	band 7 protein AGAP004871	FBgn0260657	CG42540		-0.186702	0.24949	-0.39627	9.73e-05
LOC105254171	uncharacterized LOC105254171				-0.365128	0.250658	0.16498	0.0484651
LOC105254753	protein GDAP2 homolog	FBgn0042135	CG18812		-0.167482	0.250658	-0.188296	0.0793288
LOC105253348	ran-binding protein 9	FBgn0262114	RanBPM	Ran-binding protein M	-0.180091	0.252292	-0.193378	0.033634
LOC105251674	RB1-inducible coiled-coil protein 1	FBgn0037363	Atg17	Autophagy-related 17	-0.239377	0.252846	-0.288441	0.0584333
LOC105252438	2-amino-3-ketobutyrate coenzyme A ligase, mitochondrial	FBgn0036208	CG10361		-0.646208	0.252846	0.480257	0.0498682
LOC105252696	dmX-like protein 2	FBgn0023458	Rbcn-3A	Rabconnectin-3A	-0.185383	0.252846	-0.259309	0.0899606
LOC105249205	acetyl-CoA acetyltransferase, mitochondrial	FBgn0029969	CG10932		0.3451	0.254523	0.411324	0.0101198
LOC105255414	kinesin-like protein KIF13B	FBgn0019968	Khc-73	Kinesin heavy chain 73	-0.271613	0.257885	-0.3041	0.00774181
LOC105257073	ribonucleoside-diphosphate reductase large subunit				0.422431	0.257968	0.23039	0.0876534
LOC105251237	adenylate cyclase type 2	FBgn0040507	ACXD	ACXD	-0.316982	0.258651	-0.194077	0.080997
LOC105258084	lysine-specific demethylase lid	FBgn0031759	lid	little imaginal discs	-0.179373	0.258651	-0.186689	0.0352474
LOC105249700	bromodomain-containing protein DDB_G0270170				-0.237662	0.261054	-0.607688	0.08328
LOC105255687	transient receptor potential channel pyrexia				0.825795	0.262263	0.920385	6.92e-07
LOC105248162	uncharacterized protein CG3556	FBgn0029708	CG3556		-0.300291	0.262263	-0.130837	0.012244
LOC105250393	sphingosine-1-phosphate lyase	FBgn0010591	Sply	Sphingosine-1-phosphate lyase	-0.138199	0.262263	-0.130076	0.0912412
LOC105250264	LIM and senescent cell antigen-like-containing domain protein 1	FBgn0020249	stck	steamer duck	0.225076	0.262858	-0.171512	0.0421456
LOC105251303	histone-lysine N-methyltransferase trithorax	FBgn0003862	trx	trithorax	-0.303123	0.263801	-0.182709	0.084231
LOC105253686	cysteine sulfinic acid decarboxylase	FBgn0000153	b	black	-0.162464	0.263801	0.293175	0.00101819
LOC112639188	uncharacterized LOC112639188				0.203315	0.263933	0.407393	0.00364753
LOC112637897					0.142536	0.264814	0.234664	0.0426458
LOC105250962	protein CLP1 homolog	FBgn0033842	cbc	crowded by cid	0.126299	0.264822	0.167121	0.0325884
LOC109610054	vesicular acetylcholine transporter	FBgn0270928	VAChT	Vesicular acetylcholine transporter	-0.276429	0.266632	-0.254584	0.0283865
LOC105259054	transcription elongation factor SPT6	FBgn0028982	Spt6	Spt6	-0.19539	0.267032	-0.274284	0.00360475
LOC105258427	AP-1 complex subunit gamma-1	FBgn0030089	AP-1gamma	Adaptor Protein complex 1, gamma subunit	-0.111309	0.267032	-0.133982	0.0759756
LOC105253804	peroxiredoxin 1	FBgn0040309	Jafrac1	thioredoxin peroxidase 1	0.368476	0.268453	0.604159	0.000796722
LOC105252212	uncharacterized LOC105252212	FBgn0036398	upSET	upSET	-0.278177	0.268867	-0.330284	0.0301761
LOC105249339	broad-complex core protein isoforms 1/2/3/4/5	FBgn0030710	CG8924		-0.319172	0.270595	-0.153853	0.0353091	eyediscmorph
LOC105249448	transmembrane emp24 domain-containing protein bai	FBgn0045866	bai	baiser	0.108869	0.270595	0.132821	0.0732591
LOC105254748	molybdopterin synthase catalytic subunit	FBgn0039280	Mocs2	Molybdenum cofactor synthesis 2	-0.183172	0.270595	-0.278294	2.35e-07
LOC105256678	autophagy-related protein 16-1	FBgn0039705	Atg16	Autophagy-related 16	-0.290579	0.271103	-0.208121	0.0210704
LOC105254835	uncharacterized LOC105254835	FBgn0035082	CG2811		0.112435	0.272047	0.153492	0.0488138
LOC105256365	hsp70-binding protein 1	FBgn0036306	CG10973		0.167867	0.272727	0.25469	0.000147307
LOC105250447	uncharacterized LOC105250447	FBgn0039254	Nmnat	Nicotinamide mononucleotide adenylyltransferase	-0.122585	0.273078	-0.282903	0.00193995
LOC105259229	uncharacterized LOC105259229	FBgn0028622	qsm	quasimodo	1.24844	0.273307	0.838797	0.00609669
LOC105255940	mitogen-activated protein kinase kinase kinase kinase 5	FBgn0263395	hppy	happyhour	-0.169684	0.273587	-0.24482	0.00102886
LOC105258140	actin-5, muscle-specific				1.72491	0.273852	1.51823	0.0651909
LOC105252487	uncharacterized LOC105252487				-0.595794	0.275186	-0.567928	0.00190435
LOC105256356	prostaglandin E synthase 2	FBgn0004465	Su(P)	Suppressor of ref(2)P sterility	0.131671	0.277344	0.208328	0.0377192
LOC105251965	eukaryotic translation initiation factor 4H	FBgn0262734	eIF4H1	eukaryotic translation initiation factor 4H1	0.185293	0.277949	0.129182	0.0463955
LOC105257212	vitellogenin receptor	FBgn0004649	yl	yolkless	-1.2683	0.280444	-0.392816	0.0575643
LOC105248739	small nuclear ribonucleoprotein Sm D3	FBgn0023167	SmD3	Small ribonucleoprotein particle protein SmD3	0.245522	0.280444	0.528131	2.68e-05
LOC105249628	exportin-1	FBgn0020497	emb	embargoed	-0.12429	0.280444	-0.206306	0.00894674
LOC105250384	60S ribosomal protein L4	FBgn0003279	RpL4	Ribosomal protein L4	0.256597	0.280444	0.355282	0.000329991
LOC105253598	uncharacterized LOC105253598				-0.301825	0.280444	-0.33554	0.0652409
LOC105256689	translationally-controlled tumor protein homolog	FBgn0037874	Tctp	Translationally controlled tumor protein	0.209698	0.280444	0.209253	0.0719341
LOC105252927	calcium-independent protein kinase C	FBgn0003093	Pkc98E	Protein C kinase 98E	-0.421259	0.281989	-0.225182	0.016488
LOC105257219	zinc finger protein chinmo	FBgn0086758	chinmo	Chronologically inappropriate morphogenesis	-0.670744	0.282366	-0.474525	2.92e-05	R7_dev
LOC112637081	28S ribosomal protein S5, mitochondrial-like				0.205717	0.282366	0.229962	0.0771229
LOC105248789	protein O-GlcNAcase	FBgn0038870	Oga	O-GlcNAcase	-0.171929	0.282923	-0.290919	1.51e-05
LOC105258062	obg-like ATPase 1	FBgn0030151	CG1354		0.220927	0.284355	0.348762	0.00606487
LOC105254864	large proline-rich protein BAG6	FBgn0035793	CG7546		-0.119743	0.287021	-0.214682	0.0114498
LOC105251834	GATOR complex protein DEPDC5	FBgn0035227	Iml1	Increased minichromosome loss 1	-0.185615	0.287189	-0.19199	0.0206292
LOC105257149	transmembrane protein 132C	FBgn0262730	dtn	detonator	-0.264869	0.290041	-0.49104	4.41e-05
LOC105252439	uncharacterized LOC105252439	FBgn0022768	Pp2C1	Protein phosphatase 2C	-0.110065	0.290402	-0.201433	0.00878292
LOC105256738	UPF0160 protein MYG1, mitochondrial	FBgn0037652	CG11980		0.164608	0.290402	0.236397	0.0410706
LOC105257490	endophilin-A	FBgn0038659	EndoA	Endophilin A	-0.485062	0.290402	-0.386202	0.00148523
LOC105249062	liprin-alpha-1	FBgn0046704	Liprin-alpha	Liprin-alpha	-0.204418	0.290566	-0.164823	0.0507362	R7_dev
LOC105253793	histone-lysine N-methyltransferase NSD2	FBgn0039559	NSD	Nuclear receptor binding SET domain protein	-0.199114	0.290733	-0.257963	0.0224448
LOC105250250	protein enabled homolog	FBgn0004880	scrt	scratch	-0.669021	0.291109	0.727287	0.0652409
LOC105256926	glutathione S-transferase				0.187716	0.291325	0.352229	0.00228097
LOC105257141	major royal jelly protein 1	FBgn0041709	yellow-g	yellow-g	-0.92502	0.291325	-0.738458	0.000561353
LOC105258292	cell adhesion molecule 2				-0.394078	0.291325	-0.234119	0.0483863
LOC105249352	proteasome adapter and scaffold protein ECM29	FBgn0033698	CG8858		-0.146559	0.291338	-0.244597	3.16e-05
LOC105256584	uncharacterized LOC105256584	FBgn0261954	east	enhanced adult sensory threshold	-0.280269	0.293257	-0.194505	0.00167242
LOC105258833	E3 ubiquitin-protein ligase KCMF1	FBgn0037655	Kcmf1	Potassium channel modulatory factor 1	-0.120323	0.29602	-0.193574	0.00117841
LOC112638936	Krueppel-like factor 6				-0.211965	0.29602	-0.400121	0.00292151
LOC105251921	uncharacterized LOC105251921	FBgn0031059	CG14229		0.164417	0.297383	0.198559	0.0872322
LOC112639185					0.337253	0.299753	0.372444	0.0853348
LOC105255061	neuropeptides capa receptor				-0.584803	0.302797	-0.359183	4.27e-07
LOC105248862	uncharacterized LOC105248862	FBgn0003175	px	plexus	-0.147687	0.303653	-0.2858	0.0116727
LOC105253048	myeloid zinc finger 1	FBgn0027339	jim	jim	-0.443699	0.303653	0.713448	0.00651858
LOC105253812	autophagy-related protein 13	FBgn0033405	CG13954		-0.40144	0.304883	-0.458155	8.3e-06
LOC105255839	1,2-dihydroxy-3-keto-5-methylthiopentene dioxygenase	FBgn0052068	Adi1	Acireductone dioxygenase 1	0.277805	0.305196	0.276911	0.0318375
LOC105257761	serine/threonine-protein phosphatase 6 regulatory subunit 3	FBgn0035688	CG10289		-0.0890124	0.305196	-0.15406	0.00263563
LOC105252966	26S proteasome non-ATPase regulatory subunit 13	FBgn0028691	Rpn9	Regulatory particle non-ATPase 9	0.180956	0.307169	0.148599	0.0262998
LOC105253961	disks large 1 tumor suppressor protein	FBgn0001624	dlg1	discs large 1	-0.324548	0.312132	-0.262008	0.0169171
LOC105257203	protein takeout				2.06703	0.313008	1.07258	0.0154597
LOC105253053	sorting nexin-17	FBgn0032191	CG5734		0.212176	0.313429	-0.314293	0.00637711
LOC105255294	fasciclin-1	FBgn0285925	Fas1	Fasciclin 1	-0.36266	0.313429	-0.284882	0.0124781
LOC105248267	probable phospholipid-transporting ATPase IA	FBgn0259221	CG42321		-0.272131	0.314251	-0.215817	0.0526464
LOC105250966	uncharacterized LOC105250966	FBgn0001253	ImpE1	Ecdysone-inducible gene E1	-1.47902	0.314251	-0.606136	0.0430905
LOC105252457	talin-1	FBgn0260442	rhea	rhea	-0.356587	0.315115	-0.322411	0.0471768
LOC105248608	uncharacterized LOC105248608	FBgn0035504	Teh4	tipE homolog 4	-0.49047	0.316546	-0.282661	0.00944962
LOC105249882	mediator of RNA polymerase II transcription subunit 14	FBgn0035145	MED14	Mediator complex subunit 14	-0.181824	0.316546	-0.178691	0.028045
LOC105251225	uncharacterized LOC105251225	FBgn0032688	CG15160		-0.153123	0.316546	-0.318033	0.000968066
LOC105248202	protein abrupt				-0.272476	0.317218	-0.249655	9.96e-05	eyediscmorph
LOC105255272	B-cell lymphoma/leukemia 11A	FBgn0029939	CG9650		-0.296201	0.31763	-0.387465	0.0051668
LOC112638491	kynurenine--oxoglutarate transaminase 3-like				0.191804	0.31763	0.269016	0.00107281
LOC105251775	paired amphipathic helix protein Sin3a	FBgn0022764	Sin3A	Sin3A	-0.260712	0.3192	-0.235838	0.00403913
LOC105254216	monocarboxylate transporter 4	FBgn0031568	CG10019		-0.443743	0.322272	-0.313058	0.070287
LOC105254368	Krueppel-like factor 3	FBgn0043364	cbt	cabut	0.254403	0.325568	0.304982	0.0344934
LOC105250523	regulator of G-protein signaling loco	FBgn0020278	loco	locomotion defects	-0.32848	0.327502	-0.258173	0.0140933
LOC105257160	39S ribosomal protein L16, mitochondrial	FBgn0023519	mRpL16	mitochondrial ribosomal protein L16	0.152941	0.327511	0.271521	0.0122628
LOC105258738	uncharacterized LOC105258738	FBgn0036391	CG17364		-0.356819	0.32804	-0.277365	0.00107281
LOC105255829	uncharacterized LOC105255829	FBgn0031381	Npc2a	Niemann-Pick type C-2a	-0.452657	0.328984	0.437446	0.00357929
LOC105252102	uncharacterized LOC105252102				-0.367305	0.329962	-0.378507	0.000371846
LOC112639355	uncharacterized LOC112639355				-0.585857	0.329962	0.675508	0.0044672
LOC105253536	transient receptor potential channel pyrexia-like				0.523378	0.332328	0.777234	2.38e-13
LOC105247915	calcium uniporter protein, mitochondrial	FBgn0042185	MCU	Mitochondrial calcium uniporter	-0.412034	0.333668	-0.234138	0.000236752
LOC105249032	3-hydroxyisobutyryl-CoA hydrolase, mitochondrial	FBgn0038326	CG5044		0.13585	0.334529	0.220948	0.0284311
LOC105255553	proliferation-associated protein 2G4	FBgn0035630	CG10576		0.194582	0.334529	-0.203957	0.00963974
LOC105251847	lisH domain and HEAT repeat-containing protein KIAA1468 homolog				-0.121878	0.335779	-0.152371	0.0149218
LOC105253229	eukaryotic translation initiation factor 3 subunit C	FBgn0034258	eIF3c	eukaryotic translation initiation factor 3 subunit c	0.10279	0.336025	0.0982548	0.0249652
LOC105252941	probable cytochrome P450 4aa1	FBgn0034053	Cyp4aa1	Cyp4aa1	-2.02884	0.336481	-1.1102	0.0676801
LOC105256602	ras-related protein Rab-18-B	FBgn0015794	Rab18	Rab18	0.163843	0.336481	0.110334	0.0765375
LOC112637381	uncharacterized LOC112637381				-1.39678	0.337855	-0.811032	0.0946107
LOC105249157	protein phosphatase 1 regulatory subunit 16A	FBgn0036801	MYPT-75D	MYPT-75D	-0.1745	0.338306	-0.107664	0.0590325
LOC105251566	uncharacterized LOC105251566	FBgn0052654	Sec16	Secretory 16	-0.114842	0.338541	-0.213738	0.0215132
LOC105249644	farnesol dehydrogenase	FBgn0030332	CG9360		-0.29784	0.339647	0.663165	0.000481976
LOC105253022	protein spire	FBgn0003475	spir	spire	-0.246324	0.339647	-0.178991	0.0121598
LOC105248270	uncharacterized LOC105248270	FBgn0264962	Pcf11	Protein 1 of cleavage and polyadenylation factor 1	-0.220734	0.340323	-0.147788	0.0668966
LOC105249568	endocuticle structural glycoprotein SgAbd-8				1.53012	0.341703	2.7854	0.0140571
LOC105257781	ferritin heavy polypeptide-like 17	FBgn0015221	Fer2LCH	Ferritin 2 light chain homologue	0.286902	0.344325	0.290793	0.00177458
LOC105249156	dual specificity protein phosphatase 22	FBgn0036369	CG10089		-0.412532	0.345068	-0.17802	0.0809385
LOC105252207	regucalcin				0.332695	0.345068	0.314049	0.0630176
LOC105253592	vacuole membrane protein 1	FBgn0052675	Tango5	Transport and Golgi organization 5	0.226511	0.347509	-0.178282	0.0351915
LOC105250564	acetylcholinesterase	FBgn0000024	Ace	Acetylcholine esterase	-0.147	0.348749	0.234522	0.0212536
LOC105250204	ataxin-2 homolog	FBgn0041188	Atx2	Ataxin-2	-0.109043	0.351271	-0.294092	0.00161677
LOC105257273	kelch-like protein 10	FBgn0040038	klhl10	kelch like family member 10	0.174721	0.351271	0.528367	0.00029189
LOC105250073	zinc finger protein 84				-0.129504	0.352348	-0.150726	0.0775773
LOC105252539	kynurenine--oxoglutarate transaminase 3	FBgn0037955	CG6950		0.185962	0.35342	0.269594	0.000914498
LOC105258742	vesicle transport protein GOT1B	FBgn0052576	CG32576		0.148358	0.353976	0.440612	0.00700075
LOC105253215	chitinase-like protein Idgf4	FBgn0026415	Idgf4	Imaginal disc growth factor 4	0.66499	0.354693	0.581149	2.38e-13
LOC105248744	ruvB-like 2	FBgn0040075	rept	reptin	0.174171	0.354908	0.150669	0.0264074
LOC105255700	tyrosine-protein phosphatase 10D	FBgn0034085	Ptp52F	Protein tyrosine phosphatase 52F	0.349931	0.355321	0.287882	0.0497115
LOC105258011	protein dpy-30 homolog	FBgn0035491	Dpy-30L2	Dpy-30-like 2	0.214109	0.355321	0.473393	0.000838309
LOC105256705	hypothetical protein	FBgn0003209	raw	raw	-0.131457	0.35589	-0.252558	0.000779999
LOC105249151	peroxisomal hydratase-dehydrogenase-epimerase	FBgn0011693	Pdh	Photoreceptor dehydrogenase	-0.245892	0.35732	-0.122602	0.0986429
LOC105247830	triokinase/FMN cyclase				0.318252	0.35732	0.459982	0.00126288
LOC105249768	protein PFC0760c	FBgn0035047	Pof	Painting of fourth	-0.225333	0.35732	-0.140073	0.0721556
LOC105252060	transmembrane protein 256 homolog	FBgn0038739	CG4686		0.164635	0.35732	0.40384	5.28e-05
LOC105257043	zinc finger MIZ domain-containing protein 1	FBgn0026160	tna	tonalli	-0.334503	0.358189	-0.300971	0.0475637
LOC105250805	uncharacterized LOC105250805				-0.278609	0.358847	-0.1924	0.0196646
LOC105250842	cartilage oligomeric matrix protein	FBgn0031850	Tsp	Thrombospondin	0.738819	0.358847	0.662428	0.08009
LOC105258446	cyclin-T	FBgn0025455	CycT	Cyclin T	-0.190294	0.358847	-0.204576	0.0302817
LOC105259215	very-long-chain enoyl-CoA reductase	FBgn0035471	Sc2	Sc2	0.198495	0.358847	0.12683	0.0630176
LOC105257579	bis(5'-adenosyl)-triphosphatase enpp4-like				0.189267	0.359042	-0.162972	0.00210202
LOC105256810	spidroin-2				0.246165	0.359852	0.176962	0.0117071
LOC105255619	uncharacterized LOC105255619	FBgn0035171	CG12502		-0.24143	0.360572	-0.401602	0.000595954
LOC105250648	tyrosine-protein kinase transmembrane receptor Ror2	FBgn0020391	Nrk	Neurospecific receptor kinase	-0.115209	0.360713	-0.204444	0.0566988
LOC112639257	uncharacterized LOC112639257				0.147102	0.361415	0.207109	0.0453807
LOC105251582	uncharacterized LOC105251582				-0.228485	0.362382	-0.252619	0.0651909
LOC105255816	uncharacterized LOC105255816	FBgn0261611	CG42700		-0.590948	0.362382	-0.412832	0.0444489
LOC105250996	laminin subunit beta-1	FBgn0261800	LanB1	LanB1	0.424529	0.364181	-0.424396	0.0049098
LOC105252856	electron transfer flavoprotein subunit beta	FBgn0039697	CG7834		0.205392	0.365768	0.317141	0.0289909
LOC105255169	uncharacterized LOC105255169	FBgn0013684	mt:ND5	mitochondrial NADH-ubiquinone oxidoreductase chain 5	0.141681	0.366645	0.221622	0.0571415
LOC105249825	L-2-hydroxyglutarate dehydrogenase, mitochondrial	FBgn0032729	L2HGDH	L-2-hydroxyglutarate dehydrogenase	0.220259	0.367942	0.285387	0.0353091
LOC105251571	uncharacterized LOC105251571	FBgn0263997	CG43740		-0.220108	0.36921	-0.225825	0.0541879
LOC105249126	stromal cell-derived factor 2	FBgn0037312	CG11999		0.150351	0.369703	0.206021	0.0183902
LOC105251424	uncharacterized LOC105251424				0.335311	0.369703	0.197018	0.00817676
LOC105249451	filamin-A	FBgn0014141	cher	cheerio	0.789953	0.370788	-0.387544	0.000924564
LOC105256426	uncharacterized LOC105256426	FBgn0263258	chas	chascon	0.6258	0.371499	-0.250988	0.0726405
LOC105253330	protein arginine N-methyltransferase 7	FBgn0034817	Art7	Arginine methyltransferase 7	0.153749	0.371807	0.144492	0.0457365
LOC105255208	L-xylulose reductase	FBgn0030968	CG7322		0.235969	0.372469	0.668228	2.83e-05
LOC105253039	uncharacterized LOC105253039				0.345682	0.373003	0.328485	0.00597934
LOC105255643	peptidoglycan-recognition protein LC	FBgn0035976	PGRP-LC	Peptidoglycan recognition protein LC	0.210531	0.374954	0.163223	0.0775416
LOC105249748	uncharacterized LOC105249748				-0.105691	0.376031	-0.151403	0.010977
LOC105255642	transcription initiation factor TFIID subunit 4	FBgn0010280	Taf4	TBP-associated factor 4	-0.121585	0.376047	-0.179158	0.0153704
LOC105256585	elongation factor 1-gamma	FBgn0029176	eEF1gamma	eukaryotic translation elongation factor 1 gamma	0.133695	0.376692	0.190064	0.00260687
LOC105253782	carotenoid isomerooxygenase	FBgn0002937	ninaB	neither inactivation nor afterpotential B	-1.69712	0.377406	0.592627	0.000507373
LOC105249248	43 kDa receptor-associated protein of the synapse homolog	FBgn0039911	CG1909		-0.697001	0.377958	-0.488943	0.000983638
LOC105248722	unconventional myosin-Va	FBgn0261397	didum	dilute class unconventional myosin	-0.289605	0.378363	-0.25063	0.0706278
LOC105248910	ras-related and estrogen-regulated growth inhibitor	FBgn0035711	CG8519		1.25969	0.37891	-1.53681	0.0635384
LOC105259447	protein ECT2	FBgn0003041	pbl	pebble	-0.112782	0.37927	-0.187111	0.00146364
LOC105257846	2-aminoadipate transaminase	FBgn0036117	CG6321		0.808225	0.379944	0.786783	0.0888299
LOC105250485	uncharacterized LOC105250485	FBgn0263993	CG43736		-0.136155	0.380108	-0.228228	0.000903209
LOC112639349	progestin and adipoQ receptor family member 3-like	FBgn0038256	CG7530		0.223402	0.38033	0.251979	0.0914806
LOC105248349	T-complex protein 1 subunit theta	FBgn0284436	CCT8	Chaperonin containing TCP1 subunit 8	0.138066	0.380734	0.289201	1.22e-05
LOC105251665	protein unc-13 homolog 4B	FBgn0266719	stac	staccato	0.295895	0.381493	-0.227258	0.0309751
LOC105256092	centrosome-associated protein 350				-0.141772	0.381493	-0.298046	0.00419284
LOC105253243	exostosin-2	FBgn0029175	Ext2	Ext2	0.153363	0.383565	0.146589	0.0594007
LOC105257050	gastrula zinc finger protein XlCGF62.1-like				-0.287252	0.383565	-0.296737	0.0689158
LOC105259016	nucleolar protein 11	FBgn0036886	CG9300		0.15575	0.383943	0.18611	0.0308802
LOC105247814	WD repeat, SAM and U-box domain-containing protein 1				-0.167148	0.384216	-0.308356	2.62e-05
LOC105250927	AP-1 complex subunit sigma-2	FBgn0039132	AP-1sigma	Adaptor Protein complex 1, sigma subunit	-0.109059	0.384216	-0.200058	0.000964005
LOC105259263	uncharacterized LOC105259263				0.177162	0.384216	0.253037	0.00352317
LOC105256760	lanC-like protein 3 homolog	FBgn0027498	CG2061		0.142446	0.384332	0.29104	0.00278909
LOC105257563	phospholipase ABHD3	FBgn0033382	Hydr1	alpha/beta hydrolase 1	0.373823	0.384592	0.258687	8.22e-06
LOC105251844	serine/threonine-protein phosphatase 4 catalytic subunit	FBgn0023177	Pp4-19C	Protein phosphatase 19C	0.0956832	0.385037	0.156219	0.0437754
LOC105249011	uncharacterized LOC105249011	FBgn0028740	CG6362		-0.243473	0.385775	-0.555725	0.000486183
LOC105257836	G-protein coupled receptor 52	FBgn0035538	DopEcR	Dopamine/Ecdysteroid receptor	-0.451718	0.388172	-0.60758	0.000336848
LOC105259235	uncharacterized LOC105259235				-0.338366	0.388264	-0.140143	0.0877447
LOC105248965	autophagy-related protein 101	FBgn0030960	Atg101	Autophagy-related 101	-0.150794	0.388597	-0.186711	0.0903812
LOC105257899	eukaryotic translation initiation factor 2 subunit 1	FBgn0261609	eIF2alpha	eukaryotic translation initiation factor 2 subunit alpha	0.130555	0.38908	0.200715	0.0317936
LOC105255188	muscle M-line assembly protein unc-89	FBgn0052311	zormin	zormin	1.05465	0.389155	-0.688437	2.08e-05
LOC112639271	uncharacterized LOC112639271				1.31347	0.389155	1.10513	0.0406143
LOC105252538	E3 SUMO-protein ligase NSE2	FBgn0030657	cerv	cervantes	0.216183	0.389926	0.360809	0.00102747
LOC105259064	folylpolyglutamate synthase, mitochondrial	FBgn0030407	CG2543		0.227196	0.396154	0.297649	0.0320707
LOC105256066	etoposide-induced protein 2.4 homolog	FBgn0031635	tank	tank	0.121417	0.396693	-0.189891	0.0491382
LOC105254954	DDB1- and CUL4-associated factor 6				-0.140023	0.398237	-0.106688	0.0876205
LOC105256075	polycomb protein Asx	FBgn0261823	Asx	Additional sex combs	-0.193392	0.398338	-0.243009	0.0118679
LOC105258479	polycomb protein suz12-B	FBgn0020887	Su(z)12	Su(z)12	-0.208698	0.399107	-0.245044	0.00409768
LOC105250583	uncharacterized LOC105250583				2.52109	0.402348	1.19047	0.00135945
LOC105256784	echinoderm microtubule-associated protein-like 2				-0.171713	0.402645	-0.223589	0.000895698
LOC109609825	40S ribosomal protein S28				1.20719	0.402877	1.30927	0.0344934
LOC105253775	cullin-2	FBgn0032956	Cul2	Cullin 2	-0.10789	0.403417	-0.114655	0.0831104
LOC105252987	uncharacterized LOC105252987	FBgn0039638	dgt6	dim gamma-tubulin 6	-0.111176	0.404253	-0.171718	0.0121598
LOC105254990	importin-9	FBgn0037894	Ranbp9	Ranbp9	0.180024	0.404569	0.340415	0.000269715
LOC105255804	peptidyl-prolyl cis-trans isomerase NIMA-interacting 4	FBgn0039305	CG11858		0.268005	0.405049	0.477975	0.000102884
LOC105248220	probable ubiquitin carboxyl-terminal hydrolase FAF-X	FBgn0005632	faf	fat facets	-0.121671	0.40507	-0.168103	0.052382
LOC105256345	uncharacterized LOC105256345				0.279643	0.406053	0.271916	0.00177458
LOC105253391	uncharacterized LOC105253391	FBgn0035719	tow	target of wingless	0.0850565	0.40666	0.157825	0.0723759
LOC105250131	kelch-like protein 10				-0.766339	0.406756	-0.817515	0.00360869
LOC105251713	transmembrane protein 98	FBgn0030769	CG13012		0.139758	0.406756	0.260642	0.024302
LOC112639173	uncharacterized LOC112639173				-2.18434	0.406756	-2.80777	0.00117841
LOC105253493	allantoinase	FBgn0030914	CG6106		1.47918	0.410047	0.891557	0.0639542
LOC105253154	zinc finger protein 395	FBgn0267336	Glut4EF	Glucose transporter 4 enhancer factor	-0.428492	0.410195	-0.611427	4.37e-05
LOC105259491	putative uncharacterized protein DDB_G0282133				-0.163481	0.410195	-0.165988	0.0871265
LOC105250716	ER lumen protein-retaining receptor	FBgn0267330	KdelR	KDEL receptor	0.154092	0.410926	0.344553	0.0140872
LOC105259451	elongation factor 1-alpha	FBgn0284245	eEF1alpha1	eukaryotic translation elongation factor 1 alpha 1	0.280465	0.410926	0.34954	0.000914498
LOC105249164	DNA topoisomerase 3-beta-1	FBgn0026015	Top3beta	Topoisomerase 3beta	0.102869	0.411745	0.21089	0.00447581
LOC105256087	uncharacterized LOC105256087	FBgn0035755	CG14830		0.936952	0.411745	0.672952	0.0742658
LOC105250872	uncharacterized LOC105250872				0.544131	0.412722	0.535259	0.00472166
LOC105254628	uncharacterized LOC105254628	FBgn0037409	Osi24	Osiris 24	-0.76266	0.414545	-0.627556	0.0804126
LOC105250086	bromodomain-containing protein 3	FBgn0004656	fs(1)h	female sterile (1) homeotic	-0.265706	0.414838	-0.219765	0.00101214
LOC105253647	RNA-binding protein 5	FBgn0031319	CG4896		-0.209754	0.416129	-0.154233	0.0637718
LOC105256298	annexin B9-like				0.363799	0.416129	0.363244	0.00046505
LOC112637421					0.465148	0.416129	2.85935	0.00165303
LOC112638390	uncharacterized LOC112638390				0.105842	0.416156	0.248649	0.0387749
LOC105258830	dedicator of cytokinesis protein 1	FBgn0015513	mbc	myoblast city	-0.197463	0.417235	-0.368504	0.00144302
LOC105255403	hillarin	FBgn0050147	Hil	Hillarin	0.610823	0.418678	0.597465	0.086174
LOC105253249	sorting nexin-2	FBgn0031534	Snx1	Sorting nexin 1	0.123507	0.418776	0.11125	0.0907371
LOC105249421	uncharacterized LOC105249421				0.109883	0.418901	0.167708	0.046597
LOC105249621	ubiquitin domain-containing protein 1	FBgn0264712	CG1172		0.122913	0.418901	-0.122042	0.0864828
LOC105252924	kinesin-like protein Klp98A	FBgn0004387	Klp98A	Kinesin-like protein at 98A	-0.239666	0.422388	-0.34254	0.00454959
LOC112637553	fatty acid synthase-like				0.690363	0.422471	-1.6858	0.030397
LOC105253901	serine/threonine-protein phosphatase 4 regulatory subunit 4-like				-0.221077	0.424003	-0.38741	0.000796709
LOC105250488	bcl-2-like protein 1	FBgn0040491	Buffy	Buffy	-0.264162	0.424297	0.1213	0.0794574
LOC105249348	interference hedgehog	FBgn0040388	boi	brother of ihog	0.693808	0.425018	0.528951	1.66e-05
LOC105258001	protein YIPF7	FBgn0032465	CG12404		0.20202	0.425817	0.321006	0.0292524
LOC105252724	ras-related protein RabJ	FBgn0015372	RabX1	RabX1	0.223073	0.428184	0.303806	0.00326425
LOC105256064	uncharacterized LOC105256064	FBgn0085472	CG34443		-0.610504	0.428184	0.70208	0.0191256
LOC109609831	uncharacterized LOC109609831				-0.356535	0.428184	-0.914164	0.0344934
LOC105255392	lateral signaling target protein 2 homolog	FBgn0039492	CG6051		-0.273575	0.428998	-0.32627	0.000984568
LOC105248498	progestin and adipoQ receptor family member 3				0.214415	0.428998	0.213275	0.0801258
LOC105253253	pleiotropic regulator 1	FBgn0030365	Tango4	Transport and Golgi organization 4	0.12353	0.428998	0.216597	0.00373729
LOC105258162	alpha-tocopherol transfer protein-like	FBgn0032783	CG10237		-0.186698	0.428998	-0.262095	0.0167683
LOC105255120	dynein regulatory complex subunit 4	FBgn0029667	Gas8	Growth arrest specific protein 8	-0.282892	0.429568	0.505511	0.0028539
LOC105249646	bumetanide-sensitive sodium-(potassium)-chloride cotransporter	FBgn0051547	NKCC	sodium potassium chloride cotransporter	-0.359678	0.429634	-0.414382	0.00484815
LOC105257992	5-hydroxytryptamine receptor 2A	FBgn0263116	5-HT1B	5-hydroxytryptamine (serotonin) receptor 1B	-0.445622	0.429698	-0.394698	0.00820996
LOC105256699	neuroligin-1				-0.308839	0.429734	-0.207047	0.0686004
LOC105250220	ras-related protein Rac1	FBgn0010333	Rac1	Rac1	-0.0676428	0.429734	-0.217431	0.000639332
LOC105250867	dual specificity tyrosine-phosphorylation-regulated kinase 2	FBgn0027101	Dyrk3	Dual-specificity tyrosine phosphorylation-regulated kinase 3	-0.214599	0.429734	-0.239596	0.0363187
LOC105251684	probable proline--tRNA ligase, mitochondrial	FBgn0027082	ProRS-m	Prolyl-tRNA synthetase, mitochondrial	0.273499	0.429734	0.261455	0.0179976
LOC105255948	protein Tob1	FBgn0028397	Tob	Tob	-0.499447	0.429734	-0.400066	0.000193112
LOC105257123	uncharacterized LOC105257123	FBgn0283508	nw	narrow	0.494208	0.429734	0.654531	0.000101198
LOC105252911	putative sodium-dependent multivitamin transporter	FBgn0034494	CG10444		-0.230417	0.430378	-0.303286	0.00890165
LOC105248280	5'-nucleotidase domain-containing protein 1	FBgn0035204	CG2277		-0.164401	0.430394	-0.242027	0.0450621
LOC105248416	acetylcholine receptor subunit alpha-like 1	FBgn0000036	nAChRalpha1	nicotinic Acetylcholine Receptor alpha1	-0.767305	0.431597	0.229529	0.0753564
LOC105254972	uncharacterized LOC105254972	FBgn0037676	CG8861		-0.225036	0.431597	-0.187838	0.0888299
LOC105257194	serine-rich adhesin for platelets	FBgn0031698	Ncoa6	Nuclear receptor coactivator 6	-0.1065	0.431819	-0.268552	0.0122628
LOC105250524	protein D2	FBgn0032453	CG6180		0.22467	0.433949	0.62895	1.83e-05
LOC105248406	uncharacterized LOC105248406	FBgn0029930	CG12541		-0.486258	0.435409	-0.460071	0.000698661
LOC105256871	sodium-independent sulfate anion transporter				0.160621	0.435409	0.388255	0.00972839
LOC112637545	fatty acid synthase-like				0.649822	0.435409	-1.52084	0.0952396
LOC105254971	MICOS complex subunit Mic60	FBgn0019960	Mitofilin	Mitofilin	0.129168	0.437122	0.191369	0.00920477
LOC105248017	phosphatase and actin regulator 4B	FBgn0052264	CG32264		-0.404573	0.438051	-0.305912	0.00767831
LOC105248102	ankyrin repeat, SAM and basic leucine zipper domain-containing protein 1-like	FBgn0033273	Gasz	Gasz	0.436751	0.438186	1.07373	6.92e-07
LOC105248858	DDB1- and CUL4-associated factor 13	FBgn0036500	CG7275		0.172554	0.438186	0.202885	0.0295428
LOC105259553	AT-rich interactive domain-containing protein 4B	FBgn0085451	htk	hat-trick	-0.326207	0.439791	-0.225035	0.019833
LOC105248282	U7 snRNA-associated Sm-like protein LSm10	FBgn0033554	Lsm10	Lsm10	-0.180257	0.440336	-0.201819	0.0922469
LOC105251114	probable cation-transporting ATPase 13A3	FBgn0052000	CG32000		-0.218458	0.441633	-0.312983	0.0264074
LOC105256098	uncharacterized LOC105256098	FBgn0000307	chif	chiffon	-0.208771	0.443257	-0.178587	0.0920097
LOC105257518	WD repeat-containing protein 34				0.204187	0.444124	0.38446	0.0182139
LOC105256221	methyltransferase-like protein 25				0.200327	0.444741	0.185396	0.0264293
LOC105256149	39S ribosomal protein L4, mitochondrial	FBgn0001995	mRpL4	mitochondrial ribosomal protein L4	0.14542	0.447344	0.185873	0.0713967
LOC105248420	retinal-specific ATP-binding cassette transporter				-0.174053	0.44852	-0.219796	0.025789
LOC105257082	GATA zinc finger domain-containing protein 10	FBgn0260386	mtg	mind the gap	0.281364	0.44852	0.472351	0.0383762
LOC105258018	centrosomal protein of 104 kDa	FBgn0032800	CG10137		-0.235885	0.450879	-0.230925	0.00542961
LOC105250756	aldose 1-epimerase	FBgn0035679	CG10467		0.299977	0.451554	0.508232	0.00318572
LOC105254981	phosrestin-2				-0.602748	0.452996	-0.354452	0.0130312
LOC105256113	integrator complex subunit 4	FBgn0026679	IntS4	Integrator 4	-0.103112	0.453901	-0.252782	0.00668386
LOC105259166	DNA ligase 1	FBgn0262619	DNA-ligI	DNA ligase I	-0.161082	0.453901	0.205688	0.00865869
LOC105248059	cysteine-rich hydrophobic domain-containing protein 2	FBgn0046247	CG5938		-0.149787	0.455215	-0.177244	0.00737875
LOC105251341	DNA topoisomerase 2	FBgn0284220	Top2	Topoisomerase 2	-0.144705	0.456677	-0.155076	0.0689741
LOC105251757	uncharacterized LOC105251757				-0.658742	0.45727	0.216584	0.0298076
LOC105252734	USP6 N-terminal-like protein	FBgn0020620	RN-tre	Related to the N terminus of tre oncogene	-0.112035	0.45731	-0.183247	0.0326302
LOC105248543	allatostatin-A receptor	FBgn0266429	AstA-R1	Allatostatin A receptor 1	-0.272826	0.45808	0.529497	0.000393746
LOC105248087	uncharacterized LOC105248087				-0.415556	0.458396	-0.501422	0.000715837
LOC105256786	protein TIS11				0.159532	0.458895	0.476917	0.0113344
LOC105250193	endoplasmic reticulum resident protein 29	FBgn0004003	wbl	windbeutel	0.195422	0.459038	0.191417	0.00577371
LOC105255499	pituitary homeobox 1	FBgn0263512	Vsx2	Visual system homeobox 2	-0.366266	0.459038	-0.182488	0.0270126
LOC105257111	ELAV-like protein 3	FBgn0086675	fne	found in neurons	-0.506889	0.46208	0.356227	0.0184391
LOC105250097	uncharacterized LOC105250097	FBgn0038642	Muc91C	Mucin 91C	2.17504	0.463412	-1.81368	0.0847267
LOC105255209	barH-like 1 homeobox protein	FBgn0030408	CG11085		0.325594	0.464243	-0.977765	0.000368135
LOC105252039	apoptotic chromatin condensation inducer in the nucleus	FBgn0263198	Acn	Acinus	-0.136583	0.466249	-0.163395	0.0408517
LOC105254747	uncharacterized LOC105254747				-0.249445	0.466249	-0.292332	0.0249404
LOC112638402	trypsin eta-like				-0.336592	0.466249	0.514305	0.0764035
LOC105251784	MAPK regulated corepressor interacting protein 2	FBgn0036502	CG7841		0.170545	0.466258	0.264654	0.0816849
LOC105256530	sodium- and chloride-dependent transporter XTRP3	FBgn0262476	CG43066		-0.514344	0.466258	-0.627038	6.92e-07
LOC105257267	1-acyl-sn-glycerol-3-phosphate acyltransferase alpha	FBgn0026718	fu12	fu12	0.231661	0.466258	0.257889	0.0590522
LOC105251261	beta-1,4-glucuronyltransferase 1				-0.249487	0.468919	0.319178	0.074301
LOC105253007	guanine nucleotide-binding protein subunit beta-like protein	FBgn0020618	Rack1	Receptor of activated protein kinase C 1	0.226018	0.469504	0.458881	0.00122719
LOC105252826	ras-specific guanine nucleotide-releasing factor 2				-0.276263	0.470284	-0.191736	0.0208327
LOC105256175	mitochondrial import inner membrane translocase subunit Tim21	FBgn0031708	CG7382		0.125347	0.4703	0.251357	0.0306078
LOC105259082	titin	FBgn0039257	tnc	tenectin	-0.414375	0.471663	-0.299176	0.0215132
LOC105252740	F-actin-uncapping protein LRRC16A	FBgn0033212	LRR	Leucine-rich repeat	-0.139909	0.472903	-0.249971	0.0102098
LOC105251911	CCR4-NOT transcription complex subunit 1	FBgn0085436	Not1	Not1	-0.123154	0.472903	-0.226986	0.0312586
LOC105252107	uridine phosphorylase 1	FBgn0039464	CG6330		-0.212863	0.472903	-0.248943	0.0509524
LOC105254024	F-box only protein 28	FBgn0033486	dmpd	dampened	-0.107433	0.472903	-0.287306	1.09e-07
LOC105254843	uncharacterized LOC105254843	FBgn0039419	CG12290		-0.123555	0.472903	-0.225262	0.0609063
LOC105256434	PR domain zinc finger protein 16	FBgn0045852	ham	hamlet	-0.319977	0.472903	-0.474879	0.0917766
LOC105251894	RNA cytidine acetyltransferase	FBgn0027330	l(1)G0020	lethal (1) G0020	0.125433	0.473114	0.131407	0.049939
LOC105257777	60S acidic ribosomal protein P0	FBgn0000100	RpLP0	Ribosomal protein LP0	0.235615	0.473173	0.346848	0.00839008
LOC105257659	transcription factor Sox-11-A	FBgn0005612	Sox14	Sox box protein 14	-0.486424	0.473283	-0.349248	0.0221568
LOC105255944	gamma-aminobutyric acid receptor subunit beta-like	FBgn0010240	Lcch3	Ligand-gated chloride channel homolog 3	-0.215051	0.473883	-0.497111	4.41e-05
LOC105256135	39S ribosomal protein L27, mitochondrial	FBgn0053002	mRpL27	mitochondrial ribosomal protein L27	0.157097	0.474405	0.217762	0.0254729
LOC105249553	aquaporin-11	FBgn0033807	AQP	aquaporin	-0.825437	0.47587	0.614935	0.00623104
LOC112637789	uncharacterized LOC112637789				0.620877	0.476759	1.03341	0.033482
LOC105249764	uncharacterized LOC105249764	FBgn0039771	Osi23	Osiris 23	0.727002	0.477327	0.558986	0.0900017
LOC105252233	protein lethal(2)essential for life-like	FBgn0011296	l(2)efl	lethal (2) essential for life	-0.383494	0.477327	0.750029	0.0101377
LOC105250683	uncharacterized LOC105250683	FBgn0053229	CG33229		-0.204639	0.478297	-0.341269	0.0209238
LOC105255259	adenylate cyclase type 10				-0.528009	0.478811	-0.783515	0.00379761
LOC112638238	28S ribosomal protein S5, mitochondrial-like				0.157106	0.478811	0.245276	0.0809385
LOC105253828	disintegrin and metalloproteinase domain-containing protein 10	FBgn0259984	kuz	kuzbanian	-0.276251	0.479759	-0.240141	0.0247283
LOC105254381	troponin C-like	FBgn0013348	TpnC41C	Troponin C at 41C	-1.80021	0.481909	1.42518	0.03651
LOC105250804	uncharacterized LOC105250804	FBgn0013720	pck	pickel	0.229445	0.483072	0.217973	0.0700259
LOC105252288	putative peptidyl-prolyl cis-trans isomerase dodo	FBgn0015379	dod	dodo	0.149425	0.483072	0.209995	0.035766
LOC105252991	NPC intracellular cholesterol transporter 1	FBgn0024320	Npc1a	Niemann-Pick type C-1a	-0.153431	0.483072	-0.218262	0.00768309
LOC105253139	nitric oxide-associated protein 1	FBgn0034307	CG10914		0.171014	0.483072	0.213562	0.0205458
LOC105255818	octopamine receptor beta-1R	FBgn0038980	Octbeta1R	Octopamine beta1 receptor	-0.168792	0.483072	-0.364852	0.0112768
LOC112637325	golgin subfamily A member 6-like protein 22				-0.464239	0.483072	0.743732	0.0535088
LOC105256619	actin-related protein 2/3 complex subunit 4	FBgn0284255	Arpc4	Actin-related protein 2/3 complex, subunit 4	0.362657	0.484705	0.230963	0.0296533
LOC105259473	uncharacterized LOC105259473				-0.0691918	0.485064	-0.20941	0.00433539
LOC105249772	palmitoyltransferase ZDHHC18	FBgn0260941	app	approximated	-0.150515	0.485481	-0.256221	4.93e-05
LOC105256774	protein argonaute-2	FBgn0262739	AGO1	Argonaute-1	-0.143051	0.485615	-0.137429	0.0521393
LOC105253789	optic atrophy 3 protein homolog	FBgn0039126	CG13601		0.156261	0.485707	0.156334	0.0813694
LOC105255274	uncharacterized LOC105255274				-0.462467	0.48614	-0.182938	0.0421857
LOC105255772	beta-1,4-galactosyltransferase galt-1	FBgn0032506	CG9395		-0.189953	0.48614	-0.182621	0.0706148
LOC105256787	probable methylmalonate-semialdehyde dehydrogenase [acylating], mitochondrial	FBgn0023537	CG17896		0.243261	0.48614	0.225157	0.0304035
LOC105256927	glutathione S-transferase-like	FBgn0010226	GstS1	Glutathione S transferase S1	0.421993	0.48614	0.704611	4.13e-05
LOC105259404	sodium/hydrogen exchanger 8	FBgn0026787	Nhe1	Na[+]/H[+] hydrogen exchanger 1	-0.14113	0.48614	-0.219284	0.0128678
LOC105258612	reticulon-1-A	FBgn0053113	Rtnl1	Reticulon-like1	-0.10088	0.486365	0.11314	0.0900382
LOC105253393	CUE domain-containing protein 2	FBgn0037556	CG9636		-0.137639	0.487305	-0.290032	3.35e-05
LOC105259251	dystroglycan	FBgn0034072	Dg	Dystroglycan	0.262321	0.488494	-0.381736	2.1e-06
LOC105258144	angiotensin-converting enzyme	FBgn0012037	Ance	Angiotensin converting enzyme	-1.04967	0.492421	0.839591	0.0233206
LOC105249709	DEAD-box ATP-dependent RNA helicase 20				-0.31078	0.49424	0.154056	0.0016859
LOC105259589	uncharacterized LOC105259589	FBgn0053182	Kdm4B	Lysine (K)-specific demethylase 4B	-0.204843	0.495586	-0.280277	0.00266271
LOC105248123	katanin p80 WD40 repeat-containing subunit B1	FBgn0040207	kat80	katanin 80	-0.155868	0.49708	-0.200904	0.0433195
LOC105258711	protein AF-10	FBgn0261238	Alh	Alhambra	-0.259511	0.497627	-0.144776	0.0412545
LOC105259321	vacuolar fusion protein MON1 homolog A	FBgn0031640	Mon1	Monensin sensitivity 1	0.100442	0.497627	0.132999	0.046824
LOC105253690	putative sodium-coupled neutral amino acid transporter 10	FBgn0050394	CG30394		0.181192	0.499019	0.406365	0.000741001
LOC105255070	glucosidase 2 subunit beta	FBgn0032643	GCS2beta	Glucosidase 2 beta subunit	0.16114	0.499729	0.175064	0.00136712
LOC105255900	uncharacterized LOC105255900	FBgn0265597	rad	radish	-0.306287	0.500774	-0.35728	0.00143079
LOC105258029	uncharacterized LOC105258029				1.2872	0.500774	1.56305	0.042954
LOC105258030	uncharacterized LOC105258030	FBgn0085419	Rgk2	Rad, Gem/Kir family member 2	-0.342302	0.501157	-0.460975	0.000593357
LOC105256982	ADP-ribosylation factor 6	FBgn0013750	Arf51F	ADP ribosylation factor at 51F	0.12597	0.502413	-0.138155	0.0101337
LOC105251382	T-complex protein 1 subunit beta	FBgn0030086	CCT2	Chaperonin containing TCP1 subunit 2	0.183467	0.502908	0.1819	0.00495761
LOC105256204	presequence protease, mitochondrial	FBgn0033005	CG3107		0.20138	0.502908	0.18082	0.0428727
LOC112637898	uncharacterized LOC112637898				0.189707	0.503545	0.408831	0.00498296
LOC105249766	60S ribosomal protein L18a	FBgn0010409	RpL18A	Ribosomal protein L18A	0.188484	0.504807	0.437315	0.00488109
LOC105247865	protein tincar	FBgn0261649	tinc	tincar	-0.231702	0.508017	-0.244737	0.0904438
LOC105251193	integumentary mucin C.1	FBgn0045823	vsg	visgun	0.149611	0.508017	-0.115259	0.0948481
LOC105253321	rab GTPase-activating protein 1-like	FBgn0035879	GAPcenA	GTPase activating protein and centrosome-associated	-0.112235	0.508017	-0.193482	0.0255777
LOC105254607	ribosomal protein S6 kinase delta-1	FBgn0038588	CG7156		-0.116945	0.508017	-0.110558	0.0848273
LOC105255830	activating transcription factor 3	FBgn0028550	Atf3	Activating transcription factor 3	0.281816	0.508017	0.179603	0.0507362
LOC105257038	centrosomal protein of 290 kDa	FBgn0035168	cep290	cep290	-0.159215	0.508017	-0.192384	0.00892579
LOC105259096	bone morphogenetic protein receptor type-2	FBgn0024179	wit	wishful thinking	0.139693	0.508017	-0.158573	0.00714238
LOC105259182	LIM domain-binding protein 2	FBgn0013764	Chi	Chip	-0.302073	0.508017	-0.295274	0.00542961
LOC105258174	serine/arginine repetitive matrix protein 1				-0.155711	0.509131	-0.149139	0.0674171
LOC105251767	uncharacterized LOC105251767				-0.216937	0.510591	-0.127645	0.0774729
LOC112639050	uncharacterized LOC112639050				-0.254854	0.511013	-0.307666	0.00550889
LOC105253258	JNK-interacting protein 3	FBgn0024187	syd	sunday driver	-0.140161	0.512071	-0.203134	0.0795653
LOC105254228	lipoamide acyltransferase component of branched-chain alpha-keto acid dehydrogenase complex, mitochondrial	FBgn0030612	CG5599		0.33345	0.512582	0.86833	1.36e-07
LOC109610597	estradiol 17-beta-dehydrogenase 8-like				-0.426989	0.513559	-0.760816	0.0283065
LOC105255481	serine-enriched protein	FBgn0024232	gprs	gprs	-0.394462	0.514424	-0.324917	0.000497032
LOC105257457	uncharacterized LOC105257457	FBgn0040877	CG12994		-0.212163	0.515049	-0.46215	2.02e-05
LOC105254409	dynein light chain Tctex-type	FBgn0024432	Dlc90F	Dynein light chain 90F	0.13305	0.515389	0.263058	0.0139442
LOC105254297	transmembrane protein 53	FBgn0033031	CG8245		0.113334	0.515993	0.39108	0.00447575
LOC105259580	beclin 1-associated autophagy-related key regulator	FBgn0039636	Atg14	Autophagy-related 14	-0.124581	0.516634	-0.293187	0.000147597
LOC105259264	uncharacterized LOC105259264				-0.59041	0.51787	0.609451	0.0846882
LOC105258419	superoxide dismutase [Cu-Zn], chloroplastic	FBgn0033631	Sod3	Superoxide dismutase 3	0.189019	0.51872	0.316156	0.00852482
LOC105251133	guanine nucleotide-binding protein G(I)/G(S)/G(T) subunit beta-1	FBgn0001105	Gbeta13F	G protein beta-subunit 13F	-0.239485	0.518734	-0.211605	0.00755131
LOC105253164	uncharacterized LOC105253164	FBgn0032156	CG13124		0.226963	0.518734	0.577827	1.26e-05
LOC105254573	uncharacterized LOC105254573	FBgn0033677	CG8321		0.184327	0.518734	-0.319434	0.000354708
LOC105258310	succinate dehydrogenase [ubiquinone] iron-sulfur subunit				0.381063	0.518734	1.11067	0.00278298
LOC112637750	cytochrome P450 9e2-like	FBgn0038037	Cyp9f2	Cyp9f2	-1.20084	0.519304	0.249495	0.0821138
LOC105259384	putative odorant-binding protein A10				0.883376	0.520098	1.08798	2.03e-06
LOC105249327	protein grindelwald	FBgn0032682	grnd	grindelwald	0.533207	0.520758	-0.832626	0.0200399
LOC112637500	putative fatty acyl-CoA reductase CG5065				-0.368516	0.520758	-0.476184	0.00208986
LOC105256185	CLIP-associating protein 1	FBgn0021760	chb	chromosome bows	-0.114663	0.52077	-0.216537	0.0184391
LOC105258472	sodium-dependent phosphate transporter 1-A	FBgn0260795	NaPi-III	Na[+]-dependent inorganic phosphate cotransporter type III	-0.199193	0.521667	0.337292	0.000465885
LOC105255577	uncharacterized LOC105255577				-0.281926	0.521987	-0.251551	0.0307465
LOC105257525	mitogen-activated protein kinase kinase kinase 15	FBgn0014006	Ask1	Apoptotic signal-regulating kinase 1	-0.183687	0.522041	-0.222709	0.0102203
LOC105250601	uncharacterized LOC105250601				-0.164661	0.523391	-0.16515	0.0560227
LOC105257571	T-cell activation inhibitor, mitochondrial	FBgn0035674	CG13295		-0.162607	0.523391	-0.132673	0.0502285
LOC105247847	ectopic P granules protein 5 homolog	FBgn0038651	Epg5	ectopic P-granules autophagy protein 5	-0.229808	0.52504	-0.279882	0.0302653
LOC105258646	succinate dehydrogenase cytochrome b560 subunit, mitochondrial	FBgn0037873	SdhC	Succinate dehydrogenase, subunit C	0.109093	0.52504	0.238382	0.0607176
LOC105258693	voltage-dependent calcium channel type A subunit alpha-1	FBgn0263111	cac	cacophony	-0.437542	0.52504	-0.316189	0.0123829
LOC109610268	uncharacterized protein YMR317W-like				-0.528704	0.52589	-0.490367	0.015465
LOC105250978	RNA-binding protein 39				-0.134783	0.526322	-0.201583	0.000911588
LOC105252904	28S ribosomal protein S22, mitochondrial	FBgn0039555	mRpS22	mitochondrial ribosomal protein S22	0.118547	0.527	0.223426	0.00115616
LOC105255728	uncharacterized LOC105255728	FBgn0083945	CG34109		-0.312426	0.527	0.482489	0.00158478
LOC105256163	hydroxylysine kinase	FBgn0086909	CG31751		0.438403	0.527	0.249053	0.00998649
LOC105248836	excitatory amino acid transporter	FBgn0026438	Eaat2	Excitatory amino acid transporter 2	-0.218501	0.527233	-0.324573	2.31e-07
LOC105258329	E3 ubiquitin-protein ligase RBBP6	FBgn0086129	snama	something that sticks like glue	-0.335075	0.527233	0.334058	0.011968
LOC105252715	thioredoxin reductase-like selenoprotein T homolog CG3887	FBgn0031670	CG3887		0.150467	0.527303	0.290723	0.0102456
LOC105254961	serine/threonine-protein kinase Warts	FBgn0011739	wts	warts	-0.200205	0.527339	-0.29134	0.00137751
LOC112638229	protein sevenless-like				-0.375185	0.527406	0.246768	0.0748823
LOC105249770	proliferating cell nuclear antigen	FBgn0005655	PCNA	Proliferating cell nuclear antigen	0.106125	0.527812	0.235076	0.0122628
LOC105250926	diacylglycerol kinase theta	FBgn0051140	CG31140		-0.404199	0.527812	-0.233704	0.0181489
LOC105258514	neurotrimin	FBgn0031725	DIP-eta	Dpr-interacting protein eta	-0.202286	0.529292	-0.670124	0.0173312
LOC105247809	protein bric-a-brac 2	FBgn0052121	CG32121		-0.117016	0.530872	-0.166807	0.00526534	R7_dev
LOC105251453	homologous-pairing protein 2 homolog				0.309429	0.530872	0.361642	0.000914498
LOC105258260	transmembrane protein 184C	FBgn0032172	CG5850		0.115186	0.533761	0.135343	0.0630431
LOC105259490	pickpocket protein 28	FBgn0030795	ppk28	pickpocket 28	-1.2566	0.533761	0.668541	0.000465885
LOC105259366	ubiquitin carboxyl-terminal hydrolase isozyme L3	FBgn0010288	Uch	Ubiquitin carboxy-terminal hydrolase	0.167256	0.533805	0.441343	6.69e-06
LOC105259013	ankyrin repeat domain-containing protein 12	FBgn0036305	CG10984		0.104445	0.534454	-0.182156	0.00256683
LOC105259328	uncharacterized LOC105259328				-0.335603	0.534516	0.749709	0.0468268
LOC105258983	dolichyl-diphosphooligosaccharide--protein glycosyltransferase subunit STT3A	FBgn0031149	Stt3A	Catalytic subunit 3A of the oligosaccharyltransferase complex	0.326265	0.534593	0.436213	0.00517641
LOC105254104	DNA fragmentation factor subunit beta	FBgn0028406	Drep4	DNA fragmentation factor-related protein 4	-1.37182	0.535325	-0.791882	8.15e-08
LOC105257421	uncharacterized LOC105257421	FBgn0263077	CG43340		0.435407	0.535626	0.352128	3.52e-07
LOC105258316	inositol polyphosphate 5-phosphatase E	FBgn0036273	INPP5E	Inositol polyphosphate 5-phosphatase E	-0.142921	0.535626	-0.163471	0.0988946
LOC105257388	nipped-B-like protein B	FBgn0026401	Nipped-B	Nipped-B	-0.170738	0.535915	-0.220896	0.0180577
LOC105254842	putative metabolite transport protein HI_1104	FBgn0029898	CG14439		-0.976979	0.536172	0.451715	0.00776373
LOC105257576	glutathione S-transferase				-0.177325	0.536598	-0.370732	0.0020568
LOC105253247	F-box/LRR-repeat protein 14	FBgn0020257	Ppa	Partner of paired	-0.564695	0.53735	0.916303	0.00536702
LOC105258158	uncharacterized LOC105258158	FBgn0036851	CG14082		-1.428	0.537641	-0.37666	0.00878292
LOC105251223	EH domain-binding protein 1	FBgn0034180	Ehbp1	Eps15 homology domain containing protein-binding protein 1	-0.0729896	0.538904	-0.124092	0.0049098
LOC105255063	mRNA export factor	FBgn0034646	Rae1	Rae1	0.0760263	0.539033	0.159188	0.046597
LOC105247906	uncharacterized LOC105247906	FBgn0036665	CG13024		0.713302	0.539086	0.675016	0.000101198
LOC105249470	PX domain-containing protein kinase-like protein	FBgn0033244	CG8726		-0.166786	0.540127	-0.203895	0.0469735
LOC105248485	ras-interacting protein RIP3-like				1.37235	0.540155	1.45919	0.0693367
LOC105253573	palmitoyl-protein thioesterase 1	FBgn0030057	Ppt1	Palmitoyl-protein thioesterase 1	0.260603	0.540155	0.922918	8.2e-05
LOC105258470	lysine--tRNA ligase	FBgn0027084	LysRS	Lysyl-tRNA synthetase	0.0719566	0.540155	0.103974	0.0512427
LOC105250998	glycine receptor subunit alpha-3	FBgn0003011	ort	ora transientless	-0.351935	0.540556	-1.39532	0.00529942
LOC105257870	CTD nuclear envelope phosphatase 1 homolog	FBgn0029067	Dd	Dullard	-0.102368	0.540556	-0.131079	0.0733328
LOC105259436	S-methyl-5'-thioadenosine phosphorylase	FBgn0034215	Mtap	Methylthioadenosine phosphorylase	0.137778	0.540907	0.294384	0.0225154
LOC105249041	F-box only protein 5				-0.342888	0.541072	-0.225243	0.00617942
LOC105255606	dnaJ homolog subfamily C member 22	FBgn0030805	wus	wurst	-0.643858	0.541681	2.21042	0.0208027
LOC105259053	microtubule-associated serine/threonine-protein kinase 3	FBgn0267390	dop	drop out	-0.265298	0.541681	-0.208187	0.00388307
LOC105247921	histone demethylase UTY	FBgn0260749	Utx	Utx histone demethylase	-0.307943	0.541681	-0.250871	0.0926132
LOC105250743	fez family zinc finger protein erm	FBgn0031375	erm	earmuff	-0.145302	0.541681	-0.244059	0.0135014
LOC112639980	golgin subfamily A member 6-like protein 22				-0.434497	0.541681	0.820526	0.0296457
LOC105247962	uncharacterized LOC105247962				-0.152096	0.541871	-0.415998	0.000214816
LOC105254664	nuclear receptor coactivator 3				-0.437361	0.541871	-0.210154	0.0671725
LOC105255015	homeobox protein OTX2	FBgn0004102	oc	ocelliless	-0.611931	0.542252	-0.370951	0.0904438	eyediscmorph
LOC105256480	zinc finger and BTB domain-containing protein 20	FBgn0029824	CG3726		-0.192667	0.542252	-0.139917	0.0692284	R7_dev
LOC105248361	WD repeat-containing and planar cell polarity effector protein fritz	FBgn0086698	frtz	fritz	-0.225793	0.542252	-0.263617	0.0252561
LOC105250722	inhibitor of nuclear factor kappa-B kinase subunit epsilon	FBgn0086657	IKKepsilon	I-kappaB kinase epsilon	0.0996539	0.542252	0.235102	0.00130967
LOC105253636	Plasminogen activator inhibitor 1	FBgn0028990	Spn27A	Serpin 27A	0.342113	0.542252	0.550914	0.00650993
LOC105257877	dihydropyrimidinase	FBgn0023023	CRMP	Collapsin Response Mediator Protein	-0.238111	0.542252	-0.117044	0.0961497
LOC109609986	uncharacterized LOC109609986				0.425361	0.542252	0.970858	0.0735124
LOC105248780	D(2) dopamine receptor A-like	FBgn0038542	TyrR	Tyramine receptor	-0.227645	0.542981	-0.262646	0.070979
LOC105249548	mitogen-activated protein kinase-binding protein 1	FBgn0031374	Wdr62	WD repeat domain 62	-0.119163	0.542981	-0.226442	0.0352286
LOC105257077	serine/arginine-rich splicing factor 2	FBgn0265298	SC35	SR family splicing factor SC35	-0.0964712	0.543183	-0.175068	0.0318578
LOC105247969	ATPase family AAA domain-containing protein 2-like				-0.130437	0.543927	-0.207719	0.00464741
LOC105254529	signal transducer and activator of transcription 5B	FBgn0016917	Stat92E	Signal-transducer and activator of transcription protein at 92E	-0.163955	0.544249	-0.224755	0.0104269
LOC105259574	uncharacterized LOC105259574	FBgn0259823	CG42404		-0.2058	0.544379	-0.192964	0.00522977
LOC105253902	uncharacterized LOC105253902				-0.188471	0.545521	-0.353743	1.96e-05
LOC105250602	ralBP1-associated Eps domain-containing protein 1	FBgn0032341	Reps	RALBP1 associated Eps domain containing	-0.11318	0.545534	-0.244171	0.0152047
LOC105251491	tubulin-specific chaperone cofactor E-like protein	FBgn0265512	mlt	mulet	-0.340422	0.5457	-0.37514	0.00134429
LOC105252122	leucine-rich repeat extensin-like protein 5	FBgn0264489	CG43897		0.849448	0.546355	0.573628	0.00637286
LOC105249532	immunoglobulin domain-containing protein oig-4	FBgn0036145	CG7607		-0.563817	0.546837	0.367127	2.19e-06
LOC105250235	patatin-like phospholipase domain-containing protein 3	FBgn0036449	bmm	brummer	-0.243486	0.546837	-0.24934	0.0609516
LOC105255005	intraflagellar transport protein 140 homolog	FBgn0260933	rempA	reduced mechanoreceptor potential A	-0.111404	0.546837	-0.163522	0.021289
LOC105256147	elongation factor 1-beta'	FBgn0028737	eEF1beta	eukaryotic translation elongation factor 1 beta	0.234248	0.546837	0.657007	4.45e-06
LOC105256715	dipeptidase 1	FBgn0039420	CG6154		-0.367937	0.546837	0.290003	0.0221752
LOC105256968	RNMT-activating mini protein	FBgn0035323	CG13807		0.140926	0.546837	0.306179	4.93e-05
LOC105259148	protein obstructor-E	FBgn0026077	Gasp	Gasp	1.48903	0.546837	1.32752	0.0796853
LOC105258600	E3 ubiquitin-protein ligase MARCH8	FBgn0035983	CG4080		-0.103811	0.547112	0.191148	0.0463747
LOC112638578	uncharacterized LOC112638578				0.146096	0.547278	0.204189	0.0438406
LOC105251012	FK506-binding protein 2	FBgn0010470	Fkbp14	FK506-binding protein 14	0.675488	0.547966	0.256828	0.00892528
LOC105252549	60S ribosomal protein L23a	FBgn0026372	RpL23A	Ribosomal protein L23A	0.201647	0.548006	0.462777	4.13e-05
LOC105258713	uncharacterized LOC105258713	FBgn0051248	CG31248		0.440538	0.548009	0.496643	0.0522915
LOC105250877	uncharacterized LOC105250877				-0.214417	0.548279	0.282508	0.0363801
LOC105254820	2-methoxy-6-polyprenyl-1,4-benzoquinol methylase, mitochondrial	FBgn0030460	CG2453		0.138178	0.548279	0.278828	0.0647901
LOC105259052	prolyl 3-hydroxylase 2				0.125974	0.548503	0.177807	0.00798651
LOC105252103	acidic leucine-rich nuclear phosphoprotein 32 family member A	FBgn0034282	Mapmodulin	Mapmodulin	-0.224471	0.549109	0.124647	0.0735576
LOC105257234	carboxypeptidase B	FBgn0029807	CG3108		0.388217	0.549109	0.660461	2.3e-07
LOC105258511	cytoplasmic dynein 1 intermediate chain	FBgn0003654	sw	short wing	-0.114051	0.549109	-0.17847	0.0330808
LOC105252361	girdin	FBgn0283724	Girdin	Girdin	-0.128763	0.549395	-0.185474	0.0483395
LOC105253208	ras-related protein Rab-3	FBgn0005586	Rab3	Rab3	-0.306636	0.549529	-0.274507	0.0029211
LOC105258121	PH-interacting protein	FBgn0011785	BRWD3	BRWD3	-0.208956	0.549529	-0.287762	0.000992462
LOC105251110	uncharacterized LOC105251110				0.22577	0.549556	0.407732	0.0730378
LOC105254808	dolichyl-diphosphooligosaccharide--protein glycosyltransferase subunit DAD1	FBgn0263852	Dad1	Defender against apoptotic cell death 1	0.188427	0.549556	0.385389	0.0369227
LOC105250013	uncharacterized LOC105250013	FBgn0066365	dyl	dusky-like	0.670636	0.550377	0.318938	0.0315268
LOC105258454	protein CutA homolog	FBgn0030545	CG11590		0.15787	0.551247	0.22913	0.00622775
LOC105248094	exportin-2	FBgn0022213	Cse1	Chromosome segregation 1	0.158652	0.552109	0.253659	0.0361869
LOC105250581	nuclear pore complex protein DDB_G0274915				0.6607	0.552261	0.785102	0.00579695
LOC105258058	host cell factor 2				-0.187004	0.552261	-0.171896	0.0877171
LOC105258105	protein groucho-like				-0.187239	0.552261	0.174991	0.0590737
LOC105250946	GILT-like protein 3	FBgn0085638	CG41378		-0.204995	0.552945	0.597554	0.016172
LOC105254887	inositol monophosphatase 1	FBgn0037063	CG9391		-0.151691	0.552945	0.120627	0.0263629
LOC105250256	elongin-C	FBgn0266711	EloC	Elongin C	0.0995955	0.552998	0.138647	0.0997159
LOC105252371	uncharacterized LOC105252371	FBgn0033872	CG6329		-0.355358	0.553489	-0.464663	0.0114699
LOC105256752	neuropeptide CCHamide-2 receptor				-0.488937	0.553489	-0.466405	0.000599909
LOC105254774	solute carrier family 2, facilitated glucose transporter member 1				-0.194729	0.553944	-0.152331	0.0944037
LOC105250093	dynamin	FBgn0003392	shi	shibire	-0.198666	0.554721	-0.254106	0.0318375
LOC105250417	endoplasmic reticulum aminopeptidase 1				-0.287929	0.556392	-0.395912	0.00392381
LOC105255586	uncharacterized LOC105255586	FBgn0031745	rau	rau	-0.424691	0.556939	0.252028	0.0232848	R7_dev
LOC105248009	mediator of RNA polymerase II transcription subunit 27	FBgn0037359	MED27	Mediator complex subunit 27	0.114972	0.557617	0.203873	0.0141469
LOC105250346	cadherin EGF LAG seven-pass G-type receptor 2	FBgn0036715	Cad74A	Cadherin 74A	0.562879	0.557617	0.430492	0.0018386
LOC105256330	putative pre-mRNA-splicing factor ATP-dependent RNA helicase PRP1	FBgn0033160	Dhx15	DEAH-box helicase 15	0.0905579	0.557617	-0.122991	0.0594787
LOC105258736	uncharacterized LOC105258736				0.877316	0.557617	0.393435	0.00310207
LOC109610533	trichohyalin-like				-0.410985	0.557617	0.918509	0.0630118
LOC105250967	uncharacterized LOC105250967	FBgn0035888	CG7120		-0.400711	0.560045	-0.33478	0.0101198
LOC105254587	60S ribosomal protein L28	FBgn0035422	RpL28	Ribosomal protein L28	0.213111	0.560115	0.473618	0.000806836
LOC105253666	uracil phosphoribosyltransferase homolog	FBgn0035639	kri	krishah	0.206533	0.560624	-0.22369	0.0219295
LOC105256369	homeobox protein cut	FBgn0004198	ct	cut	-0.15276	0.561037	-0.310222	0.0284715
LOC105255852	transcription factor BTF3 homolog 4	FBgn0000181	bic	bicaudal	0.121223	0.562054	0.212366	0.00339876
LOC105249926	rho GTPase-activating protein 190	FBgn0026375	RhoGAPp190	Rho GTPase activating protein p190	-0.215706	0.563245	-0.14388	0.0569704
LOC105249373	homeobox protein Nkx-2.4-like	FBgn0028993	scro	scarecrow	-0.22596	0.564831	-0.343198	0.0264121
LOC105258416	probable malonyl-CoA-acyl carrier protein transacylase, mitochondrial	FBgn0036691	beg	bad egg	0.106309	0.565219	0.262119	0.0114696
LOC105248790	coronin-2B				-0.160023	0.565978	-0.254376	1.68e-05
LOC105248941	uncharacterized LOC105248941	FBgn0037188	CG7369		-0.174399	0.569654	-0.259175	0.0174616
LOC105255362	peptidyl-prolyl cis-trans isomerase E	FBgn0028382	cyp33	cyclophilin-33	-0.172126	0.569897	0.441688	4.63e-05
LOC105256216	synaptobrevin-1				0.132672	0.570766	0.334128	0.0037943
LOC105256471	3'(2'),5'-bisphosphate nucleotidase 1	FBgn0039698	CG7789		0.0942295	0.571416	0.281884	0.00634238
LOC105257468	nuclear factor NF-kappa-B p100 subunit	FBgn0014018	Rel	Relish	0.153133	0.57322	-0.133325	0.0420838
LOC105250296	GDP-mannose 4,6 dehydratase	FBgn0031661	Gmd	GDP-mannose 4,6-dehydratase	0.136074	0.573857	0.127905	0.0513248
LOC105254945	angiotensin-converting enzyme 2				0.265394	0.574492	-0.226354	0.0163314
LOC105256640	thyroid receptor-interacting protein 11	FBgn0027287	Gmap	Golgi microtubule-associated protein	0.165388	0.574816	-0.114512	0.0131951
LOC105247948	succinyl-CoA:3-ketoacid coenzyme A transferase 1, mitochondrial	FBgn0035298	SCOT	Succinyl-CoA:3-ketoacid CoA transferase	0.218924	0.57546	0.332214	0.000182937
LOC105255492	ATP-binding cassette sub-family E member 1	FBgn0086706	pix	pixie	0.135322	0.57546	-0.146696	0.0164183
LOC105248268	hypothetical protein	FBgn0036365	cmb	combover	0.319066	0.575992	-0.185645	0.0171117
LOC105255367	ubiquitin-conjugating enzyme E2 R2	FBgn0036516	CG7656		-0.129338	0.577594	-0.247439	0.00458515
LOC105253300	organic cation transporter protein	FBgn0019952	Orct	Organic cation transporter	0.406832	0.578824	0.488572	0.0575643
LOC105249175	inosine-5'-monophosphate dehydrogenase	FBgn0003204	ras	raspberry	0.228588	0.579009	0.213374	0.0297447
LOC105259290	60S acidic ribosomal protein P1	FBgn0002593	RpLP1	Ribosomal protein LP1	0.215746	0.579009	0.37803	0.00886117
LOC105255683	uncharacterized LOC105255683				0.272103	0.579582	0.185902	0.0328223
LOC105256486	cytoplasmic polyadenylation element-binding protein 1	FBgn0004882	orb	oo18 RNA-binding protein	-0.212199	0.579582	-0.201796	0.0872124
LOC105251029	protein lap4	FBgn0263289	scrib	scribbled	-0.1439	0.580443	-0.389195	6.36e-05
LOC105252817	sodium-dependent neutral amino acid transporter B(0)AT3	FBgn0029663	CG10804		-0.188345	0.580443	-0.222427	0.074301
LOC105255059	tubulin beta-1 chain	FBgn0284243	betaTub56D	beta-Tubulin at 56D	0.319156	0.580443	0.455432	0.00339876
LOC105249457	growth hormone-inducible transmembrane protein-like	FBgn0037506	CG1287		0.118523	0.580643	0.367381	0.00100143
LOC112637578					-0.114965	0.580643	-0.104497	0.0320707
LOC105255599	apolipoprotein D	FBgn0030334	Karl	Karl	0.310285	0.581077	0.530596	0.0322971
LOC105251197	serine--tRNA ligase, cytoplasmic	FBgn0031497	SerRS	Seryl-tRNA synthetase	0.117833	0.581697	0.309211	2.89e-05
LOC105254585	serine/threonine-protein kinase Genghis Khan	FBgn0023081	gek	genghis khan	-0.0739881	0.581722	-0.269686	0.00326425
LOC105256925	glutathione S-transferase-like				0.27941	0.581722	0.520996	0.00507328
LOC105252306	uncharacterized LOC105252306				-0.101855	0.582151	-0.136342	0.0763111
LOC105252929	protein SEC13 homolog	FBgn0024509	Sec13	Secretory 13	0.0629287	0.582824	0.179282	0.0735576
LOC105251871	ubiquitin-like protein 3	FBgn0026076	UBL3	UBL3	-0.412469	0.583381	-0.414721	0.000701079
LOC105250130	retinal guanylyl cyclase 2	FBgn0085386	CG34357		-0.228665	0.583456	-0.457893	5.11e-05
LOC112638931	39S ribosomal protein L55, mitochondrial	FBgn0038678	mRpL55	mitochondrial ribosomal protein L55	0.112881	0.583456	0.17877	0.0134026
LOC105249015	alpha-1,3/1,6-mannosyltransferase ALG2	FBgn0035401	CG1291		0.193391	0.583832	0.243367	0.0156279
LOC105256857	phosphatidylinositol 5-phosphate 4-kinase type-2 alpha	FBgn0039924	PIP4K	Phosphatidylinositol 5-phosphate 4-kinase	-0.132629	0.584027	-0.131851	0.039333
LOC112637962	proto-oncogene tyrosine-protein kinase ROS-like				-0.6945	0.584698	0.525164	0.0304243
LOC105259193	uncharacterized LOC105259193				-0.134503	0.587942	-0.151706	0.0432825
LOC105254796	RNA polymerase II subunit A C-terminal domain phosphatase SSU72	FBgn0031054	Ssu72	Ssu72 CTD phosphatase	0.122933	0.588378	0.130351	0.0723759
LOC105257049	two pore potassium channel protein sup-9	FBgn0038165	Task6	TWIK-related acid-sensitive K[+] channel 6	-0.255022	0.588378	-0.423929	0.00366174
LOC105257368	lachesin	FBgn0259245	DIP-beta	Dpr-interacting protein beta	-0.215516	0.58892	-0.362159	0.0903061
LOC105251618	golgin subfamily A member 1	FBgn0086757	cbs	centrosomin's beautiful sister	-0.231952	0.589083	-0.130667	0.0724092
LOC105248323	XK-related protein 6	FBgn0052579	CG32579		-0.125832	0.589565	-0.282425	0.00575491
LOC105255815	ubiquitin thioesterase trabid	FBgn0037734	trbd	trabid	-0.0802387	0.589919	-0.313557	7.36e-05
LOC105251586	solute carrier family 25 member 51	FBgn0039741	CG7943		0.130437	0.590005	-0.222807	0.0179502
LOC112637732	transient receptor potential channel pyrexia-like				0.658307	0.590366	-0.704257	0.0875465
LOC105256918	acyl-CoA Delta(11) desaturase	FBgn0086687	Desat1	Desaturase 1	0.295313	0.591355	0.42837	2.83e-05
LOC105249396	muscle-specific protein 20	FBgn0002789	Mp20	Muscle protein 20	0.904309	0.591664	1.68596	0.0897451
LOC105254852	AP-3 complex subunit beta-2	FBgn0003210	rb	ruby	-0.115929	0.591664	-0.127774	0.0333717
LOC105255343	mitochondrial import inner membrane translocase subunit TIM50-C	FBgn0250874	ttm50	tiny tim 50	0.103198	0.59189	0.22454	0.0120653
LOC105250541	uncharacterized LOC105250541				-0.959243	0.592842	0.327806	0.00305026
LOC105257548	gustatory receptor for sugar taste 64e-like	FBgn0052255	Gr64f	Gustatory receptor 64f	-1.08416	0.592842	-0.918082	7.52e-06
LOC105249931	protein l(2)37Cc	FBgn0002031	l(2)37Cc	lethal (2) 37Cc	0.129232	0.595044	0.438248	3.33e-07
LOC105255306	ribosome biogenesis protein NSA2 homolog	FBgn0025366	Ip259	Intronic Protein 259	0.113132	0.596869	0.296086	0.01636
LOC105250057	uncharacterized LOC105250057				0.312929	0.596937	0.596145	0.0274157
LOC112639015	uncharacterized LOC112639015				-0.497535	0.596937	-0.487812	0.0575755
LOC105248741	rho GTPase-activating protein 1	FBgn0036257	RhoGAP68F	Rho GTPase activating protein at 68F	-0.0867231	0.597365	-0.214612	0.00301233
LOC105256184	uncharacterized LOC105256184				-0.091543	0.597757	-0.184084	0.00834353
LOC105253821	carboxypeptidase Q				0.184489	0.597872	0.588728	0.000397311
LOC105257874	glucosylceramidase	FBgn0051414	Gba1b	Glucocerebrosidase 1b	0.11103	0.598093	0.415104	7.52e-06
LOC105254638	CREB3 regulatory factor	FBgn0039209	REPTOR	Repressed by TOR	-0.227052	0.598933	-0.236674	0.00200735
LOC105250721	alpha-2-macroglobulin-like protein 1				0.362396	0.599222	0.322628	0.0325182
LOC105257958	pecanex-like protein 1	FBgn0003048	pcx	pecanex	-0.144313	0.599222	-0.23845	0.0308187
LOC112637501					-0.476973	0.599222	-0.392311	0.0405589
LOC105259400	UDP-glucuronosyltransferase 2B14				0.118302	0.599646	0.286407	0.0077396
LOC105254322	serine/threonine-protein kinase PAK 3	FBgn0267698	Pak	p21-activated kinase	-0.211478	0.600262	-0.139407	0.016156
LOC105253078	uncharacterized LOC105253078	FBgn0050419	CG30419		-0.271476	0.600761	-0.383992	0.000890604
LOC105254189	uncharacterized LOC105254189				0.441395	0.600945	0.8301	0.026649
LOC105256255	protein hairy	FBgn0010109	dpn	deadpan	0.317373	0.601091	-0.412553	4.32e-05
LOC105258793	ring canal kelch homolog	FBgn0001301	kel	kelch	-0.146685	0.601956	-0.230154	0.0254729
LOC105251874	lon protease homolog, mitochondrial	FBgn0036892	Lon	Lon protease	0.225326	0.602023	0.204043	0.00215017
LOC105253206	alpha-mannosidase 2	FBgn0026616	alpha-Man-IIb	alpha-Mannosidase class II b	-0.354884	0.603387	-0.366493	0.000208884
LOC112637893					0.197634	0.604033	0.442417	0.0269445
LOC105248027	PHD finger protein rhinoceros	FBgn0035106	rno	rhinoceros	-0.223196	0.605654	-0.181848	0.0734702
LOC105252067	INO80 complex subunit D	FBgn0086686	l(3)L1231	lethal (3) L1231	-0.0713025	0.605705	-0.191809	0.0112614
LOC105254477	WD repeat domain phosphoinositide-interacting protein 2	FBgn0035850	Atg18a	Autophagy-related 18a	-0.169737	0.605705	-0.261796	2.35e-07
LOC105255264	programmed cell death protein 6	FBgn0086378	Alg-2	Apoptosis-linked gene-2	0.168993	0.605705	-0.207525	0.0329728
LOC112639451	uncharacterized LOC112639451	FBgn0050357	CG30357		-0.300266	0.60601	-0.527829	0.0215132
LOC105249798	methyltransferase-like protein 13	FBgn0032873	CG2614		0.102406	0.607364	0.107842	0.0379738
LOC105253643	KICSTOR complex protein SZT2				-0.147162	0.607364	-0.308232	0.025789
LOC105259002	uncharacterized LOC105259002				0.119792	0.607364	0.124781	0.0845805
LOC105248615	prostaglandin E2 receptor EP3 subtype	FBgn0036742	CG7497		0.616509	0.609234	0.458598	0.00150166
LOC105253401	myc-associated zinc finger protein	FBgn0015371	chn	charlatan	-0.258789	0.609234	-0.282265	0.0344934
LOC105259019	6-pyruvoyl tetrahydrobiopterin synthase	FBgn0003141	pr	purple	0.170214	0.609234	0.239667	0.0277936
LOC105248897	serine/threonine-protein kinase tricorner	FBgn0003744	trc	tricornered	-0.282929	0.609485	-0.188148	0.00102886	eyediscmorph
LOC105252909	palmitoyltransferase ZDHHC6	FBgn0038039	CG5196		0.122075	0.609485	0.224508	0.0406129
LOC105254319	xanthine dehydrogenase/oxidase	FBgn0038349	AOX3	Aldehyde oxidase 3	0.229564	0.609485	0.536377	1.27e-07
LOC105258578	uncharacterized LOC105258578	FBgn0027280	l(1)G0193	lethal (1) G0193	0.384628	0.61008	0.277202	0.00266691
LOC105250124	poly [ADP-ribose] polymerase	FBgn0010247	Parp	Poly-(ADP-ribose) polymerase	0.086713	0.611486	0.199791	0.00806656
LOC105254644	uncharacterized LOC105254644	FBgn0034958	CG3907		-0.249075	0.611486	-0.140576	0.0810327
LOC105257731	segment polarity protein dishevelled homolog DVL-3	FBgn0000499	dsh	dishevelled	-0.159384	0.612137	-0.20248	0.0414052
LOC105254006	PWWP domain-containing protein 2A				-0.122547	0.612805	-0.260877	0.0194158
LOC105257367	methylosome subunit pICln	FBgn0029079	icln	icln	0.109848	0.612805	0.425565	4.61e-08
LOC105250343	tetratricopeptide repeat protein 39B				-0.181599	0.614276	-0.169388	0.00384535
LOC105251515	cytochrome P450 6j1				0.230262	0.614276	0.446501	0.00222236
LOC105252811	NADH dehydrogenase [ubiquinone] 1 subunit C2	FBgn0031505	ND-B14.5B	NADH dehydrogenase (ubiquinone) B14.5 B subunit	0.0962528	0.614276	0.400809	2.99e-06
LOC105253387	putative fatty acyl-CoA reductase CG5065	FBgn0033464	CG1441		0.810937	0.614276	0.686754	0.0281146
LOC105254016	protein PBDC1	FBgn0037087	CG7519		-0.373593	0.614545	0.516019	0.0477599
LOC105248030	ATP-dependent 6-phosphofructokinase	FBgn0003071	Pfk	Phosphofructokinase	-0.181512	0.614599	-0.253943	0.0070028
LOC105250954	zinc finger protein Pegasus	FBgn0033252	CG12769		-0.199953	0.615023	-0.169244	0.0468093
LOC105252178	DNA (cytosine-5)-methyltransferase PliMCI				-0.10599	0.615322	-0.198477	0.0313327
LOC105257333	uncharacterized LOC105257333				-0.193107	0.615322	-0.294651	0.0166412
LOC105250928	glycerophosphocholine phosphodiesterase GPCPD1	FBgn0031566	CG2818		-0.246836	0.615641	-0.415184	0.000537914
LOC105249086	eukaryotic translation initiation factor 3 subunit L	FBgn0036258	eIF3l	eukaryotic translation initiation factor 3 subunit l	0.079319	0.616349	0.214564	0.0353091
LOC105249909	phosphorylated CTD-interacting factor 1	FBgn0037021	CG11399		-0.126649	0.61649	-0.314245	0.00010426
LOC105254781	10 kDa heat shock protein, mitochondrial	FBgn0036334	CG11267		0.187487	0.61649	0.547664	0.00102768
LOC105259236	nose resistant to fluoxetine protein 6	FBgn0260006	drd	drop dead	1.00686	0.61649	0.372557	0.0123652
LOC105253960	serine-rich adhesin for platelets	FBgn0036814	CG14073		-0.307883	0.616661	-0.327419	0.068111
LOC105258824	uncharacterized LOC105258824	FBgn0031257	CG4133		-0.124816	0.61715	0.166012	0.0736745
LOC105250870	histone acetyltransferase KAT7	FBgn0028387	chm	chameau	-0.0906934	0.617552	-0.223743	0.00239682
LOC105255650	2-oxoglutarate and iron-dependent oxygenase domain-containing protein 3				0.207658	0.61816	0.315543	0.000971931
LOC105251759	neprilysin-2	FBgn0027570	Nep2	Neprilysin 2	-1.1217	0.618814	-0.752791	1.22e-05
LOC105249479	metabotropic glutamate receptor 8				-0.219367	0.619435	-0.398114	1.07e-05
LOC105257772	uncharacterized LOC105257772				-0.142039	0.619435	-0.178564	0.0208027
LOC105257759	OCIA domain-containing protein 1	FBgn0034793	asrij	asrij	0.144972	0.620569	0.287881	0.0216354
LOC105254488	methyltransferase-like protein 23	FBgn0038396	CG5013		0.122965	0.62059	0.275807	0.000964005
LOC112637788	uncharacterized LOC112637788				0.191912	0.621124	0.317659	0.0450736
LOC105257695	oxysterol-binding protein-related protein 2	FBgn0034951	CG3860		-0.215101	0.621828	-0.205782	0.0254061
LOC105248104	eukaryotic translation initiation factor 4 gamma 3	FBgn0023213	eIF4G1	eukaryotic translation initiation factor 4G1	-0.119299	0.62288	-0.23215	0.041378
LOC105251702	leucine-zipper-like transcriptional regulator 1	FBgn0040344	CG3711		-0.147484	0.62288	-0.169547	0.0574137
LOC105252375	waprin-Phi1				0.3803	0.62288	0.541328	0.0423936
LOC105255980	DNA ligase 1				-0.300074	0.62288	-0.31055	0.012244
LOC105256595	60S ribosomal protein L5	FBgn0064225	RpL5	Ribosomal protein L5	0.201621	0.62288	0.582995	2.91e-05
LOC105258730	headcase protein	FBgn0010113	hdc	headcase	-0.512279	0.62288	0.224713	0.0400763
LOC105259327	uncharacterized LOC105259327	FBgn0085380	CG34351		-0.608645	0.628089	-0.765665	2.17e-05
LOC112639229	proto-oncogene tyrosine-protein kinase ROS-like				-0.626436	0.628089	0.686859	0.00920477
LOC105251584	neurofilament heavy polypeptide	FBgn0265191	Glycogenin	Glycogenin	0.612475	0.628169	0.203441	0.0736051
LOC105253108	thioredoxin domain-containing protein 17	FBgn0000318	cl	clot	0.122411	0.628169	0.246886	0.0512427
LOC109610058	mitochondrial import inner membrane translocase subunit Tim8	FBgn0027359	Tim8	Tim8	0.175323	0.628169	0.312755	0.0052026
LOC105249534	chondroitin sulfate synthase 1	FBgn0030662	CG9220		0.22232	0.628575	0.318655	0.00138835
LOC105251822	uncharacterized protein CG7065	FBgn0030091	CG7065		-0.0824903	0.628575	-0.202575	0.0500456
LOC105251186	THO complex subunit 4	FBgn0010774	Ref1	RNA and export factor binding protein 1	0.0630977	0.628866	0.298462	2.92e-05
LOC105254256	transmembrane protein adipocyte-associated 1 homolog				-0.103216	0.629649	-0.257088	3.35e-06
LOC105257085	photoreceptor-specific nuclear receptor	FBgn0034012	Hr51	Hormone receptor 51	-0.268369	0.629649	-0.281277	0.00115616
LOC109610256	uncharacterized LOC109610256				-0.546201	0.630077	-0.804872	0.0416169
LOC105256127	oxysterol-binding protein-related protein 8	FBgn0261550	CG42668		-0.264355	0.630301	-0.214149	0.0136928
LOC105251831	tetraspanin-7				-0.121741	0.630953	0.183559	0.024302
LOC105253065	low density lipoprotein receptor adapter protein 1				-0.138726	0.631048	-0.389541	1.83e-05
LOC105254556	ceramide kinase	FBgn0037315	Cerk	Ceramide kinase	-0.552178	0.631853	-0.48722	0.000158581
LOC105249714	SUMO-activating enzyme subunit 2	FBgn0029113	Uba2	Ubiquitin activating enzyme 2	0.0986855	0.632625	0.241302	0.00954275
LOC105256692	retinoic acid receptor RXR	FBgn0003964	usp	ultraspiracle	-0.502888	0.632625	-0.336735	0.000568794
LOC105249044	H/ACA ribonucleoprotein complex subunit 1	FBgn0011824	CG4038		0.179642	0.632659	0.280108	0.0281062
LOC105259319	LHFPL tetraspan subfamily member 3 protein	FBgn0262624	Tmhs	Tetraspan membrane protein in hair cell stereocilia	0.474947	0.63283	0.570853	0.000593357
LOC105255945	myotubularin-related protein 14	FBgn0027506	EDTP	Egg-derived tyrosine phosphatase	-0.168849	0.633281	-0.223617	0.000224311
LOC105250703	RNA-binding protein Nova-1	FBgn0261552	ps	pasilla	-0.274066	0.634116	-0.21656	0.00132717
LOC105250511	signal peptidase complex subunit 1	FBgn0040623	Spase12	Spase 12-subunit	0.128745	0.63497	0.258629	0.0121857
LOC105257738	atrial natriuretic peptide-converting enzyme	FBgn0030027	CG1632		0.743538	0.635352	1.67409	0.000593357
LOC105256194	oligosaccharyltransferase complex subunit ostc-B	FBgn0031529	CG9662		0.23104	0.636176	0.431229	0.0536705
LOC112637537					0.164371	0.636176	0.242403	0.0502285
LOC105250173	RNA polymerase II elongation factor Ell	FBgn0014037	Su(Tpl)	Su(Tpl)	-0.229	0.637192	-0.229465	0.00285419
LOC105252610	probable tubulin polyglutamylase TTLL2				-1.04759	0.637192	-0.941218	0.0453366
LOC105253132	INO80 complex subunit C	FBgn0040929	CG12659		0.121126	0.638659	0.20645	0.0706148
LOC105248740	AN1-type zinc finger protein 5	FBgn0266410	CG45050		-0.256976	0.638711	-0.159649	0.00250877
LOC105256655	cleft lip and palate transmembrane protein 1-like protein	FBgn0030456	CG4332		0.0914786	0.639249	-0.162529	0.0172629
LOC105249609	spermine oxidase	FBgn0033584	CG7737		0.137713	0.639802	0.297611	5.6e-06
LOC105248467	heparanase				-0.090895	0.641289	0.312035	0.000107805
LOC105247964	elongation factor Tu, mitochondrial	FBgn0024556	mEFTu1	mitochondrial translation elongation factor Tu 1	0.101583	0.641416	0.233643	3.49e-05
LOC105252647	spastin	FBgn0039141	spas	spastin	-0.176019	0.641416	-0.24979	0.00490136
LOC105254869	RNA-binding protein MEX3B	FBgn0039920	CG11360		-0.463259	0.642775	0.346836	0.0114498
LOC105256867	uncharacterized LOC105256867	FBgn0037336	CG2519		-0.135934	0.642775	-0.220551	0.0355119
LOC105248600	ammonium transporter Rh type A	FBgn0028699	Rh50	Rh50	0.123389	0.643724	0.303965	0.00296148
LOC105251769	partner of Y14 and mago	FBgn0034918	Pym	Partner of Y14 and Mago	0.217562	0.643724	0.220568	0.0721729
LOC105247977	transmembrane emp24 domain-containing protein eca	FBgn0069242	eca	eclair	0.100544	0.643877	0.186658	0.0601465
LOC105248055	SH3 domain-containing protein 19	FBgn0010877	l(3)05822	lethal (3) 05822	-0.109903	0.643877	-0.229325	0.000204593
LOC105248797	GPI ethanolamine phosphate transferase 3	FBgn0034346	PIG-O	Phosphatidylinositol glycan anchor biosynthesis class O	-0.181806	0.643877	-0.287378	0.00029706
LOC105254444	N-alpha-acetyltransferase 15, NatA auxiliary subunit	FBgn0031020	Naa15-16	N(alpha)-acetyltransferase 15/16	-0.122947	0.643877	-0.259914	0.0184391
LOC105255889	UDP-glucuronosyltransferase 2C1	FBgn0050438	CG30438		1.33097	0.644019	-1.15538	0.0482177
LOC105256923	phosphofurin acidic cluster sorting protein 2	FBgn0020647	KrT95D	Krueppel target at 95D	-0.219736	0.644396	-0.206012	0.0706278
LOC105259383	protein pygopus	FBgn0043900	pygo	pygopus	-0.0809553	0.644396	-0.193537	0.00158631
LOC105259546	death-inducer obliterator 1	FBgn0082831	pps	protein partner of snf	-0.12328	0.644396	-0.194209	0.070235
LOC105252736	EKC/KEOPS complex subunit Tp53rk	FBgn0035590	Prpk	p53-related protein kinase	-0.117275	0.644535	0.19481	0.0546853
LOC105251893	nuclear fragile X mental retardation-interacting protein 1	FBgn0036812	Nufip	Nufip	0.123892	0.644938	0.257024	0.00749423
LOC105256072	CUGBP Elav-like family member 1	FBgn0000114	bru1	bruno 1	-0.127386	0.644938	-0.205044	0.00841778
LOC105248370	DENN domain-containing protein 5B	FBgn0035229	pns	pinstripe	-0.219158	0.645697	-0.392614	1.12e-05
LOC105256963	protein SON	FBgn0037716	CG8273		-0.224649	0.64595	-0.167122	0.0651382
LOC105255735	uncharacterized LOC105255735	FBgn0036576	CG5151		-0.363633	0.646998	-0.289439	0.0186177
LOC105252066	follicle cell protein 3C-1	FBgn0000644	Fcp3C	Follicle cell protein 3C	0.205898	0.647006	0.485163	0.0695881
LOC105253810	DNA replication licensing factor Mcm6	FBgn0025815	Mcm6	Minichromosome maintenance 6	0.130925	0.647145	0.327881	0.000826162
LOC105256542	uncharacterized LOC105256542				-0.270021	0.647353	-0.217599	0.0481372
LOC105251201	protein glass	FBgn0004618	gl	glass	-0.226851	0.6474	0.444562	0.0592747
LOC105253118	N-acetylglucosaminyl-phosphatidylinositol biosynthetic protein	FBgn0034270	PIG-A	Phosphatidylinositol glycan anchor biosynthesis class A	0.0739198	0.6474	-0.141196	0.0816321
LOC105255346	uncharacterized LOC105255346				-0.407844	0.6474	-0.884042	0.0450907
LOC105253731	splicing regulatory glutamine/lysine-rich protein 1	FBgn0027932	Akap200	A kinase anchor protein 200	-0.277905	0.64756	0.273464	0.0343254
LOC105249885	ubiquinol-cytochrome-c reductase complex assembly factor 1	FBgn0035722	CG10075		0.0592582	0.647745	0.169509	0.0202191
LOC105250664	thioredoxin domain-containing protein 15	FBgn0034050	bug	bunker gear	0.156189	0.648055	0.241927	0.0453366
LOC105255048	telomere-associated protein RIF1	FBgn0050085	Rif1	Rap1 interacting factor 1	-0.0920613	0.648437	-0.188514	0.000857609
LOC105253918	protein slowmo	FBgn0029161	slmo	slowmo	-0.173472	0.648672	-0.247884	0.0140162
LOC105250258	uncharacterized LOC105250258				-0.124196	0.649198	-0.392226	7.12e-08
LOC105252369	protein dopey-1 homolog	FBgn0034400	CG15099		-0.145685	0.651341	-0.32934	0.00306861
LOC105256032	checkpoint protein HUS1	FBgn0026417	Hus1-like	Hus1-like	0.269304	0.651341	0.515098	0.0465175
LOC105259289	synaptotagmin-1	FBgn0261089	Sytalpha	Synaptotagmin alpha	-0.155091	0.652229	-0.210967	0.010049
LOC105251267	UV radiation resistance associated protein	FBgn0032499	Uvrag	UV-resistance associated gene	-0.096443	0.653552	-0.195382	0.00228097
LOC105259332	uncharacterized LOC105259332				-0.113359	0.654263	-0.19354	0.0224826
LOC105251815	uncharacterized LOC105251815	FBgn0003044	Pcl	Polycomblike	-0.167397	0.655048	-0.236359	0.0356335
LOC105252239	RING-box protein 1A	FBgn0025638	Roc1a	Regulator of cullins 1a	0.100931	0.65507	0.187045	0.0837973
LOC105256877	60S ribosomal protein L3	FBgn0020910	RpL3	Ribosomal protein L3	0.175598	0.655535	0.500566	7.99e-05
LOC105251324	basic phospholipase A2 homolog 1	FBgn0039655	CG14507		-0.131133	0.655535	0.552218	0.00578034
LOC105256721	uncharacterized LOC105256721				-0.218844	0.655535	-0.397312	0.000194024
LOC105256755	transmembrane protein 147	FBgn0015338	CG5861		0.135433	0.655535	0.229102	0.0284845
LOC105258095	uncharacterized LOC105258095	FBgn0029955	CG15478		-0.110214	0.655535	0.203888	0.0777913
LOC105254033	39S ribosomal protein L32, mitochondrial	FBgn0039835	mRpL32	mitochondrial ribosomal protein L32	0.163532	0.655787	0.283721	0.0167683
LOC105256893	putative E3 ubiquitin-protein ligase UBR7	FBgn0032635	CG15141		-0.100624	0.656169	0.185472	0.0341949
LOC105257272	vacuolar protein sorting-associated protein 54	FBgn0011232	scat	scattered	-0.183432	0.656169	-0.206495	0.00836184
LOC105248040	uncharacterized LOC105248040	FBgn0266441	CG45071		-0.13462	0.65723	0.597447	0.00100143
LOC105250067	uncharacterized LOC105250067				-0.283605	0.657482	-0.584762	0.0156621
LOC105249001	protein AF-9	FBgn0026441	ear	ENL/AF9-related	-0.259258	0.657828	-0.276249	0.0721556
LOC105253597	lipopolysaccharide-induced tumor necrosis factor-alpha factor homolog	FBgn0050269	CG30269		0.408796	0.657828	0.382873	0.0979932
LOC112637950	uncharacterized LOC112637950				-0.231858	0.657828	-0.243892	0.0686004
LOC105252785	eukaryotic initiation factor 4A-I	FBgn0001942	eIF4A	eukaryotic translation initiation factor 4A	0.0983986	0.658376	0.254211	0.00528631
LOC105252358	DENN domain-containing protein 4C	FBgn0025864	Crag	Calmodulin-binding protein related to a Rab3 GDP/GTP exchange protein	-0.111361	0.658533	-0.237351	0.000288463
LOC105249170	histone-lysine N-methyltransferase, H3 lysine-79 specific	FBgn0264495	gpp	grappa	-0.186791	0.659418	-0.400598	0.000357588
LOC105258185	retinol-binding protein pinta	FBgn0038966	pinta	prolonged depolarization afterpotential (PDA) is not apparent	0.436894	0.659418	0.2609	0.0843933
LOC105259587	ATP-binding cassette sub-family G member 4	FBgn0032167	CG5853		0.283216	0.659471	-0.474416	0.0344934
LOC105256121	protein phosphatase Slingshot homolog	FBgn0029157	ssh	slingshot	-0.310238	0.662045	-0.253445	0.0311967
LOC105248052	tribbles homolog 2	FBgn0028978	trbl	tribbles	-0.246118	0.663324	-0.172036	0.0724092
LOC105256089	mitochondrial folate transporter/carrier	FBgn0033391	CG8026		-0.078969	0.663324	-0.117583	0.0637718
LOC105249782	drebrin-like protein	FBgn0036372	Abp1	Actin binding protein 1	0.156954	0.663879	0.100357	0.0706148
LOC105252327	growth/differentiation factor 8	FBgn0026199	myo	myoglianin	-0.536861	0.665086	-1.26143	0.0113819
LOC105254627	uncharacterized LOC105254627	FBgn0037410	Osi2	Osiris 2	0.413974	0.665086	1.03141	0.00867566
LOC105256833	mitochondrial coenzyme A transporter SLC25A42	FBgn0067783	DPCoAC	Dephosphocoenzyme A carrier	-0.132747	0.665322	-0.243636	0.00200735
LOC105253343	uncharacterized LOC105253343	FBgn0032938	CG8671		-0.384232	0.66629	-0.485322	1.36e-05
LOC105258417	probable small nuclear ribonucleoprotein Sm D1	FBgn0261933	SmD1	Small ribonucleoprotein particle protein SmD1	0.153472	0.666302	0.515561	0.00184721
LOC105248583	insulin-like receptor	FBgn0283499	InR	Insulin-like receptor	-0.128687	0.667172	-0.264668	0.00407006
LOC105249038	disks large homolog 5	FBgn0032363	Dlg5	Discs large 5	-0.113548	0.667172	-0.508531	6.75e-09
LOC105251165	CDC42 small effector protein homolog	FBgn0044823	Spec2	Spec2	0.0932679	0.667172	0.184855	0.0813486
LOC105251827	E3 ubiquitin-protein ligase RNF25	FBgn0033884	CG13344		-0.136237	0.667172	-0.181344	0.000190474
LOC105252978	DNA repair protein XRCC2 homolog	FBgn0030931	Xrcc2	X-ray repair cross complementing 2	0.235923	0.667172	0.356285	0.0486016
LOC105253711	uncharacterized LOC105253711	FBgn0250871	pot	papillote	0.233589	0.667172	0.359328	0.0822829
LOC105255468	uncharacterized LOC105255468				-0.0807004	0.667172	-0.230008	0.00702894
LOC105257284	uncharacterized LOC105257284	FBgn0032014	CG7840		0.143236	0.667172	-0.29427	0.0845805
LOC105259011	uncharacterized LOC105259011				-0.263934	0.667172	-0.170306	6.36e-05
LOC105259286	uncharacterized LOC105259286	FBgn0021818	cnk	connector enhancer of ksr	-0.124715	0.667172	-0.165645	0.0887569
LOC105252908	uncharacterized LOC105252908	FBgn0036908	TORIP	Torsin interacting protein	0.083338	0.667855	-0.109991	0.0931681
LOC105250083	ubiquitin carboxyl-terminal hydrolase CYLD	FBgn0032210	CYLD	Cylindromatosis	-0.0531144	0.668076	0.150492	0.0108005
LOC105254936	dnaJ homolog subfamily C member 13	FBgn0015477	Rme-8	Receptor mediated endocytosis 8	-0.125549	0.668372	-0.201876	0.00739139
LOC105259021	zinc finger protein 585B				-0.0923868	0.668672	-0.16419	0.034173
LOC112637047	uncharacterized LOC112637047				-0.198226	0.669096	-0.320859	0.0388048
LOC105254246	probable beta-hexosaminidase fdl	FBgn0045063	fdl	fused lobes	-0.4791	0.669133	-0.366912	0.00228133
LOC105249506	uncharacterized LOC105249506	FBgn0035086	CG12851		-0.138389	0.670887	-0.170386	0.0419423
LOC105250483	peroxidasin	FBgn0029974	dpr14	defective proboscis extension response 14	-0.359998	0.670887	-0.297519	0.00577621
LOC105256980	UDP-N-acetylhexosamine pyrophosphorylase	FBgn0259749	mmy	mummy	0.216229	0.670887	0.213099	0.000764767
LOC105257348	uncharacterized LOC105257348	FBgn0026592	Fie	Fire exit	-0.115635	0.670887	-0.120057	0.048604
LOC105259030	ubiA prenyltransferase domain-containing protein 1 homolog	FBgn0028375	heix	heixuedian	0.139781	0.670887	-0.228673	0.0170586
LOC112637974	uncharacterized LOC112637974				-0.412146	0.670887	-0.34352	0.0152504
LOC105250647	RUN domain-containing protein 1	FBgn0040348	CG3703		-0.145266	0.670987	-0.231165	0.0306205
LOC105252334	leucine-rich repeat-containing protein 45				-0.08336	0.673209	-0.163987	0.00477484
LOC105255089	PAN2-PAN3 deadenylation complex catalytic subunit PAN2	FBgn0033352	PAN2	Poly(A)-binding protein-dependent poly(A) ribonuclease 2	-0.129755	0.673209	-0.262157	0.00177932
LOC105251738	uncharacterized LOC105251738	FBgn0262517	Ltn1	Listerin E3 ubiquitin protein ligase 1	-0.0655545	0.673341	-0.101862	0.0235283
LOC105250898	tripartite motif-containing protein 2				-0.116583	0.673792	-0.380854	1.78e-08
LOC105250281	methyl farnesoate epoxidase				-1.26518	0.673837	-7.92263	0.0191256
LOC105252309	circadian clock-controlled protein				-0.830375	0.673837	1.6716	0.0738102
LOC105252531	dihydrolipoyl dehydrogenase, mitochondrial	FBgn0036762	CG7430		0.0843189	0.673837	0.180582	0.0290595
LOC105254474	BAI1-associated protein 3	FBgn0035756	unc-13-4A	unc-13-4A	-0.78179	0.673837	-0.517284	7.42e-09
LOC105254755	glutamate--cysteine ligase catalytic subunit	FBgn0040319	Gclc	Glutamate-cysteine ligase catalytic subunit	-0.117347	0.673837	-0.253128	0.000337201
LOC105258331	peptidyl-prolyl cis-trans isomerase sig-7	FBgn0027617	CG5808		-0.207711	0.673837	0.209884	0.0428727
LOC112638389	uncharacterized LOC112638389				0.354982	0.673837	-0.52301	0.000815309
LOC105257983	uncharacterized LOC105257983	FBgn0051324	CG31324		-0.0909213	0.674699	-0.627426	5.09e-06
LOC105253644	5-aminolevulinate synthase, erythroid-specific, mitochondrial	FBgn0020764	Alas	Aminolevulinate synthase	0.108267	0.675275	0.410376	1.51e-05
LOC105256268	histone H2A	FBgn0053865	His2A:CG33865	His2A:CG33865	0.526768	0.675461	1.53701	0.0474273
LOC105256211	origin recognition complex subunit 4	FBgn0023181	Orc4	Origin recognition complex subunit 4	-0.18092	0.676306	-0.148311	0.0853348
LOC105254233	uncharacterized LOC105254233				-0.250562	0.676352	0.840127	0.0197305
LOC105252360	exosome complex component MTR3	FBgn0036916	Mtr3	Mtr3	0.133059	0.677128	0.347468	0.00339876
LOC105258539	SWI/SNF-related matrix-associated actin-dependent regulator of chromatin subfamily A-like protein 1	FBgn0031655	Marcal1	Marcal1	0.128856	0.677128	0.245709	0.0118312
LOC105258705	calreticulin	FBgn0005585	Calr	Calreticulin	0.089427	0.677128	0.165746	0.00474148
LOC105257144	protein tweety	FBgn0015558	tty	tweety	-0.348199	0.677907	-0.213669	0.025789
LOC105257356	synaptotagmin-4	FBgn0028400	Syt4	Synaptotagmin 4	-0.1379	0.677907	-0.198409	0.0903812
LOC112637741	uncharacterized LOC112637741				-0.188518	0.677995	-0.308551	0.0420227
LOC105247875	methionine--tRNA ligase, mitochondrial	FBgn0027083	MetRS-m	Methionyl-tRNA synthetase, mitochondrial	-0.0807928	0.679362	0.184503	0.000971281
LOC105258663	pro-resilin				-0.592685	0.679362	-0.94222	0.0659963
LOC105252304	semaphorin-1A				-0.178041	0.682816	-0.278375	0.000673958
LOC105253758	uncharacterized LOC105253758	FBgn0039347	CG5071		-0.301052	0.682816	-0.375171	0.00124963
LOC105254759	uncharacterized LOC105254759	FBgn0026369	Sara	Smad anchor for receptor activation	-0.0876139	0.682816	-0.166497	0.000328644
LOC105254815	uncharacterized LOC105254815				0.130183	0.682816	0.437234	0.00493298
LOC105256550	macro domain-containing protein CT2219				0.103359	0.682816	0.456192	1.27e-06
LOC105259450	importin-5	FBgn0087013	Karybeta3	Karyopherin beta 3	0.122941	0.682816	-0.138011	0.0154017
LOC112637783	uncharacterized LOC112637783				-0.397447	0.682816	0.590678	0.0371257
LOC105258031	28S ribosomal protein S24, mitochondrial	FBgn0039159	mRpS24	mitochondrial ribosomal protein S24	0.101184	0.683671	0.205822	0.0309751
LOC105253845	F-box only protein 32	FBgn0036196	CG11658		-0.395047	0.685061	-0.451393	7.52e-06
LOC105257089	39S ribosomal protein L13, mitochondrial	FBgn0032720	mRpL13	mitochondrial ribosomal protein L13	0.141281	0.686133	0.358965	0.00880756
LOC105250295	ATP-binding cassette sub-family G member 1				0.213186	0.687782	-0.182481	0.0718199
LOC105258484	regulator of nonsense transcripts 3A	FBgn0034923	Upf3	Upf3	-0.248033	0.687782	0.143606	0.0420227
LOC105249034	protein kinase C-binding protein 1	FBgn0039863	CG1815		-0.115481	0.688455	-0.172528	0.0753564
LOC105252648	zinc finger protein Xfin	FBgn0038244	CG7987		-0.12091	0.688784	-0.178941	0.00835266
LOC105256267	histone H2B				0.360053	0.68891	1.17371	0.0747482
LOC105254162	endoplasmin	FBgn0039562	Gp93	Glycoprotein 93	0.0999665	0.689842	0.199507	0.0254729
LOC105253524	sorting nexin-6	FBgn0032005	Snx6	Sorting nexin 6	-0.0522279	0.690259	0.0999161	0.0332711
LOC105251095	transcription factor 25	FBgn0027549	CG7927		0.140388	0.690428	-0.131409	0.0541861
LOC105257901	serine--tRNA synthetase-like protein Slimp	FBgn0051133	Slimp	Seryl-tRNA synthetase-like insect mitochondrial protein	0.143178	0.690428	0.213852	0.0955742
LOC105257629	uncharacterized LOC105257629	FBgn0036935	CG14186		-0.175643	0.690474	0.654292	0.010535
LOC105259244	arylsulfatase B				0.218116	0.69075	-0.961763	0.000202511
LOC105251389	myotubularin-related protein 6	FBgn0028497	CG3530		-0.0605721	0.690772	-0.129513	0.0532504
LOC105258413	NADH dehydrogenase [ubiquinone] 1 beta subcomplex subunit 3	FBgn0034645	ND-B12	NADH dehydrogenase (ubiquinone) B12 subunit	-0.212051	0.690772	0.291776	0.0267743
LOC105254997	kin of IRRE-like protein 2	FBgn0266801	CG45263		-0.288895	0.690938	-0.205332	0.0851462
LOC105258543	proton channel OtopLc	FBgn0259994	CG42492		-0.352148	0.690938	-0.246935	0.0609842
LOC105248993	glutamate receptor 3-like				0.663608	0.691052	1.24051	0.000721469
LOC105250714	ninjurin-2	FBgn0036101	NijA	Ninjurin A	-0.121902	0.691555	0.353403	0.0233547
LOC105252338	protein transport protein Sec24C	FBgn0262126	Sec24CD	Secretory 24CD	0.122793	0.692386	-0.158194	0.0180218
LOC105250567	sialin				0.504126	0.692399	-0.597301	3.2e-05
LOC105258212	glutamic acid-rich protein	FBgn0034075	Asph	Aspartyl beta-hydroxylase	0.568106	0.692399	0.919401	0.00042105
LOC109609939	uncharacterized LOC109609939				-0.195177	0.692682	-0.485909	0.00776904
LOC105258335	uncharacterized LOC105258335	FBgn0052206	CG32206		-0.411396	0.692686	-0.236917	0.0809385
LOC105257098	eye-specific diacylglycerol kinase	FBgn0261549	rdgA	retinal degeneration A	-0.194755	0.693364	-0.357561	0.00217313
LOC105258878	gamma-tubulin complex component 6	FBgn0026432	Grip163	Grip163	-0.080359	0.694481	-0.225594	0.00733743
LOC105250944	calmodulin	FBgn0000253	Cam	Calmodulin	-0.261517	0.695008	0.242277	0.00230537
LOC105249484	nuclear transcription factor Y subunit B-4	FBgn0032816	Nf-YB	Nuclear factor Y-box B	-0.142929	0.695408	0.351035	0.000567379
LOC105250033	HIG1 domain family member 2A, mitochondrial	FBgn0030743	CG9921		0.0874348	0.695408	0.22699	0.0225787
LOC105256327	endothelial differentiation-related factor 1 homolog	FBgn0262732	mbf1	multiprotein bridging factor 1	0.0631735	0.696995	0.289849	0.000277528
LOC105247925	serine protease inhibitor 88Ea	FBgn0028984	Spn88Ea	Serpin 88Ea	0.257138	0.697156	0.374717	0.0025116
LOC105251175	uncharacterized LOC105251175	FBgn0050053	CG30053		-0.121156	0.698376	0.390003	0.0090656
LOC112639986	uncharacterized LOC112639986				0.112038	0.698376	0.239563	0.0378381
LOC112637840	uncharacterized LOC112637840				-0.698655	0.698664	-1.54768	0.00394195
LOC105248333	uncharacterized LOC105248333	FBgn0036198	crim	crimpled	0.153516	0.699612	-0.296683	0.00204404
LOC105254357	putative GTP-binding protein 6	FBgn0039339	CG5116		-0.0721639	0.699612	0.1081	0.0866864
LOC105248212	probable Rho GTPase-activating protein CG5521	FBgn0039466	CG5521		-0.0833919	0.700494	-0.296774	0.00228133
LOC105258735	angiotensin-converting enzyme	FBgn0032536	Ance-3	Ance-3	-0.244751	0.701829	-0.625074	0.0650554
LOC105257594	lysosomal aspartic protease	FBgn0029093	cathD	cathD	0.117975	0.701829	0.181468	0.0149218
LOC105249249	transcription factor SUM-1	FBgn0002922	nau	nautilus	0.337514	0.702279	-0.284014	0.0978437
LOC105255546	putative phosphatidate phosphatase	FBgn0016078	wun	wunen	0.134094	0.702279	-0.202592	0.0999566
LOC105257975	homeobox protein GBX-2	FBgn0015561	unpg	unplugged	-0.325589	0.702741	0.523009	0.00179929
LOC105259577	docking protein 1	FBgn0029944	Dok	Downstream of kinase	-0.247359	0.702741	-0.377986	6.23e-05
LOC105249189	acetylcholine receptor subunit beta-like 1	FBgn0000038	nAChRbeta1	nicotinic Acetylcholine Receptor beta1	-0.173446	0.702922	-0.237656	0.0180355
LOC105251678	venom dipeptidyl peptidase 4	FBgn0031741	CG11034		-1.04218	0.702922	-0.814228	0.0903812
LOC105252516	WD repeat-containing protein 78	FBgn0263988	Dic61B	Dynein intermediate chain at 61B	-0.223362	0.702922	-0.210818	0.0724092
LOC105254311	leucine-rich repeat-containing protein 47				0.152959	0.702922	0.404211	0.00076814
LOC105254366	hexokinase-2				0.207721	0.702922	0.35537	0.000329991
LOC105255893	monocarboxylate transporter 3	FBgn0035173	CG13907		-0.21447	0.702922	-0.177877	0.0614619
LOC105258837	cardioactive peptide-like	FBgn0039007	CCAP	Crustacean cardioactive peptide	0.132804	0.703222	0.255244	0.0985744
LOC105249566	endocuticle structural glycoprotein SgAbd-4	FBgn0050045	Cpr49Aa	Cuticular protein 49Aa	-0.627682	0.704467	0.496581	0.0710484
LOC105253438	DDB1- and CUL4-associated factor 10 homolog	FBgn0039601	CG1523		0.0801349	0.704831	-0.154929	0.0541386
LOC105256881	triple functional domain protein	FBgn0024277	trio	trio	-0.396829	0.704831	-0.207728	0.0668966
LOC105254775	GTP-binding protein 10 homolog	FBgn0032818	CG10628		0.111426	0.704872	0.253256	0.0102988
LOC105259068	leucine-rich repeat protein soc-2	FBgn0030357	Sclp	Sclp	-0.494956	0.706	-0.947927	0.00865869
LOC105256601	nuclear pore complex protein DDB_G0274915	FBgn0042127	CG18789		0.119198	0.706214	0.184936	0.0390487
LOC105250005	synaptojanin-1	FBgn0034691	Synj	Synaptojanin	-0.186858	0.70683	-0.271028	0.0195737
LOC105253237	uncharacterized LOC105253237	FBgn0000247	ca	claret	-0.101843	0.70683	-0.202778	0.0432716
LOC105254795	large subunit GTPase 1 homolog	FBgn0266284	Ns3	Nucleostemin 3	0.11103	0.70683	0.180813	0.0567125
LOC105255584	ubiquitin-conjugating enzyme E2 H	FBgn0029996	UbcE2H	Ubiquitin conjugating enzyme E2H	-0.118861	0.70683	-0.338037	7.99e-05
LOC105249791	ubiquitin-conjugating enzyme E2-24 kDa	FBgn0015320	Ubc2	Ubiquitin conjugating enzyme 2	0.146008	0.707147	0.179848	0.0468268
LOC105248307	uncharacterized LOC105248307	FBgn0036621	roq	roquin	-0.11915	0.707503	-0.250262	0.0120653
LOC105255081	dnaJ homolog subfamily C member 16	FBgn0058178	CG40178		-0.0925855	0.707503	-0.187437	0.0595414
LOC105255467	uncharacterized LOC105255467	FBgn0265140	Meltrin	Meltrin	-0.122113	0.707503	-0.23828	0.0360983
LOC105258999	myophilin	FBgn0035499	Chd64	Chd64	0.204374	0.707883	-0.279244	0.0186262
LOC105255093	40S ribosomal protein S16	FBgn0034743	RpS16	Ribosomal protein S16	0.17588	0.709961	0.584043	3.58e-05
LOC105255127	tRNA modification GTPase GTPBP3, mitochondrial	FBgn0039189	CG18528		0.0929311	0.709961	0.359585	0.00526441
LOC105257852	apoptotic protease-activating factor 1	FBgn0263864	Dark	Death-associated APAF1-related killer	-0.146987	0.709961	-0.433846	1.09e-07
LOC105257010	solute carrier family 25 member 35	FBgn0033903	CG8323		0.133108	0.710283	0.359317	0.00150166
LOC105254558	evolutionarily conserved signaling intermediate in Toll pathway, mitochondrial	FBgn0028436	ECSIT	ECSIT	-0.0642416	0.710611	0.148351	0.0433351
LOC105250149	protein roadkill	FBgn0264493	rdx	roadkill	-0.368133	0.710785	-0.238854	0.0203507
LOC105253014	glycoprotein 3-alpha-L-fucosyltransferase A	FBgn0036485	FucTA	FucTA	-0.131398	0.710785	-0.16925	0.0226995
LOC105251512	40S ribosomal protein S7				0.163954	0.711322	0.495561	0.00116256
LOC105255361	bestrophin-4	FBgn0040238	Best1	Bestrophin 1	-0.242728	0.711533	-0.305967	0.0662432
LOC112637900	uncharacterized LOC112637900				0.209985	0.7121	0.499474	0.0791956
LOC105250719	DNA polymerase subunit gamma-2, mitochondrial	FBgn0004407	DNApol-gamma35	DNA polymerase gamma 35kD	-0.129	0.713286	0.242403	0.0269201
LOC105251260	ceramide synthase 6	FBgn0040918	schlank	schlank	0.162159	0.714357	-0.175068	0.0488138
LOC105252179	transcription factor Sp4	FBgn0039169	Spps	Sp1-like factor for pairing sensitive-silencing	-0.158749	0.714861	-0.291815	0.00183471
LOC105258628	elongation of very long chain fatty acids protein AAEL008004				0.534689	0.715083	1.09095	0.0270077
LOC112639438					0.0756829	0.715857	0.182134	0.0461191
LOC105256820	MKI67 FHA domain-interacting nucleolar phosphoprotein-like	FBgn0038989	CG6937		0.130429	0.715922	0.283073	0.0478272
LOC105256393	uncharacterized LOC105256393	FBgn0086367	t	tan	-0.292406	0.716902	0.792281	0.00494661
LOC105252101	aminopeptidase N	FBgn0058470	CG40470		0.219476	0.717562	0.291282	2.11e-05
LOC105250436	alkaline phosphatase 4	FBgn0016123	Alp4	Alkaline phosphatase 4	-0.739105	0.71778	-0.535249	0.0374918
LOC105257587	dipeptidase 1				0.176738	0.717975	0.488226	8.23e-10
LOC105253975	uncharacterized LOC105253975	FBgn0032132	CG4382		0.466657	0.71811	2.00078	0.03579
LOC105257653	NADH dehydrogenase [ubiquinone] 1 alpha subcomplex subunit 5	FBgn0047038	ND-13B	NADH dehydrogenase (ubiquinone) 13 kDa B subunit	-0.172595	0.71811	0.385407	2e-05
LOC105256957	mothers against decapentaplegic homolog 3				-0.147932	0.718273	-0.139014	0.0097897
LOC105252397	retinal dehydrogenase 1	FBgn0051075	CG31075		0.0828139	0.719499	0.161737	0.0763111
LOC105253068	pupal cuticle protein C1B				1.17693	0.72119	-1.83738	0.0296233
LOC112638968	uncharacterized LOC112638968	FBgn0039311	CG10513		-0.679059	0.721395	0.593168	0.00722858
LOC105253846	FK506-binding protein 3				0.0991372	0.722074	0.19343	0.014883
LOC105259356	histone lysine demethylase PHF8				-0.0849797	0.723432	-0.297599	3.6e-06
LOC105248108	G patch domain-containing protein 11	FBgn0037490	CG10053		0.067903	0.723455	0.210208	0.0493403
LOC105253740	oxidative stress-induced growth inhibitor 2				-0.106663	0.723455	-0.220131	0.0480302
LOC105249246	RING-box protein 2	FBgn0044020	Roc2	Regulator of cullins 2	0.107988	0.725089	0.333109	0.002478
LOC105257016	aprataxin and PNK-like factor	FBgn0026737	CG6171		0.142615	0.725089	0.29747	0.00101819
LOC105254752	protein Mpv17	FBgn0039930	CG11077		0.123867	0.725562	-0.197167	0.0699863
LOC105258993	poly(A) RNA polymerase gld-2 homolog A	FBgn0038934	Gld2	GLD2 poly(A) polymerase	0.111316	0.725904	-0.254919	0.0301793
LOC105249634	alpha-tocopherol transfer protein-like				0.21098	0.726045	0.38645	0.0212283
LOC105255522	uncharacterized LOC105255522				-0.104045	0.726045	-0.241826	0.000536159
LOC105251304	glucose-6-phosphate 1-epimerase	FBgn0028540	CG9008		0.170345	0.726861	0.35388	0.00806803
LOC105251888	DNA-directed RNA polymerases I, II, and III subunit RPABC1	FBgn0033571	Rpb5	Rpb5	0.108632	0.727176	0.201646	0.0325241
LOC105253013	1-phosphatidylinositol 4,5-bisphosphate phosphodiesterase epsilon-1				-0.220663	0.72769	-0.237235	0.0620133
LOC105250521	sodium-coupled monocarboxylate transporter 1-like	FBgn0037895	CG6723		0.344791	0.727737	0.690142	0.000340643
LOC105254002	uncharacterized LOC105254002	FBgn0039336	CG4553		0.0847468	0.728493	0.240321	0.0443742
LOC105254698	tubulin glycylase 3A	FBgn0031854	TTLL3A	Tubulin tyrosine ligase-like 3A	-0.261588	0.728493	-0.332688	0.0580997
LOC105255157	26S proteasome regulatory subunit 6B	FBgn0028686	Rpt3	Regulatory particle triple-A ATPase 3	0.103529	0.728493	-0.127867	0.0173803
LOC105258627	elongation of very long chain fatty acids protein AAEL008004	FBgn0260942	bond	james bond	0.643601	0.728493	1.24955	0.0470783
LOC105257048	proteasome activator complex subunit 3	FBgn0029133	REG	REG	0.0560198	0.728678	-0.121401	0.0714115
LOC105257585	SH3 domain-containing RING finger protein 3	FBgn0040294	POSH	Plenty of SH3s	-0.122629	0.729907	-0.147784	0.010608
LOC105251311	allatostatin A	FBgn0015591	AstA	Allatostatin A	0.128098	0.731806	0.38144	8.99e-05
LOC105251387	B-box type zinc finger protein ncl-1	FBgn0026206	mei-P26	meiotic P26	-0.177037	0.731922	-0.234807	0.0022856
LOC105249648	zinc transporter ZIP1	FBgn0038312	Zip88E	Zinc/iron regulated transporter-related protein 88E	0.326052	0.733308	-0.44505	0.00939471
LOC105252231	high affinity cAMP-specific and IBMX-insensitive 3',5'-cyclic phosphodiesterase 8	FBgn0266377	Pde8	Phosphodiesterase 8	0.458774	0.733308	0.706672	6.25e-05
LOC105257000	uncharacterized LOC105257000	FBgn0052677	X11Lbeta	X11Lbeta	-0.105368	0.733308	-0.418969	1.24e-05
LOC105250377	max dimerization protein 1				-0.236302	0.734282	0.319919	0.0501615
LOC105256082	F-box/WD repeat-containing protein 5	FBgn0031773	Fbw5	F-box and WD repeat domain containing 5	-0.166547	0.734282	-0.207467	0.00329095
LOC112637066					-0.0964922	0.734431	-0.189608	0.0789722
LOC112639468	proto-oncogene tyrosine-protein kinase ROS-like				0.361232	0.734431	0.845238	0.0049098
LOC105255008	28S ribosomal protein S36, mitochondrial	FBgn0265177	CG44242		-0.147103	0.734724	0.260474	0.0452752
LOC105258115	protein BTG3				0.0765129	0.734737	-0.176736	0.00210631
LOC105249129	transmembrane protein 50A	FBgn0035528	CG15012		0.0485388	0.735388	0.235053	0.0162103
LOC105258439	T-complex protein 1 subunit eta	FBgn0037632	CCT7	Chaperonin containing TCP1 subunit 7	0.0575005	0.736774	0.228203	0.00207069
LOC105258727	protein unc-45 homolog B	FBgn0010812	unc-45	uncoordinated 45	0.24618	0.736984	0.219659	0.0283718
LOC112639511	uncharacterized LOC112639511				-0.183082	0.737321	0.495069	0.0317936
LOC105258438	adenylate kinase isoenzyme 1	FBgn0022709	Adk1	Adenylate kinase 1	-0.21376	0.737533	0.335224	0.000633227
LOC105250416	uncharacterized LOC105250416				0.242184	0.739416	-0.738023	0.0507521
LOC105255545	regulatory-associated protein of mTOR	FBgn0029840	raptor	raptor	-0.0825789	0.740728	-0.262491	0.00415974
LOC105258510	hypothetical protein	FBgn0030052	CG12065		-0.198482	0.741441	-0.279987	0.010535
LOC105259017	formylglycine-generating enzyme	FBgn0035102	CG7049		0.132825	0.741881	0.249042	0.0201829
LOC105256740	uncharacterized protein YJR142W	FBgn0039958	CG12567		-0.0758387	0.741893	-0.167455	0.0287801
LOC105259345	WD repeat-containing protein 82	FBgn0032030	Wdr82	WD repeat domain 82	-0.122263	0.741893	-0.203979	0.0671978
LOC105257902	glutathione synthetase	FBgn0030882	GSS	Glutathione Synthetase	-0.101544	0.742384	0.176773	0.0282163
LOC105251042	E3 ubiquitin-protein ligase RNF19A				-0.157299	0.743092	-0.128997	0.0462687
LOC105253225	ATP-binding cassette sub-family D member 3	FBgn0031069	Pmp70	Peroxisomal Membrane Protein 70 kDa	0.11404	0.744151	-0.139303	0.0482177
LOC105257875	monocarboxylate transporter 5	FBgn0033095	CG3409		-0.161436	0.744151	-0.276922	0.00025912
LOC105257994	U1 small nuclear ribonucleoprotein C	FBgn0261792	snRNP-U1-C	small ribonucleoprotein particle U1 subunit C	0.106481	0.744151	0.252853	0.0406773
LOC112637315	uncharacterized LOC112637315				0.300965	0.744151	0.74019	0.00987899
LOC105252443	uncharacterized LOC105252443				0.342565	0.744253	1.48859	2.23e-14
LOC105250217	phosphoribosyl pyrophosphate synthase-associated protein 2	FBgn0039790	CG2246		-0.112665	0.744672	-0.113921	0.0595363
LOC105259167	NADPH:adrenodoxin oxidoreductase, mitochondrial	FBgn0015582	dare	defective in the avoidance of repellents	-0.110373	0.744672	0.176808	0.0546766
LOC105258190	PR domain zinc finger protein 1	FBgn0035625	Blimp-1	Blimp-1	-0.19556	0.744779	0.318311	0.025768
LOC105250327	uncharacterized LOC105250327	FBgn0259171	Pde9	Phosphodiesterase 9	-0.232336	0.745336	-0.35536	4.41e-05
LOC105253892	tyrosine decarboxylase				0.23585	0.745336	0.270225	0.0221845
LOC105255136	ras-related protein Rab6	FBgn0015797	Rab6	Rab6	-0.139342	0.745336	-0.184261	0.0201405
LOC105257470					-0.353031	0.745336	0.771813	0.0562189
LOC105250010	tyrosine-protein kinase Drl	FBgn0033791	Drl-2	Derailed 2	-0.228898	0.74554	-0.279968	0.0676801
LOC105252372	presenilins-associated rhomboid-like protein, mitochondrial	FBgn0033672	rho-7	rhomboid-7	0.0648992	0.746074	0.131317	0.0810625
LOC105252192	protein angel	FBgn0016762	angel	angel	0.164225	0.746241	-0.183577	0.0210704
LOC112637913	uncharacterized LOC112637913				-0.32441	0.74675	0.54895	0.0546853
LOC105253020	NFU1 iron-sulfur cluster scaffold homolog, mitochondrial	FBgn0052857	CG32857		0.101904	0.74701	0.427627	4.88e-05
LOC105255697	protein FAM8A1	FBgn0033350	CG8237		-0.114457	0.74701	0.3276	0.000465885
LOC105251101	integrator complex subunit 14	FBgn0031314	IntS14	Integrator 14	0.132969	0.747071	0.2365	0.0867855
LOC105258449	KAT8 regulatory NSL complex subunit 2	FBgn0039710	dgt1	dim gamma-tubulin 1	-0.0669526	0.747659	0.139899	0.0472917
LOC105248967	craniofacial development protein 1	FBgn0267398	Yeti	Yeti	-0.0962581	0.748912	-0.250163	0.000692667
LOC105256554	uncharacterized LOC105256554	FBgn0041184	Socs36E	Suppressor of cytokine signaling at 36E	0.0582519	0.748912	-0.130911	0.0199324
LOC109609960	small integral membrane protein 12-A	FBgn0085257	CG34228		0.0877365	0.749024	0.244397	0.0281453
LOC112637652	uncharacterized LOC112637652				-0.280251	0.750171	0.293411	0.0646776
LOC105253940	retinol-binding protein pinta				0.390346	0.750915	0.372121	0.00832522
LOC105255828	serine/threonine/tyrosine-interacting protein-like				0.0962459	0.750915	-0.159057	0.092339
LOC105256496	uncharacterized LOC105256496	FBgn0040532	CG8369		0.169615	0.750915	0.42518	9.31e-06
LOC105249064	actin-related protein 1	FBgn0011745	Arp1	Actin-related protein 1	0.105496	0.750974	-0.15117	0.0258189
LOC105249722	ankyrin repeat domain-containing protein 13C	FBgn0034304	CG5742		-0.126572	0.751437	-0.165636	0.0625335
LOC105255975	regulation of nuclear pre-mRNA domain-containing protein 1B	FBgn0035318	CG9018		-0.112516	0.751437	0.221261	0.000118208
LOC109610576	uncharacterized LOC109610576				-0.0917304	0.751437	0.184031	0.0391529
LOC112637655	28S ribosomal protein S5, mitochondrial-like				0.0742871	0.751564	0.202523	0.096512
LOC105258054	armadillo repeat-containing protein 1				-0.0824426	0.751636	-0.17786	0.012754
LOC105258775	uncharacterized LOC105258775	FBgn0032629	beat-IIIc	beat-IIIc	-0.138148	0.751636	0.222902	0.0699902
LOC105249655	ethanolamine kinase 1	FBgn0000536	eas	easily shocked	0.136525	0.752243	0.213775	0.00181385
LOC105253807	putative peptidyl-tRNA hydrolase PTRHD1	FBgn0038446	CG14903		-0.141692	0.752243	0.373811	0.000914498
LOC105257961	thioredoxin, mitochondrial	FBgn0024986	CG3719		-0.0856734	0.752243	-0.122233	0.0852976
LOC105258057	uncharacterized LOC105258057				0.177645	0.752243	0.507027	0.000624633
LOC105258186	MRG/MORF4L-binding protein	FBgn0033341	MrgBP	MRG/MORF4L binding protein	-0.221246	0.752243	0.416646	0.024302
LOC105248490	ataxin-2 homolog				0.795574	0.752745	3.25572	0.0690825
LOC105252649	flavin reductase (NADPH)	FBgn0037749	CG9471		0.105567	0.752745	0.417221	4.51e-06
LOC105248596	methionine aminopeptidase 2	FBgn0283478	und	uninitiated	-0.164306	0.753472	0.339816	1.49e-05
LOC105250267	vacuolar protein sorting-associated protein 11 homolog	FBgn0052350	Vps11	Vacuolar protein sorting 11	-0.102654	0.753472	-0.192221	0.0208027
LOC105254157	beta-1,4-glucuronyltransferase 1	FBgn0032457	CG15483		-0.0664609	0.753764	-0.241397	0.00216889
LOC105254149	essential MCU regulator, mitochondrial	FBgn0062440	EMRE	Essential MCU regulator	0.0692689	0.754764	0.202233	0.0263082
LOC105251510	dnaJ homolog subfamily C member 11	FBgn0033918	CG8531		0.151171	0.754936	-0.125458	0.0706278
LOC105249783	cleavage and polyadenylation specificity factor subunit 4	FBgn0015621	Clp	Clipper	0.0806548	0.755438	0.269339	0.00973841
LOC105254479	ubiquitin-associated domain-containing protein 1	FBgn0028372	isopeptidase-T-3	isopeptidase-T-3	0.0999654	0.75596	-0.142829	0.0832017
LOC105256960	F-box only protein 6				0.0766432	0.756014	0.336669	3.2e-05
LOC105254039	glutathione S-transferase 1-1	FBgn0001149	GstD1	Glutathione S transferase D1	-0.260757	0.756382	0.368941	0.0484473
LOC105255444	uncharacterized LOC105255444	FBgn0036032	CG16711		-0.129185	0.756382	-0.246873	0.0117133
LOC105251262	uncharacterized LOC105251262				-0.125583	0.756771	0.25296	0.0642558
LOC105255235	beta-hexosaminidase subunit beta				-0.227278	0.75682	-0.572792	0.0650939
LOC105251441	uncharacterized LOC105251441				0.308726	0.757047	0.87646	0.0753564
LOC105255036	nucleoside diphosphate kinase	FBgn0000150	awd	abnormal wing discs	0.182211	0.75833	0.479677	0.00686742
LOC105250243	general transcription factor IIF subunit 1	FBgn0010282	TfIIFalpha	Transcription factor IIFalpha	-0.218197	0.759013	0.248612	0.0357292
LOC105248560	F-box/LRR-repeat protein 16	FBgn0052085	CG32085		-0.118521	0.759353	-0.199149	0.0750924
LOC105254075	ornithine aminotransferase, mitochondrial	FBgn0022774	Oat	Ornithine aminotransferase precursor	0.211283	0.760217	0.313073	0.0529958
LOC105248464	mediator of RNA polymerase II transcription subunit 28	FBgn0039337	MED28	Mediator complex subunit 28	0.0808391	0.763221	-0.137976	0.0318375
LOC105251355	polymerase delta-interacting protein 3	FBgn0030959	CG6961		0.0708321	0.763221	0.166826	0.0875465
LOC105253723	uncharacterized LOC105253723	FBgn0250869	CG42240		-0.189856	0.763221	-0.306481	0.00960701
LOC105249304	dual specificity protein phosphatase 10	FBgn0243512	puc	puckered	-0.220341	0.763555	-0.175229	0.0443134
LOC105251064	phosphotriesterase-related protein	FBgn0037683	CG18473		0.261138	0.764268	0.522536	0.00848643
LOC105256081	40S ribosomal protein S29	FBgn0261599	RpS29	Ribosomal protein S29	0.14183	0.764268	0.347541	0.0117944
LOC105252480	ras-interacting protein RIP3	FBgn0259789	zld	zelda	-0.358136	0.765216	-0.544944	0.00426368
LOC105253662	60S ribosomal protein L7	FBgn0005593	RpL7	Ribosomal protein L7	0.170954	0.766539	0.322769	0.010535
LOC105257178	probable actin-related protein 2/3 complex subunit 2	FBgn0032859	Arpc2	Actin-related protein 2/3 complex, subunit 2	0.0737574	0.766539	0.14557	0.0661387
LOC105248788	transcription elongation factor SPT5	FBgn0040273	Spt5	Spt5	-0.141188	0.76662	-0.110019	0.0514997
LOC105250994	carboxylesterase 5A	FBgn0034972	CG10339		-0.116867	0.767763	0.413679	0.0593569
LOC105254452	synaptotagmin-10				-0.604316	0.767763	-0.370536	3.46e-05
LOC105255240	E3 SUMO-protein ligase RanBP2	FBgn0039302	Nup358	Nucleoporin 358kD	-0.155721	0.767763	-0.252681	0.0375621
LOC105250522	protein D2				0.230095	0.768466	0.715691	0.00903828
LOC105249756	protein FAM69C	FBgn0035179	CG12038		0.265219	0.769682	0.460908	0.00140672
LOC105255617	uncharacterized LOC105255617	FBgn0259143	CG42258		-0.201319	0.769682	-0.253462	0.00303558
LOC105251811	inositol monophosphatase 2	FBgn0036552	CG17028		0.153382	0.769714	0.614649	0.00010426
LOC105258367	perilipin-1				0.0563005	0.771276	0.152994	0.0184901
LOC109610286	feline leukemia virus subgroup C receptor-related protein 2-like				0.134556	0.771276	0.911142	5.38e-07
LOC105250905	acetylcholine receptor subunit beta-like 2	FBgn0004118	nAChRbeta2	nicotinic Acetylcholine Receptor beta2	-0.1049	0.771429	-0.143661	0.00759931
LOC105255853	equilibrative nucleoside transporter 1	FBgn0263916	Ent2	Equilibrative nucleoside transporter 2	-0.0532506	0.771429	-0.215731	0.00051508
LOC105254205	cytochrome b5 reductase 4	FBgn0034442	CG11257		-0.0632874	0.77182	-0.180817	0.0625812
LOC112638824	uncharacterized LOC112638824				0.116319	0.771872	0.252675	0.0590522
LOC105248174	TLD domain-containing protein 2	FBgn0013576	mtd	mustard	-0.358088	0.773446	-0.206435	0.0138244
LOC105251096	actin-related protein 3	FBgn0262716	Arp3	Actin-related protein 3	0.0813388	0.773446	0.307673	0.00275976
LOC105248114	ER membrane protein complex subunit 4	FBgn0037199	CG11137		0.0964462	0.77365	0.222583	0.0805222
LOC105258456	metaxin-2	FBgn0036920	CG8004		-0.0709463	0.773658	-0.0986628	0.029145
LOC105248634	zinc finger protein 184-like	FBgn0037120	CG11247		-0.191331	0.773893	-0.319642	0.0053306
LOC105253817	cyclin-dependent kinase 2				0.0803677	0.773907	0.314049	0.0648314
LOC105259075	putative homeodomain transcription factor	FBgn0028579	phtf	phtf	-0.139844	0.773907	-0.336314	0.000633781
LOC105258025	uncharacterized LOC105258025	FBgn0265416	Neto	Neuropilin and tolloid-like	-0.42741	0.774117	-0.328886	0.0300985
LOC105255442	putative leucine-rich repeat-containing protein DDB_G0290503	FBgn0036624	RAF2	RING-associated factor 2	-0.118125	0.774252	-0.214093	0.0706148
LOC105249940	uncharacterized LOC105249940	FBgn0001316	klar	klarsicht	0.150396	0.774252	-0.188497	0.00607397
LOC105250655	cell division control protein 6 homolog	FBgn0035918	Cdc6	Cdc6	0.278367	0.774252	0.668252	0.0933565
LOC105251234	serine/threonine-protein kinase PLK1				-0.271461	0.774252	-0.266699	0.0284305
LOC105253467	defensin-2				0.341253	0.774252	1.78136	0.0109864
LOC105253751	monocarboxylate transporter 10	FBgn0001296	kar	karmoisin	0.223944	0.774252	-0.20811	0.0903812
LOC105254232	probable elastin-binding protein EbpS	FBgn0033484	CG2269		-0.140302	0.774252	0.171747	0.0215132
LOC105255385	CCAAT/enhancer-binding protein gamma	FBgn0036126	Irbp18	Inverted repeat binding protein 18 kDa	-0.207803	0.774252	-0.128927	0.0824112
LOC105256249	glyoxylate reductase/hydroxypyruvate reductase	FBgn0037370	CG1236		0.105748	0.774252	0.212127	0.0661927
LOC105256780	neuroglobin				-0.219104	0.774252	-0.299918	0.0353091
LOC105256947	cytidine deaminase	FBgn0032001	CG8360		0.137864	0.774252	0.297174	0.0128928
LOC105257189	RNA polymerase II subunit A C-terminal domain phosphatase	FBgn0035026	Fcp1	TFIIF-interacting CTD phosphatase	-0.0764843	0.774252	-0.125927	0.0527894
LOC105258188	stromal membrane-associated protein 1	FBgn0033349	CG8243		-0.0934331	0.774252	-0.113729	0.0413602
LOC105259005	dihydrolipoyllysine-residue acetyltransferase component of pyruvate dehydrogenase complex, mitochondrial	FBgn0283658	muc	midline uncoordinated	0.0834954	0.774252	-0.204399	0.000929085
LOC105256309	probable cytochrome P450 6a20				0.280094	0.774663	0.59735	4.32e-05
LOC105256809	protein ANTAGONIST OF LIKE HETEROCHROMATIN PROTEIN 1-like				0.0582752	0.774663	0.303391	0.00261123
LOC105256952	pigment-dispersing hormone peptides-like	FBgn0023178	Pdf	Pigment-dispersing factor	0.207365	0.774955	0.974145	0.00344912
LOC105257037	geminin				0.146402	0.774955	0.36428	0.0311177
LOC105248208	probable serine/threonine-protein kinase DDB_G0280133	FBgn0035986	CG4022		-0.162142	0.7754	-0.440911	1.49e-05
LOC105257103	serine-rich adhesin for platelets	FBgn0005624	Psc	Posterior sex combs	-0.23177	0.775785	-0.35463	0.00150166
LOC105250813	40S ribosomal protein S2	FBgn0004867	RpS2	Ribosomal protein S2	0.181743	0.775848	0.675889	3.94e-05
LOC105254084	pre-mRNA-splicing factor Slu7	FBgn0039626	Slu7	Slu7	-0.122212	0.776381	0.161005	0.0563837
LOC105255128	histone H4 transcription factor	FBgn0025635	CG17829		0.102472	0.777973	0.239476	0.0412452
LOC105257689	zinc finger protein on ecdysone puffs	FBgn0004401	Pep	Protein on ecdysone puffs	-0.142417	0.779446	-0.130787	0.0307136
LOC105250142	60S ribosomal protein L26	FBgn0036825	RpL26	Ribosomal protein L26	0.137807	0.77946	0.499745	0.000560762
LOC105253761	uncharacterized LOC105253761	FBgn0039008	CG6972		0.179316	0.77946	0.172199	0.0978284
LOC105257400	quinone oxidoreductase-like protein 2				0.0679579	0.77946	0.284804	0.00650993
LOC105250976	alpha-actinin, sarcomeric	FBgn0000667	Actn	alpha actinin	0.193065	0.782544	-0.391482	0.000270355
LOC105252535	sm-like protein LSM3A	FBgn0051184	LSm3	Like Sm 3	0.128422	0.782544	0.523631	0.000101198
LOC105251806	ubiquitin thioesterase otubain-like	FBgn0032214	CG4968		0.0589314	0.782799	0.183309	0.0711721
LOC105253449	basigin	FBgn0261822	Bsg	Basigin	-0.149757	0.782799	0.147189	0.0391438
LOC105256182	chloride intracellular channel exc-4	FBgn0030529	Clic	Chloride intracellular channel	0.105453	0.782799	0.155719	0.0978437
LOC105256248	bifunctional methylenetetrahydrofolate dehydrogenase/cyclohydrolase, mitochondrial	FBgn0010222	Nmdmc	NAD-dependent methylenetetrahydrofolate dehydrogenase	-0.113478	0.782799	0.229997	0.00076814
LOC105250490	60S ribosomal protein L17	FBgn0029897	RpL17	Ribosomal protein L17	0.16551	0.783083	0.616288	0.000180092
LOC105247881	uncharacterized LOC105247881	FBgn0259178	5PtaseI	5PtaseI	-0.219545	0.784352	-0.596401	2.34e-05
LOC105251804	uncharacterized LOC105251804	FBgn0031490	CG17264		-0.432955	0.784352	0.843293	0.0829525
LOC105259088	WW domain-containing oxidoreductase	FBgn0031972	Wwox	WW domain containing oxidoreductase	0.128924	0.784352	0.151319	0.0154853
LOC105258876	DNA N6-methyl adenine demethylase	FBgn0263392	Tet	Ten-Eleven Translocation (TET) family protein	-0.242243	0.784619	-0.390629	0.000348316
LOC105258960	TBC1 domain family member 20	FBgn0040005	CG17883		-0.071555	0.784775	-0.122975	0.0269201
LOC105256862	H(+)/Cl(-) exchange transporter 7	FBgn0033755	ClC-b	Chloride channel-b	-0.0789711	0.784802	-0.131271	0.0597581
LOC105250396	NADP-dependent malic enzyme	FBgn0029155	Men-b	Malic enzyme b	0.130939	0.785585	-0.276531	0.0379738
LOC105256793	protein N-terminal glutamine amidohydrolase	FBgn0034046	tun	tungus	-0.303171	0.786149	-0.162778	0.0667491
LOC105256704	protein OPI10 homolog	FBgn0035243	CG13926		0.0708926	0.786265	0.224793	0.0848964
LOC105248203	60S ribosomal protein L11	FBgn0013325	RpL11	Ribosomal protein L11	0.151301	0.787142	0.407506	0.00305026
LOC105248798	uncharacterized LOC105248798	FBgn0032719	CG17321		-0.0828955	0.787142	-0.346077	3.52e-07
LOC105250027	protein FMC1 homolog	FBgn0083953	CG34117		0.0800868	0.787142	0.128131	0.0604546
LOC105255345	uncharacterized LOC105255345				-0.360438	0.787142	0.577681	0.00773319
LOC105256222	60S ribosomal protein L22	FBgn0015288	RpL22	Ribosomal protein L22	0.144202	0.787142	0.523388	0.000796722
LOC105258631	NADH dehydrogenase [ubiquinone] 1 beta subcomplex subunit 7	FBgn0030605	ND-B18	NADH dehydrogenase (ubiquinone) B18 subunit	-0.177143	0.787142	0.274059	0.0221005
LOC105258958	alpha-endosulfine	FBgn0061515	endos	endosulfine	0.0904547	0.787142	-0.152778	0.0310373
LOC105250922	cation-independent mannose-6-phosphate receptor	FBgn0051072	Lerp	lysosomal enzyme receptor protein	-0.0843782	0.787186	0.195465	0.00856251
LOC105256328	protein ABHD16A	FBgn0035519	CG1309		0.129258	0.787709	-0.111955	0.0411205
LOC105251891	nucleosome assembly protein 1-like 1	FBgn0015268	Nap1	Nucleosome assembly protein 1	0.0931718	0.788208	0.288394	0.000177885
LOC105252346	N-alpha-acetyltransferase 30	FBgn0024362	Naa30A	N(alpha)-acetyltransferase 30 A	0.0541583	0.789716	-0.138599	0.096098
LOC105255992	serine/threonine-protein kinase OSR1	FBgn0023083	fray	frayed	-0.211407	0.789883	-0.283685	0.0500456
LOC105253352	tetratricopeptide repeat protein 30A	FBgn0032470	CG5142		-0.140391	0.790069	0.418836	0.0145569
LOC112639939	HIG1 domain family member 1A, mitochondrial-like	FBgn0033519	CG11825		0.0802603	0.790186	0.22765	0.00769308
LOC105253241	uncharacterized LOC105253241				0.162533	0.790966	0.407219	0.0127061
LOC105249505	UPF0587 protein C1orf123	FBgn0033810	CG4646		0.0864242	0.790986	0.217725	0.0257542
LOC105252897	trissin receptor	FBgn0085410	TrissinR	Trissin receptor	0.206578	0.790986	-0.2611	0.0532504
LOC105258379	ubiquitin-conjugating enzyme E2-22 kDa	FBgn0015321	Ubc4	Ubiquitin conjugating enzyme 4	0.0706041	0.790986	-0.120008	0.0433195
LOC105248843	histone H2A				0.0911603	0.791427	0.280833	0.00835266
LOC105249994	vacuolar fusion protein CCZ1 homolog	FBgn0035470	Ccz1	Caffeine, calcium, zinc sensitivity 1	0.0723888	0.791466	-0.167292	0.0601465
LOC105254480	transitional endoplasmic reticulum ATPase TER94	FBgn0261014	TER94	TER94	0.0591413	0.791466	-0.141709	0.000794449
LOC105255482	UPF0746 protein DDB_G0281095				-0.335073	0.791466	-0.319591	0.0261186
LOC105247813	GATA zinc finger domain-containing protein 1	FBgn0025634	CG13367		0.0921541	0.79227	0.507596	5.61e-05
LOC105258077	calcineurin B homologous protein 1	FBgn0037358	elm	ethanol sensitive with low memory	0.0577619	0.79227	0.105781	0.0372647
LOC105250274	NECAP-like protein CG9132	FBgn0030791	CG9132		-0.119938	0.792917	-0.268068	0.00448658
LOC105253552	uncharacterized LOC105253552				0.158159	0.792917	0.400376	0.0302817
LOC105254244	uncharacterized LOC105254244	FBgn0050044	s-cup	stanley-cup	-0.200156	0.792917	-0.659679	1.6e-15
LOC105259346	aspartate--tRNA ligase, mitochondrial	FBgn0051739	AspRS-m	Aspartyl-tRNA synthetase, mitochondrial	0.0885081	0.792917	-0.153228	0.019802
LOC105256138	ER membrane protein complex subunit 1	FBgn0037530	EMC1	ER Membrane protein Complex 1	-0.0634714	0.792974	-0.125665	0.0355119
LOC105251868	sarcalumenin	FBgn0038181	CG9297		0.564587	0.793073	1.67723	0.00165448
LOC105256290	cleft lip and palate transmembrane protein 1 homolog	FBgn0031590	CG3702		0.061971	0.794127	-0.163931	0.0194856
LOC105255430	H/ACA ribonucleoprotein complex subunit 4	FBgn0259937	Nop60B	Nucleolar protein at 60B	0.114614	0.794343	0.355538	0.00150166
LOC105253262	glucosamine-6-phosphate isomerase	FBgn0031717	Oscillin	Oscillin	0.0696007	0.794489	0.130027	0.069494
LOC105255086	SH3 domain-containing protein Dlish	FBgn0034264	Dlish	Dachs ligand with SH3s	0.104082	0.794489	0.341117	0.00336027
LOC105259067	formin-binding protein 1-like	FBgn0035533	Cip4	Cdc42-interacting protein 4	-0.0902805	0.794489	-0.225119	0.0269201
LOC105256229	phosphatidylinositide phosphatase SAC2	FBgn0038890	CG7956		-0.0776664	0.794855	-0.163045	0.0719341
LOC105254528	major facilitator superfamily domain-containing protein 10	FBgn0028468	rtet	tetracycline resistance	0.177591	0.794881	-0.286581	0.00878292
LOC105257773	E3 ubiquitin-protein ligase NRDP1	FBgn0283649	elgi	early girl	-0.111025	0.795391	-0.23524	0.0137361
LOC105256834	mitotic checkpoint protein BUB3	FBgn0025457	Bub3	Bub3	0.092652	0.795533	0.237213	0.00919641
LOC105251734	uncharacterized LOC105251734				0.115664	0.796516	0.341736	0.0110952
LOC105254026	sonic hedgehog protein A	FBgn0004644	hh	hedgehog	-0.442976	0.796516	1.24549	0.0945875
LOC105255384	RNA polymerase II-associated factor 1 homolog	FBgn0010750	atms	antimeros	-0.128829	0.796516	0.30088	0.00366174
LOC105255420	peroxiredoxin-6	FBgn0031479	Prx6005	Peroxiredoxin 6005	0.0921247	0.796516	0.309585	0.00464741
LOC105257778	dual specificity mitogen-activated protein kinase kinase 6	FBgn0261524	lic	licorne	0.124327	0.796516	-0.13102	0.0493205
LOC112637423	uncharacterized LOC112637423				-0.575687	0.796516	-0.88688	0.0986681
LOC105253055	exostosin-1	FBgn0265974	ttv	tout-velu	0.0803145	0.796695	-0.115232	0.0606152
LOC105253886	peroxisomal biogenesis factor 3	FBgn0036484	Pex3	Peroxin 3	0.0718089	0.797732	-0.153724	0.0191288
LOC105251915	uncharacterized LOC105251915	FBgn0028408	Drep2	DNA fragmentation factor-related protein 2	-0.256135	0.797786	-0.28138	0.0129434
LOC105250372	ribulose-phosphate 3-epimerase	FBgn0050499	CG30499		0.109409	0.798705	0.310093	0.0808271
LOC105247979	protein TANC2	FBgn0041096	rols	rolling pebbles	0.317202	0.798975	0.599318	1.07e-05
LOC105249535	procollagen-lysine,2-oxoglutarate 5-dioxygenase 3	FBgn0036147	Plod	procollagen lysyl hydroxylase	-0.275164	0.798975	0.159706	0.0959177
LOC105250895	sorting nexin-29	FBgn0032476	CG5439		-0.0515056	0.798975	-0.163409	0.00051508
LOC105253019	ADP-ribosylation factor-binding protein GGA1	FBgn0030141	Gga	Golgi-localized, gamma-adaptin ear containing, ARF binding protein	-0.0793122	0.798975	-0.138689	0.0254729
[truncated: 1,512 more rows]
