# Supplementary material for: Tramtrack acts during late pupal development to direct ant caste identity
Source: PLoS Genet. 2021 Sep 22;17(9):e1009801. doi: 10.1371/journal.pgen.1009801 (PMC8489709; doi:10.1371/journal.pgen.1009801)
Supplement: S2 Table — (XLSX) [file pgen.1009801.s004.xlsx]

## Sheet: S2_Table
term_ID	description	log10 p-value	Annotated	Significant	Expected
GO:0045467	R7 cell development	-4.4089	25	7	1
GO:0050774	negative regulation of dendrite morphogenesis	-3.8239	8	4	0.32
GO:0034765	regulation of ion transmembrane transport	-3.7212	152	20	6.07
GO:2000300	regulation of synaptic vesicle exocytosis	-3.6576	53	9	2.12
GO:1900073	regulation of neuromuscular synaptic transmission	-3.4437	25	6	1
GO:0006554	lysine catabolic process	-3.1938	49	8	1.96
GO:0006716	juvenile hormone metabolic process	-3.0177	12	4	0.48
GO:0045761	regulation of adenylate cyclase activity	-3.0177	12	4	0.48
GO:0008049	social behavior	-2.9547	79	10	3.15
GO:0007616	long-term memory	-2.8928	67	9	2.67
GO:0045476	nurse cell apoptotic process	-2.8729	13	4	0.52
GO:0072583	clathrin-dependent endocytosis	-2.7645	33	6	1.32
GO:0008038	neuron recognition	-2.752	113	12	4.51
GO:0031290	retinal ganglion cell axon guidance	-2.7399	14	4	0.56
GO:0021983	pituitary gland development	-2.6946	34	6	1.36
GO:0006865	amino acid transport	-2.6536	101	11	4.03
GO:0007193	adenylate cyclase-inhibiting G-protein coupled receptor signaling pathway	-2.6517	24	5	0.96
GO:0009636	response to toxic substance	-2.5214	356	29	14.21
GO:0086019	cell-cell signaling involved in cardiac conduction	-2.5171	8	3	0.32
GO:0006816	calcium ion transport	-2.5171	169	15	6.75
GO:0018874	benzoate metabolic process	-2.3439	28	5	1.12
GO:0032963	collagen metabolic process	-2.2757	29	5	1.16
GO:0019935	cyclic-nucleotide-mediated signaling	-2.266	68	8	2.71
GO:0098742	cell-cell adhesion via plasma-membrane adhesion molecules	-2.2269	69	8	2.75
GO:0042447	hormone catabolic process	-2.2218	19	4	0.76
GO:0006633	fatty acid biosynthetic process	-2.1884	149	13	5.95
GO:0035176	male courtship behavior	-2.1487	31	5	1.24
GO:0009605	response to external stimulus	-2.1427	1270	75	50.7
GO:0007416	synapse assembly	-2.1314	186	15	7.43
GO:0007267	cell-cell signaling	-2.0942	815	61	32.54
GO:0007215	glutamate receptor signaling pathway	-2.0888	32	5	1.28
GO:0007526	larval somatic muscle development	-2.0888	32	5	1.28
GO:0032501	multicellular organismal process	-2.0737	4331	220	172.9
GO:0016042	lipid catabolic process	-1.9918	211	16	8.42
GO:0033555	multicellular organismal response to stress	-1.9817	47	6	1.88
GO:0060065	uterus development	-1.9747	12	3	0.48
GO:0006703	estrogen biosynthetic process	-1.9747	12	3	0.48
GO:0050803	regulation of synapse structure or activity	-1.9367	214	16	8.54
GO:0051480	regulation of cytosolic calcium ion concentration	-1.9122	110	10	4.39
GO:0007610	behavior	-1.8677	792	70	31.62
GO:0009092	homoserine metabolic process	-1.8336	5	2	0.2
GO:0010543	regulation of platelet activation	-1.8336	5	2	0.2
GO:0007637	proboscis extension reflex	-1.8336	5	2	0.2
GO:0033605	positive regulation of catecholamine secretion	-1.8336	5	2	0.2
GO:2000977	regulation of forebrain neuron differentiation	-1.8336	5	2	0.2
GO:0019344	cysteine biosynthetic process	-1.8336	5	2	0.2
GO:0008292	acetylcholine biosynthetic process	-1.8336	5	2	0.2
GO:0042391	regulation of membrane potential	-1.8016	179	16	7.15
GO:0044273	sulfur compound catabolic process	-1.7894	25	4	1
GO:0006550	isoleucine catabolic process	-1.7765	38	5	1.52
GO:0048598	embryonic morphogenesis	-1.7335	485	29	19.36
GO:0007479	leg disc proximal/distal pattern formation	-1.6975	15	3	0.6
GO:0048789	cytoskeletal matrix organization at active zone	-1.6692	6	2	0.24
GO:2000291	regulation of myoblast proliferation	-1.6692	6	2	0.24
GO:0006376	mRNA splice site selection	-1.6202	16	3	0.64
GO:0048092	negative regulation of male pigmentation	-1.6202	16	3	0.64
GO:0010669	epithelial structure maintenance	-1.5698	29	4	1.16
GO:0008277	regulation of G-protein coupled receptor protein signaling pathway	-1.5629	58	6	2.32
GO:0016477	cell migration	-1.5575	673	37	26.87
GO:0035287	head segmentation	-1.5485	17	3	0.68
GO:0016057	regulation of membrane potential in photoreceptor cell	-1.5345	7	2	0.28
GO:0007216	G-protein coupled glutamate receptor signaling pathway	-1.5345	7	2	0.28
GO:0045647	negative regulation of erythrocyte differentiation	-1.5345	7	2	0.28
GO:0043388	positive regulation of DNA binding	-1.4878	45	5	1.8
GO:0046112	nucleobase biosynthetic process	-1.482	18	3	0.72
GO:0048071	sex-specific pigmentation	-1.482	18	3	0.72
GO:0099536	synaptic signaling	-1.48	451	40	18
GO:0042596	fear response	-1.4744	31	4	1.24
GO:0002209	behavioral defense response	-1.4744	31	4	1.24
GO:0014070	response to organic cyclic compound	-1.4633	427	25	17.05
GO:0097384	cellular lipid biosynthetic process	-1.4383	62	6	2.48
GO:0034059	response to anoxia	-1.421	8	2	0.32
GO:0051450	myoblast proliferation	-1.421	8	2	0.32
GO:0050910	detection of mechanical stimulus involved in sensory perception of sound	-1.421	8	2	0.32
GO:0042398	cellular modified amino acid biosynthetic process	-1.4168	47	5	1.88
GO:0042659	regulation of cell fate specification	-1.3871	33	4	1.32
GO:0051674	localization of cell	-1.3856	760	40	30.34
GO:0018904	ether metabolic process	-1.3526	65	6	2.59
GO:0035019	somatic stem cell population maintenance	-1.3499	49	5	1.96
GO:0009954	proximal/distal pattern formation	-1.3461	34	4	1.36
GO:1901532	regulation of hematopoietic progenitor cell differentiation	-1.3461	34	4	1.36
GO:0048086	negative regulation of developmental pigmentation	-1.3078	21	3	0.84
