# Supplementary material for: Tramtrack acts during late pupal development to direct ant caste identity
Source: PLoS Genet. 2021 Sep 22;17(9):e1009801. doi: 10.1371/journal.pgen.1009801 (PMC8489709; doi:10.1371/journal.pgen.1009801)
Supplement: S3 Table — (XLSX) [file pgen.1009801.s005.xlsx]

## Sheet: S3_Table
feature_ID	gene_description	FB_ID	FB_gene	FB_desc	has_CoREST_peak	has_ttk_peak
LOC105259495	zinc finger protein 2 homolog	FBgn0032979	Clamp	Chromatin-linked adaptor for MSL proteins	1	1
LOC105251672	uncharacterized LOC105251672	FBgn0034978	CG3257		1	1
LOC105257582	serine-rich adhesin for platelets	FBgn0034742	CG4294		1	1
LOC105249867	uncharacterized LOC105249867				1	1
LOC105256506	beta-TrCP	FBgn0283468	slmb	supernumerary limbs	1	1
LOC105255628	cGMP-dependent protein kinase, isozyme 2 forms cD4/T1/T3A/T3B	FBgn0000721	for	foraging	1	1
LOC105254389	uncharacterized LOC105254389	FBgn0032197	CG5694		1	1
LOC105252914	uncharacterized LOC105252914	FBgn0284246	l(2)k09848	lethal (2) k09848	1	1
LOC105248958	voltage-dependent calcium channel subunit alpha-2/delta-3	FBgn0028863	CG4587		1	1
LOC105252741	enoyl-CoA delta isomerase 1, mitochondrial	FBgn0032160	CG4598		1	1
LOC105259214	ephrin type-B receptor 1-B	FBgn0025936	Eph	Eph receptor tyrosine kinase	1	1
LOC105253522	estradiol 17-beta-dehydrogenase 8-like				1	1
LOC105257641	protein bric-a-brac 2	FBgn0263102	psq	pipsqueak	1	1
LOC105256392	SCY1-like protein 2	FBgn0085385	bma	black match	1	1
LOC105251589	leukocyte receptor cluster member 8 homolog	FBgn0032305	CG6700		1	1
LOC105251007	lethal(3)malignant brain tumor-like protein 3	FBgn0002441	l(3)mbt	lethal (3) malignant brain tumor	1	1
LOC105249433	uncharacterized LOC105249433				1	1
LOC105256578	potassium voltage-gated channel protein eag	FBgn0000535	eag	ether a go-go	1	1
LOC105251450	mucin-5AC	FBgn0263772	CG43689		1	1
LOC105255039	whirlin	FBgn0264006	dysc	dyschronic	1	1
LOC105254318	stress response protein nst1	FBgn0266521	stai	stathmin	1	1
LOC105255427	calumenin	FBgn0025682	scf	supercoiling factor	1	1
LOC105249096	neogenin	FBgn0011592	fra	frazzled	1	1
LOC105254138	uncharacterized LOC105254138	FBgn0262527	nsl1	non-specific lethal 1	1	1
LOC105248438	venom carboxylesterase-6				1	1
LOC105250748	regulating synaptic membrane exocytosis protein 1	FBgn0264606	Fife	Fife	1	1
LOC105253466	peptidyl-prolyl cis-trans isomerase	FBgn0004432	Cyp1	Cyclophilin 1	1	1
LOC105256617	zinc finger protein 835	FBgn0266450	Kr-h1	Kruppel homolog 1	1	1
LOC105252077	homeobox protein homothorax	FBgn0001235	hth	homothorax	1	1
LOC105249785	netrin-1	FBgn0015774	NetB	Netrin-B	1	1
LOC105250487	potential E3 ubiquitin-protein ligase ariadne-1	FBgn0017418	ari-1	ariadne 1	1	1
LOC105259271	homeobox protein SIX3	FBgn0025360	Optix	Optix	1	1
LOC105253030	uncharacterized LOC105253030	FBgn0051998	CG31998		1	1
LOC105251771	broad-complex core protein	FBgn0283451	br	broad	1	1
LOC105254872	unconventional myosin-IXb				1	1
LOC105252147	class E basic helix-loop-helix protein 22	FBgn0032651	Oli	Olig family	1	1
LOC105252778	REST corepressor 3	FBgn0261573	CoRest	CoRest	1	1
LOC105250229	endothelin-converting enzyme homolog	FBgn0031081	Nep3	Neprilysin 3	1	1
LOC105254463	low affinity immunoglobulin epsilon Fc receptor	FBgn0035199	tfc	triforce	1	1
LOC105253432	iduronate 2-sulfatase	FBgn0035445	Ids	Iduronate 2-sulfatase	1	1
LOC105252280	LIM/homeobox protein Lhx5	FBgn0026411	Lim1	LIM homeobox 1	1	1
LOC105259084	E3 ubiquitin-protein ligase MIB1	FBgn0263601	mib1	mind bomb 1	1	1
LOC105248296	latrophilin Cirl	FBgn0033313	Cirl	Calcium-independent receptor for alpha-latrotoxin	1	1
LOC105251353	uncharacterized LOC105251353	FBgn0259927	CG42450		1	1
LOC105251943	agrin				1	1
LOC105258233	small conductance calcium-activated potassium channel protein	FBgn0029761	SK	small conductance calcium-activated potassium channel	1	1
LOC105257325	vigilin	FBgn0027835	Dp1	Dodeca-satellite-binding protein 1	1	1
LOC105253749	longitudinals lacking protein, isoforms H/M/V	FBgn0263108	BtbVII	BTB-protein-VII	1	1
LOC105247841	luc7-like protein 3	FBgn0029887	CG3198		1	1
LOC105258079	methyltransferase-like protein 5	FBgn0036856	CG9666		1	1
LOC105253261	gamma-aminobutyric acid type B receptor subunit 1	FBgn0260446	GABA-B-R1	metabotropic GABA-B receptor subtype 1	1	1
LOC105258322	zinc finger homeobox protein 4	FBgn0004607	zfh2	Zn finger homeodomain 2	1	1
LOC105248038	thyrotroph embryonic factor	FBgn0016694	Pdp1	PAR-domain protein 1	1	1
LOC105252530	protein tramtrack, alpha isoform	FBgn0003870	ttk	tramtrack	1	1
LOC105259069	PDZ domain-containing protein 8	FBgn0030358	CG10362		1	1
LOC105256501	atrial natriuretic peptide receptor 1	FBgn0051183	CG31183		1	1
LOC105248529	serine/threonine-protein kinase NLK	FBgn0011817	nmo	nemo	1	1
LOC105250249	Kv channel-interacting protein 1	FBgn0039380	CG5890		1	1
LOC105253306	syntaxin-binding protein 5	FBgn0030412	Tomosyn	Tomosyn	1	1
LOC105258013	SOSS complex subunit C homolog	FBgn0259720	CG42374		1	1
LOC105255784	1-phosphatidylinositol 4,5-bisphosphate phosphodiesterase classes I and II	FBgn0004611	Plc21C	Phospholipase C at 21C	1	1
LOC105255364	AF4/FMR2 family member 4	FBgn0086655	jing	jing	1	1
LOC105251794	insulin receptor substrate 1	FBgn0024248	chico	chico	1	1
LOC105255951	polycomb group protein Pc	FBgn0003042	Pc	Polycomb	1	1
LOC105249418	vicilin-like seed storage protein At2g18540	FBgn0025833	CG8910		1	1
LOC105254320	phosphatidylinositol-binding clathrin assembly protein LAP	FBgn0086372	lap	like-AP180	1	1
LOC105251768	RING finger protein 44	FBgn0037705	mura	murashka	1	1
LOC105255597	peripheral plasma membrane protein CASK	FBgn0013759	CASK	CASK	1	1
LOC105257905	AT-rich interactive domain-containing protein 2	FBgn0042085	Bap170	Brahma associated protein 170kD	1	1
LOC105249822	ATP-binding cassette sub-family A member 5	FBgn0031170	CG1718		1	1
LOC105257768	xenotropic and polytropic retrovirus receptor 1	FBgn0035649	CG10483		1	1
LOC105250026	short/branched chain specific acyl-CoA dehydrogenase, mitochondrial	FBgn0036824	CG3902		1	1
LOC105255486	uncharacterized LOC105255486	FBgn0051151	wge	winged eye	1	1
LOC105248310	6-phosphogluconolactonase	FBgn0030239	CG17333		1	1
LOC105257706	spondin-1	FBgn0026721	fat-spondin	fat-spondin	1	1
LOC105254437	protein deadpan	FBgn0032741	Sidpn	similar to Deadpan	1	1
LOC105255034	UDP-N-acetylglucosamine--peptide N-acetylglucosaminyltransferase 110 kDa subunit	FBgn0261403	sxc	super sex combs	1	1
LOC105257435	ecto-NOX disulfide-thiol exchanger 2	FBgn0036317	CG10948		1	1
LOC105259050	mucin-5AC	FBgn0037525	CG17816		1	1
LOC105248260	Down syndrome cell adhesion molecule-like protein Dscam2				1	1
LOC105249409	galactokinase				1	1
LOC105253268	homeobox protein prospero	FBgn0259163	CG42268		1	1
LOC105254291	alpha,alpha-trehalose-phosphate synthase [UDP-forming]	FBgn0027560	Tps1	Trehalose-6-phosphate synthase 1	1	1
LOC105254866	protein groucho	FBgn0001139	gro	groucho	1	1
LOC105256171	broad-complex core protein	FBgn0029822	CG12236		1	1
LOC105252112	SPARC	FBgn0026562	SPARC	Secreted protein, acidic, cysteine-rich	1	1
LOC105257546	neurexin-1	FBgn0038975	Nrx-1	Neurexin 1	1	1
LOC105258284	macoilin-1	FBgn0050389	CG30389		1	1
LOC105259544	Transmembrane protein 151B				1	1
LOC105254666	neural-cadherin-like				1	1
LOC105249466	WD repeat-containing protein 7	FBgn0023510	Rbcn-3B	Rabconnectin-3B	1	1
LOC105251103	kazrin	FBgn0034720	Liprin-gamma	Liprin-gamma	1	1
LOC105253528	estradiol 17-beta-dehydrogenase 8-like				1	1
LOC105259539	ubiquitin carboxyl-terminal hydrolase 34	FBgn0039214	puf	puffyeye	1	1
LOC105256778	homeobox protein prophet of Pit-1	FBgn0052532	CG32532		1	1
LOC105248807	B-cell receptor-associated protein 31	FBgn0035165	CG13887		1	1
LOC105249394	uncharacterized LOC105249394	FBgn0259146	fid	fire dancer	1	1
LOC105253074	phosphatidylinositol 3,4,5-trisphosphate 3-phosphatase and dual-specificity protein phosphatase PTEN	FBgn0026379	Pten	Phosphatase and tensin homolog	1	1
LOC105253687	voltage-dependent calcium channel subunit alpha-2/delta-3	FBgn0261041	stj	straightjacket	1	1
LOC105248350	guanine nucleotide-binding protein subunit gamma-1	FBgn0004921	Ggamma1	G protein gamma 1	1	1
LOC105254490	arginine-glutamic acid dipeptide repeats protein	FBgn0010825	Gug	Grunge	1	1
LOC105248116	GATOR complex protein WDR59	FBgn0032339	Wdr59	WD repeat domain 59	1	1
LOC105251783	blood vessel epicardial substance				1	1
LOC105248633	protein N-terminal asparagine amidohydrolase	FBgn0034371	SP2637	SP2637	1	1
LOC105248275	protein Fe65 homolog				1	1
LOC105253642	E3 ubiquitin-protein ligase HUWE1	FBgn0030674	CG8184		1	1
LOC105253540	synapsin	FBgn0004575	Syn	Synapsin	1	1
LOC105252767	uncharacterized protein CG43867	FBgn0264449	CG43867		1	1
LOC105258356	WD repeat and FYVE domain-containing protein 3	FBgn0043362	bchs	blue cheese	1	1
LOC105253835	cadherin-99C	FBgn0039709	Cad99C	Cadherin 99C	1	1
LOC105251195	putative transcription factor capicua	FBgn0262582	cic	capicua	1	1
LOC105255064	membrane-associated progesterone receptor component 1	FBgn0030703	MSBP	membrane steroid binding protein	1	1
LOC105257751	RE1-silencing transcription factor B				1	1
LOC105258160	putative aldehyde dehydrogenase family 7 member A1 homolog	FBgn0036857	CG9629		1	1
LOC105258761	putative RNA-binding protein Luc7-like 2	FBgn0036734	CG7564		1	1
LOC105255066	CREB-binding protein	FBgn0261617	nej	nejire	1	1
LOC105251718	uncharacterized LOC105251718	FBgn0032129	jp	junctophilin	1	1
LOC105257707	transient receptor potential-gamma protein	FBgn0032593	Trpgamma	Transient receptor potential cation channel gamma	1	1
LOC105251561	receptor-type tyrosine-protein phosphatase kappa	FBgn0267486	Ptp36E	Protein tyrosine phosphatase 36E	1	1
LOC105254053	glycine, alanine and asparagine-rich protein				1	1
LOC105253569	afadin	FBgn0259212	cno	canoe	1	1
LOC105252395	tyrosine-protein phosphatase 10D	FBgn0004370	Ptp10D	Protein tyrosine phosphatase 10D	1	1
LOC105253369	E3 ubiquitin-protein ligase HERC2	FBgn0031107	HERC2	HECT and RLD domain containing protein 2	1	1
LOC105253062	small integral membrane protein 14	FBgn0035020	CG13585		1	1
LOC105258040	pituitary homeobox x	FBgn0020912	Ptx1	Ptx1	1	1
LOC105249979	uncharacterized LOC105249979	FBgn0037234	CG9795		1	1
LOC105256236	attractin-like protein 1	FBgn0039528	dsd	distracted	1	1
LOC105249021	protein krasavietz	FBgn0250753	kra	krasavietz	1	1
LOC105249411	segmentation protein Runt	FBgn0003300	run	runt	1	1
LOC105255340	mitochondrial RNA pseudouridine synthase Rpusd4				1	1
LOC105251209	signal peptide peptidase-like 3	FBgn0039381	SppL	Signal peptide peptidase-like	1	1
LOC105253820	protein unc-80 homolog	FBgn0039536	unc80	uncoordinated 80	1	1
LOC105257110	polycomb group protein Psc				1	1
LOC105254706	MAP kinase-activating death domain protein	FBgn0030613	Rab3-GEF	Rab3 GDP-GTP exchange factor	1	1
LOC105255085	ski oncogene	FBgn0085450	Snoo	Sno oncogene	1	1
LOC105256647	pancreatic lipase-related protein 2	FBgn0029831	CG5966		1	1
LOC105248445	potassium/sodium hyperpolarization-activated cyclic nucleotide-gated channel 2	FBgn0263397	Ih	I[[h]] channel	1	1
LOC105258425	tetraspanin-18	FBgn0020372	TM4SF	Transmembrane 4 superfamily	1	1
LOC105258274	farnesyl pyrophosphate synthase	FBgn0025373	Fpps	Farnesyl pyrophosphate synthase	1	1
LOC112639901	uncharacterized LOC112639901				1	1
LOC105255950	ras-related protein Rab-37	FBgn0086913	Rab26	Rab26	1	1
LOC105259209	adenosine kinase 2	FBgn0036337	AdenoK	Adenosine Kinase	1	1
LOC105258880	LIM/homeobox protein Lhx9	FBgn0032196	CG5708		1	1
LOC105253735	lysosomal-trafficking regulator	FBgn0265988	mv	mauve	1	1
LOC105257029	UPF0489 protein C5orf22 homolog	FBgn0036846	MESR6	Misexpression suppressor of ras 6	1	1
LOC105248938	rap guanine nucleotide exchange factor 2	FBgn0265778	PDZ-GEF	PDZ domain-containing guanine nucleotide exchange factor	1	1
LOC105254686	activating transcription factor of chaperone	FBgn0000370	crc	cryptocephal	1	1
LOC105256051	putative sodium-coupled neutral amino acid transporter 11	FBgn0033368	CG13743		1	1
LOC105248194	calpain-D	FBgn0003464	sol	small optic lobes	1	1
LOC105256088	adenylate cyclase type 9	FBgn0022710	Ac13E	Adenylyl cyclase 35C	1	1
LOC105248718	calsyntenin-1	FBgn0039928	Cals	Calsyntenin-1	1	1
LOC105253298	uncharacterized LOC105253298	FBgn0264443	CG43861		1	1
LOC105253175	arginine/serine-rich coiled-coil protein 2	FBgn0030648	CG6340		1	1
LOC105250126	myosin heavy chain, non-muscle	FBgn0265434	zip	zipper	1	1
LOC105251772	neo-calmodulin				1	1
LOC105253659	sex-lethal homolog	FBgn0264270	Sxl	Sex lethal	1	1
LOC105257654	uncharacterized LOC105257654				1	1
LOC105248520	ubiquitin-protein ligase E3B	FBgn0035953	CG5087		1	1
LOC105256059	uncharacterized LOC105256059				1	1
LOC105259536	exocyst complex component 5	FBgn0266673	Sec10	Secretory 10	1	1
LOC105250004	guanine nucleotide-binding protein G(i) subunit alpha	FBgn0001104	Galphai	G protein alpha i subunit	1	1
LOC105251709	rho GTPase-activating protein 100F	FBgn0039883	RhoGAP100F	Rho GTPase activating protein at 100F	1	1
LOC105253382	protein son of sevenless	FBgn0001965	Sos	Son of sevenless	1	1
LOC105253431	uncharacterized LOC105253431	FBgn0266019	rudhira	rudhira	1	1
LOC105251923	actin-5C	FBgn0000042	Act5C	Actin 5C	1	1
LOC105252140	tyrosine-protein kinase CSK	FBgn0262081	Csk	C-terminal Src kinase	1	1
LOC105258477	polyadenylate-binding protein 4-like	FBgn0265297	pAbp	poly(A) binding protein	1	1
LOC105249624	protein unc-79 homolog	FBgn0038693	unc79	uncoordinated 79	1	1
LOC112639801	uncharacterized LOC112639801				1	1
LOC105257726	protein tiptop	FBgn0028979	tio	tiptop	1	1
LOC105250942	annexin B9	FBgn0000083	AnxB9	Annexin B9	1	1
LOC105250293	uncharacterized LOC105250293				1	1
LOC105252502	uncharacterized LOC105252502				1	1
LOC105255453	chromodomain-helicase-DNA-binding protein 7	FBgn0266557	kis	kismet	1	1
LOC105258278	voltage-dependent T-type calcium channel subunit alpha-1G	FBgn0264386	Ca-alpha1T	Ca[2+]-channel protein alpha[[1]] subunit T	1	1
LOC105253273	single-stranded DNA-binding protein 3	FBgn0011481	Ssdp	Sequence-specific single-stranded DNA-binding protein	1	1
LOC105258653	SAM and SH3 domain-containing protein 1	FBgn0051163	SKIP	Shal K[+] channel interacting protein	1	1
LOC105259055	serine/threonine-protein kinase SMG1	FBgn0263968	nonC	no-on-and-no-off transient C	1	1
LOC105252062	E3 ubiquitin-protein ligase TRIP12	FBgn0260794	ctrip	circadian trip	1	1
LOC109609717	zinc finger and BTB domain-containing protein 14-like				1	1
LOC105251306	calcitonin gene-related peptide type 1 receptor	FBgn0052843	Dh31-R	Diuretic hormone 31 Receptor	1	1
LOC105248960	arfGAP with SH3 domain, ANK repeat and PH domain-containing protein	FBgn0050372	Asap	ArfGAP with SH3 domain, ankyrin repeat and PH domain	1	1
LOC105253226	DNA-binding protein RFX2	FBgn0020379	Rfx	Rfx	1	1
LOC105253937	phosphatidylcholine:ceramide cholinephosphotransferase 2				1	1
LOC105257513	anoctamin-8	FBgn0028879	CG15270		1	1
LOC105252669	calcium-dependent secretion activator	FBgn0053653	Cadps	Calcium-dependent secretion activator	1	1
LOC105258198	protein bric-a-brac 1	FBgn0267033	mamo	maternal gene required for meiosis	1	1
LOC105250422	fibroblast growth factor 17	FBgn0033652	ths	thisbe	1	1
LOC105252723	iroquois-class homeodomain protein IRX-6	FBgn0014343	mirr	mirror	1	1
LOC105253089	SEC14-like protein 2	FBgn0035146	CG13893		1	1
LOC105253050	sodium-dependent dopamine transporter	FBgn0034136	DAT	Dopamine transporter	1	1
LOC105253534	uncharacterized LOC105253534				1	1
LOC105255601	platelet endothelial cell adhesion molecule	FBgn0038498	beat-IIa	beaten path IIa	1	1
LOC105249716	YTH domain-containing protein 1	FBgn0027616	YT521-B	YT521-B	1	1
LOC105251134	potassium voltage-gated channel subfamily H member 6	FBgn0003353	sei	seizure	1	1
LOC105249213	insulin gene enhancer protein ISL-1	FBgn0003896	tup	tailup	1	1
LOC105248901	uncharacterized LOC105248901				1	1
LOC105247912	bifunctional heparan sulfate N-deacetylase/N-sulfotransferase	FBgn0020251	sfl	sulfateless	1	1
LOC105254176	cathepsin L1	FBgn0013770	Cp1	Cysteine proteinase-1	1	1
LOC105251080	cell division cycle protein 27 homolog	FBgn0012058	Cdc27	Cell division cycle 27	1	1
LOC105249537	GDP-Man:Man(3)GlcNAc(2)-PP-Dol alpha-1,2-mannosyltransferase	FBgn0037108	CG11306		1	1
LOC105249195	zinc finger matrin-type protein CG9776				1	1
LOC105253948	paired box protein Pax-5	FBgn0005561	sv	shaven	1	1
LOC105256125	cell division control protein 45 homolog	FBgn0026143	CDC45L	CDC45L	1	1
LOC105256983	calcium load-activated calcium channel	FBgn0032746	CG10470		1	1
LOC105255230	UDP-xylose and UDP-N-acetylglucosamine transporter	FBgn0029849	Efr	ER GDP-fucose transporter	1	1
LOC105255044	hemicentin-2	FBgn0000633	CG17716		1	1
LOC105250862	protein amalgam				1	1
LOC105253773	RING finger protein 207				1	1
LOC105253185	optomotor-blind protein	FBgn0000179	bi	bifid	1	1
LOC105250968	uncharacterized LOC105250968	FBgn0035880	Culd	CUB and LDLa domain	1	1
LOC105258337	nucleoside diphosphate-linked moiety X motif 8	FBgn0030528	CG11095		1	1
LOC105254590	uncharacterized LOC105254590				1	1
LOC105250291	transcriptional repressor p66-alpha	FBgn0010762	simj	simjang	1	1
LOC105251902	protein prenyltransferase alpha subunit repeat-containing protein 1	FBgn0027296	temp	tempura	1	1
LOC105252126	high-affinity choline transporter 1	FBgn0038641	CG7708		1	1
LOC105256683	polypyrimidine tract-binding protein 1	FBgn0011224	heph	hephaestus	1	1
LOC105251945	uncharacterized LOC105251945	FBgn0034976	CG4049		1	1
LOC105253829	uncharacterized LOC105253829				1	1
LOC105257292	protein scalloped	FBgn0003345	sd	scalloped	1	1
LOC105258941	sodium/potassium/calcium exchanger Nckx30C	FBgn0028704	Nckx30C	Nckx30C	1	1
LOC105252915	baculoviral IAP repeat-containing protein 6	FBgn0266717	Bruce	BIR repeat containing ubiquitin-conjugating enzyme	1	1
LOC105254571	myosin-IA	FBgn0086347	Myo31DF	Myosin 31DF	1	1
LOC105251402	synaptotagmin 1	FBgn0004242	Syt1	Synaptotagmin 1	1	1
LOC105253611	kynurenine formamidase	FBgn0031821	KFase	Kynurenine formamidase	1	1
LOC105251249	eukaryotic translation initiation factor 4E transporter	FBgn0052016	4E-T	eIF4E-Transporter	1	1
LOC105258707	probable enoyl-CoA hydratase, mitochondrial	FBgn0033879	CG6543		1	1
LOC105248586	CREB-regulated transcription coactivator 1	FBgn0036746	Crtc	CREB-regulated transcription coactivator	1	1
LOC105257891	teneurin-a				1	1
LOC105258032	arrestin domain-containing protein 17				1	1
LOC105256157	retinal homeobox protein Rx1	FBgn0020617	Rx	Retinal Homeobox	1	1
LOC105247862	phosphatidylinositol 4-phosphate 5-kinase type-1 alpha	FBgn0034789	PIP5K59B	Phosphatidylinositol 4-phosphate 5-kinase at 59B	1	1
LOC105256210	synaptic vesicle glycoprotein 2B				1	1
LOC105255207	casein kinase I	FBgn0002413	dco	discs overgrown	1	1
LOC105249837	E3 ubiquitin-protein ligase TRIM71	FBgn0259745	wech	wech	1	1
LOC105253713	solute carrier family 12 member 6	FBgn0261794	kcc	kazachoc	1	1
LOC105251263	protein tumorous imaginal discs, mitochondrial	FBgn0002174	l(2)tid	lethal (2) tumorous imaginal discs	1	1
LOC105251677					1	1
LOC105253981	probable sodium/potassium/calcium exchanger CG1090				1	1
LOC105253847	dipeptidase 1				1	1
LOC105250562	calcium-binding mitochondrial carrier protein Aralar1	FBgn0028646	aralar1	aralar1	1	1
LOC105251067	ankyrin repeat domain-containing protein 29	FBgn0031473	CG3104		1	1
LOC105250068	protein disabled	FBgn0000414	Dab	Disabled	1	1
LOC105255092	uncharacterized LOC105255092	FBgn0037698	CG16779		1	1
LOC105257066	bromodomain adjacent to zinc finger domain protein 2B	FBgn0033636	tou	toutatis	1	1
LOC105255732	U3 small nucleolar RNA-associated protein 4 homolog	FBgn0263605	l(3)72Dn	lethal (3) 72Dn	1	1
LOC105249927	transcription factor Sox-2	FBgn0029123	SoxN	SoxNeuro	1	1
LOC105251149	peptidyl-prolyl cis-trans isomerase 5	FBgn0034753	CG2852		1	1
LOC105258010	CCR4-NOT transcription complex subunit 6-like	FBgn0011725	twin	twin	1	1
LOC105258243	steroid hormone receptor ERR1	FBgn0035849	ERR	estrogen-related receptor	1	1
LOC105248135	angio-associated migratory cell protein	FBgn0036460	CG5114		1	1
LOC105257937	protein turtle	FBgn0010473	tutl	turtle	1	1
LOC105249790	SUN domain-containing ossification factor	FBgn0051678	CG31678		1	1
LOC105253313	intersectin-1	FBgn0023388	Dap160	Dynamin associated protein 160	1	1
LOC105259194	uncharacterized LOC105259194				1	1
LOC105250776	uncharacterized LOC105250776				1	1
LOC105256105	prostate stem cell antigen	FBgn0031268	cold	coiled	1	1
LOC105249726	sodium/calcium exchanger 2	FBgn0013995	Calx	Na/Ca-exchange protein	1	1
LOC105248611	UPF0769 protein C21orf59 homolog	FBgn0040696	CG18675		1	1
LOC105257642	longitudinals lacking protein, isoforms A/B/D/L	FBgn0283521	lola	longitudinals lacking	1	1
LOC105248432	glutathione hydrolase 1 proenzyme	FBgn0030361	CG1492		1	1
LOC105251251	T-complex protein 1 subunit zeta	FBgn0027329	CCT6	Chaperonin containing TCP1 subunit 6	1	1
LOC112639205	gamma-glutamylcyclotransferase-like	FBgn0052196	CG32196		1	1
LOC105253066	beta-1,4-N-acetylgalactosaminyltransferase bre-4	FBgn0027538	beta4GalNAcTA	beta4GalNAcTA	1	1
LOC105259438	axin	FBgn0026597	Axn	Axin	1	1
LOC105253623	CAAX prenyl protease 2	FBgn0029121	Sras	severas	1	1
LOC105252685	importin subunit alpha-3	FBgn0027338	Kap-alpha3	karyopherin alpha3	1	1
LOC105257495	ubiquitin carboxyl-terminal hydrolase 3				1	1
LOC105259318	paired box pox-neuro protein	FBgn0003130	Poxn	Pox neuro	1	1
LOC105249613	uncharacterized LOC105249613				1	1
LOC105255038	zinc finger protein ush	FBgn0003963	ush	u-shaped	1	1
LOC105259418	protein retinal degeneration B	FBgn0003218	rdgB	retinal degeneration B	1	1
LOC105252404	uncharacterized LOC105252404				1	1
LOC105251689	double-stranded RNA-specific editase Adar	FBgn0026086	Adar	Adenosine deaminase acting on RNA	1	1
LOC105258834	PHD finger protein 20	FBgn0038016	MBD-R2	MBD-R2	1	1
LOC105258282	protein rhomboid	FBgn0020248	stet	stem cell tumor	1	1
LOC105259060	probable low affinity copper uptake protein 2				1	1
LOC105258012	Down syndrome cell adhesion molecule-like protein Dscam2	FBgn0033159	Dscam1	Down syndrome cell adhesion molecule 1	1	1
LOC105248456	disintegrin and metalloproteinase domain-containing protein 10	FBgn0039688	Kul	Kuzbanian-like	1	1
LOC105252191	beta-1,3-galactosyltransferase 5	FBgn0040373	CG3038		1	1
LOC105248852	putative mediator of RNA polymerase II transcription subunit 26	FBgn0016754	sba	six-banded	1	1
LOC105251352	MICAL-like protein 1	FBgn0036333	MICAL-like	MICAL-like	1	1
LOC105259420	putative glutamate synthase [NADPH]	FBgn0036663	CG9674		1	1
LOC105255589	protein abrupt	FBgn0264442	ab	abrupt	1	1
LOC105251853	RNA-binding protein 28	FBgn0260456	CG4806		1	1
LOC105255695	beta-arrestin-1	FBgn0040206	krz	kurtz	1	1
LOC105248006	glucose transporter type 1	FBgn0264574	Glut1	Glucose transporter 1	1	1
LOC105249285	AP2-associated protein kinase 1	FBgn0015772	Nak	Numb-associated kinase	1	1
LOC105249069	O-phosphoseryl-tRNA(Sec) selenium transferase	FBgn0037347	CG1427		1	1
LOC105251412	lipoyl synthase, mitochondrial	FBgn0029158	Las	Lipoic acid synthase	1	1
LOC105254293	N-acetylglucosamine-6-sulfatase	FBgn0033836	CG18278		1	1
LOC105251250	uncharacterized LOC105251250	FBgn0029899	CG14438		1	1
LOC105251800	protein bowel	FBgn0004893	bowl	brother of odd with entrails limited	1	1
LOC105253091	tubulin polyglutamylase TTLL5	FBgn0051108	CG31108		1	1
LOC105252548	ras-related protein Rab-34	FBgn0035255	RabX5	RabX5	1	1
LOC105252882	CCR4-NOT transcription complex subunit 10	FBgn0260444	Not10	CCR4-NOT transcription complex subunit 10	1	1
LOC105255758	protein yippee-like 1	FBgn0030183	CG15309		1	1
LOC105256103	cationic amino acid transporter 2	FBgn0036764	CG5535		1	1
LOC105257757	chromodomain-helicase-DNA-binding protein 1	FBgn0030854	CG8289		1	1
LOC105251241	zinc finger Ran-binding domain-containing protein 2	FBgn0034750	CG3732		1	1
LOC105252583	protein FAM13A	FBgn0028494	CG6424		1	1
LOC105258315	uncharacterized LOC105258315	FBgn0034300	CG5098		1	1
LOC105249939	protein trachealess	FBgn0262139	trh	trachealess	1	1
LOC105258933	spermatogenesis-associated protein 5	FBgn0032450	CG5776		1	1
LOC105255991	uncharacterized LOC105255991	FBgn0030757	CG9902		1	1
LOC105248348	uncharacterized LOC105248348				1	1
LOC105252033	homeobox protein prospero	FBgn0004595	pros	prospero	1	1
LOC105249036	protein spaetzle 4	FBgn0032362	spz4	spatzle 4	1	1
LOC105249530	neuralized-like protein 4	FBgn0283503	Neurl4	Neuralized E3 ubiquitin protein ligase 4	1	1
LOC105257493	transcription factor 12	FBgn0267821	da	daughterless	1	1
LOC105253840	dihydrolipoyllysine-residue succinyltransferase component of 2-oxoglutarate dehydrogenase complex, mitochondrial	FBgn0037891	CG5214		1	1
LOC105259162	uncharacterized protein KIAA1109	FBgn0261671	tweek	tweek	1	1
LOC105254650	UPF0430 protein CG31712	FBgn0051712	CG31712		1	1
LOC105252745	homeotic protein spalt-major	FBgn0261648	salm	spalt major	1	1
LOC105249803	zinc finger protein 2 homolog				1	1
LOC105249087	developmentally-regulated GTP-binding protein 2	FBgn0038723	CG6195		1	1
LOC105252547	NADPH--cytochrome P450 reductase	FBgn0015623	Cpr	Cytochrome P450 reductase	1	1
LOC105248657	E3 ubiquitin-protein ligase highwire	FBgn0030600	hiw	highwire	1	1
LOC105253941	protein pangolin, isoforms A/H/I/S	FBgn0085432	pan	pangolin	1	1
LOC105251277	uncharacterized LOC105251277	FBgn0261085	Syt12	Synaptotagmin 12	1	1
LOC105255291	protein bric-a-brac 1	FBgn0004652	fru	fruitless	1	1
LOC105255356	histone-lysine N-methyltransferase KMT5B-B	FBgn0025639	Hmt4-20	Histone methyltransferase 4-20	1	1
LOC105257097	uncharacterized LOC105257097				1	1
LOC105252294	uncharacterized LOC105252294	FBgn0285879	disco-r	disco-related	1	1
LOC105255937	serine/threonine-protein kinase VRK1				1	1
LOC105254871	protein CEPU-1	FBgn0053202	dpr11	defective proboscis extension response 11	1	1
LOC105251323	peroxidase				1	1
LOC105248887	organic cation transporter 1				1	1
LOC112639572	uncharacterized LOC112639572				1	1
LOC105248158	kinesin heavy chain	FBgn0001308	Khc	Kinesin heavy chain	1	1
LOC105251194	toll-like receptor 7	FBgn0034476	Toll-7	Toll-7	1	1
LOC105252773	uncharacterized LOC105252773	FBgn0051224	CG31224		1	1
LOC105256431	palmitoyltransferase ZDHHC5	FBgn0085478	CG34449		1	1
LOC105253025	membrane protein FAM174B	FBgn0033232	CG12159		1	1
LOC105256273	putative cystathionine gamma-lyase 2				1	1
LOC105250403	uncharacterized LOC105250403	FBgn0053988	Mid1	Mid1	1	1
LOC105252876	kinesin-like protein unc-104	FBgn0267002	unc-104	uncoordinated-104	1	1
LOC105253112	rho GTPase-activating protein 21	FBgn0031118	RhoGAP19D	Rho GTPase activating protein at 19D	1	1
LOC105249091	phosphomannomutase	FBgn0036300	Pmm2	Phosphomannomutase type 2	1	1
LOC105251823	kinesin-like protein KIF3B	FBgn0004381	Klp68D	Kinesin-like protein at 68D	1	1
LOC105248821	uveal autoantigen with coiled-coil domains and ankyrin repeats	FBgn0031347	CG10869		1	1
LOC105249584	mothers against decapentaplegic homolog 4	FBgn0011655	Med	Medea	1	1
LOC105250078	probable phosphorylase b kinase regulatory subunit alpha	FBgn0030087	CG7766		1	1
LOC105251587	very long-chain specific acyl-CoA dehydrogenase, mitochondrial	FBgn0034432	CG7461		1	1
LOC105253363	transmembrane and coiled-coil domains protein 2	FBgn0037443	Dmtn	Dementin	1	1
LOC112639895	transcription factor Adf-1-like	FBgn0284249	Adf1	Adh transcription factor 1	1	1
LOC105253366	protein PRRC2C	FBgn0261710	nocte	no circadian temperature entrainment	1	1
LOC105254472	neurobeachin	FBgn0266098	rg	rugose	1	1
LOC105256206	glyoxylate/hydroxypyruvate reductase A				1	1
LOC105256745	cAMP-specific 3',5'-cyclic phosphodiesterase	FBgn0000479	dnc	dunce	1	1
LOC105247973	GTP-binding nuclear protein Ran	FBgn0020255	Ran	Ran	1	1
LOC105252981	sodium/potassium-transporting ATPase subunit beta-2	FBgn0032946	nrv3	nervana 3	1	1
LOC105253521	potassium channel subfamily K member 18	FBgn0259242	CG42340		1	1
LOC105251556					1	1
LOC105252853	protein naked cuticle homolog 2	FBgn0002945	nkd	naked cuticle	1	1
LOC105258891	coiled-coil domain-containing protein 51				1	1
LOC105248090	uncharacterized LOC105248090	FBgn0039908	Asator	Asator	1	1
LOC105251243	plexin-B	FBgn0025740	PlexB	Plexin B	1	1
LOC105254984	thioredoxin-related transmembrane protein 1	FBgn0034914	CG5554		1	1
LOC105254390	ubiquitin carboxyl-terminal hydrolase 48				1	1
LOC105253533	phospholipase D3	FBgn0032923	CG9248		1	1
LOC105257449	FIT family protein CG10671	FBgn0035586	Fitm	Fat storage inducing transmembrane protein	1	1
LOC105247991	syntaxin-1A	FBgn0013343	Syx1A	Syntaxin 1A	1	1
LOC105253683	voltage-dependent calcium channel subunit alpha-2/delta-3	FBgn0261999	CG42817		1	1
LOC105258159	adenylate cyclase type 3	FBgn0003301	rut	rutabaga	1	1
LOC105259038	leucine-rich repeat flightless-interacting protein 2	FBgn0030699	CG8578		1	1
LOC105256643	dorsal-ventral patterning protein Sog	FBgn0003463	sog	short gastrulation	1	1
LOC105256183	PTB domain-containing engulfment adapter protein 1	FBgn0029092	ced-6	ced-6	1	1
LOC105249459	rho-associated protein kinase 2	FBgn0026181	Rok	Rho kinase	1	1
LOC105254506	atrophin-1	FBgn0011206	bol	boule	1	1
LOC105253105	rho GTPase-activating protein 32	FBgn0032821	CdGAPr	Cd GTPase activating protein-related	1	1
LOC105250466	UDP-glucose 4-epimerase	FBgn0035147	Gale	UDP-galactose 4'-epimerase	1	1
LOC105252838	cGMP-specific 3',5'-cyclic phosphodiesterase	FBgn0038237	Pde6	Phosphodiesterase 6	1	1
LOC105257263	graves disease carrier protein-like				1	1
LOC105247975	protein phosphatase PP2A 55 kDa regulatory subunit	FBgn0004889	tws	twins	1	1
LOC105248060	uncharacterized LOC105248060				1	1
LOC105249298	BTB/POZ domain-containing protein 7	FBgn0030701	CG16952		1	1
LOC105257876	uncharacterized LOC105257876				1	1
LOC105248294	sorbitol dehydrogenase	FBgn0022359	Sodh-2	Sorbitol dehydrogenase-2	1	1
LOC105257305	kinesin light chain	FBgn0010235	Klc	Kinesin light chain	1	1
LOC105257677	ankyrin repeat and SAM domain-containing protein 1A	FBgn0039075	CG4393		1	1
LOC105253610	heterogeneous nuclear ribonucleoprotein H2	FBgn0259139	glo	glorund	1	1
LOC105258773	nucleoporin Nup35	FBgn0030943	CG6540		1	1
LOC105254780	heat shock protein 60A-like	FBgn0015245	Hsp60A	Heat shock protein 60A	1	1
LOC105254846	proline dehydrogenase 1, mitochondrial	FBgn0003423	slgA	sluggish A	1	1
LOC105255888	insulin-like peptide receptor				1	1
LOC105251259	1,4-alpha-glucan-branching enzyme	FBgn0053138	AGBE	1,4-Alpha-Glucan Branching Enzyme	1	1
LOC105257718	uncharacterized LOC105257718	FBgn0038854	CG7044		1	1
LOC105257789	alpha-catulin	FBgn0029105	alpha-Catr	alpha-catenin related	1	1
LOC105257276	probable nuclear hormone receptor HR38	FBgn0265487	mbl	muscleblind	1	1
LOC105256978	IDLSRF-like peptide	FBgn0051221	CG31221		1	1
LOC105255236	ELKS/Rab6-interacting/CAST family member 1	FBgn0259246	brp	bruchpilot	1	1
LOC105256254	POU domain, class 6, transcription factor 1	FBgn0261588	pdm3	pou domain motif 3	1	1
LOC112638596	uncharacterized LOC112638596				1	1
LOC105248091	peroxisomal multifunctional enzyme type 2	FBgn0030731	Mfe2	peroxisomal Multifunctional enzyme type 2	1	1
LOC105249211	S phase cyclin A-associated protein in the endoplasmic reticulum	FBgn0032723	ssp3	short spindle 3	1	1
LOC105253422	nuclear receptor corepressor 1	FBgn0265523	Smr	Smrter	1	1
LOC105248956	amyloid-beta-like protein	FBgn0000108	Appl	beta amyloid protein precursor-like	1	1
LOC105257780	ferritin subunit	FBgn0015222	Fer1HCH	Ferritin 1 heavy chain homologue	1	1
LOC112639515	uncharacterized LOC112639515				1	1
LOC105252737	uncharacterized LOC105252737	FBgn0031391	CG11723		1	1
LOC105259440	protein shisa-5				1	1
LOC105257177	acetylcholinesterase				1	1
LOC105256308	tubulin polyglutamylase TTLL4	FBgn0026147	CG16833		1	1
LOC105251178	RIMS-binding protein 2	FBgn0262483	Rbp	RIM-binding protein	1	1
LOC105252477	multidrug resistance-associated protein 4				1	1
LOC105255897	sortilin-related receptor				1	1
LOC105257042	uncharacterized LOC105257042				1	1
LOC105257665	ras-related protein Rab-8A	FBgn0262518	Rab8	Rab8	1	1
LOC105249961	colorectal mutant cancer protein	FBgn0085433	CG34404		1	1
LOC105254215	ras-responsive element-binding protein 1	FBgn0003053	peb	pebbled	1	1
LOC105256202	NAD-dependent protein deacylase				1	1
LOC105248259	tyrosine-protein phosphatase 99A	FBgn0004369	Ptp99A	Protein tyrosine phosphatase 99A	1	1
LOC105248089	mediator of RNA polymerase II transcription subunit 26	FBgn0039923	MED26	Mediator complex subunit 26	1	1
LOC105248152	low-density lipoprotein receptor-related protein 6	FBgn0000119	arr	arrow	1	1
LOC105252340	ionotropic receptor 25a	FBgn0052704	Ir8a	Ionotropic receptor 8a	1	1
LOC105257589	RAB6A-GEF complex partner protein 2	FBgn0037297	CG1116		1	1
LOC105257064	caspase-3	FBgn0026404	Dronc	Death regulator Nedd2-like caspase	1	1
LOC105258497	insulin-like growth factor 2 mRNA-binding protein 1	FBgn0285926	Imp	IGF-II mRNA-binding protein	1	1
LOC105251756	28S ribosomal protein S5, mitochondrial-like				1	1
LOC105250844	xaa-Pro dipeptidase	FBgn0000455	Dip-C	Dipeptidase C	1	1
LOC105259550	dolichyl-diphosphooligosaccharide--protein glycosyltransferase subunit 2	FBgn0034277	OstDelta	Oligosaccharide transferase Delta subunit	1	1
LOC105253932	cyclin-dependent kinase 12	FBgn0037093	Cdk12	Cyclin-dependent kinase 12	1	1
LOC105258102	integrator complex subunit 3	FBgn0262117	IntS3	Integrator 3	1	1
LOC105255729	probable Na(+)/H(+) antiporter nhx-9	FBgn0040297	Nhe2	Na[+]/H[+] hydrogen exchanger 2	1	1
LOC105259467	zinc transporter 7-A	FBgn0037875	ZnT86D	Zinc transporter 86D	1	1
LOC105256544	apoptosis-inducing factor 1, mitochondrial	FBgn0031392	AIF	Apoptosis inducing factor	1	1
LOC105249420	NAD kinase	FBgn0053156	CG33156		1	1
LOC105253281	regulator of telomere elongation helicase 1 homolog	FBgn0029798	CG4078		1	1
LOC105258228	LIM/homeobox protein Lhx9				1	1
LOC105249330	growth factor receptor-bound protein 14				1	1
LOC112639747	uncharacterized LOC112639747				1	1
LOC105251229	neurofibromin	FBgn0015269	Nf1	Neurofibromin 1	1	1
LOC105249883	tetraspanin-1	FBgn0035936	Tsp66E	Tetraspanin 66E	1	1
LOC105248199	trafficking kinesin-binding protein milt	FBgn0262872	milt	milton	1	1
LOC105248070	uncharacterized LOC105248070				1	1
LOC105257708	uncharacterized LOC105257708				1	1
LOC105251949	E3 ubiquitin-protein ligase FANCL	FBgn0037781	Fancl	Fancl	1	1
LOC105255671	uncharacterized LOC105255671				1	1
LOC105257028	uncharacterized LOC105257028				1	1
LOC105252114	histone H2A.V	FBgn0001197	His2Av	Histone H2A variant	1	1
LOC105249289	uncharacterized LOC105249289	FBgn0086677	jeb	jelly belly	1	1
LOC105257633	WD repeat-containing protein 44	FBgn0083969	CG34133		1	1
LOC105258127	mediator of RNA polymerase II transcription subunit 13-like	FBgn0003415	skd	skuld	1	1
LOC105253283	cytochrome c oxidase assembly protein COX20, mitochondrial	FBgn0002354	l(3)87Df	lethal (3) 87Df	1	1
LOC105255285	uncharacterized LOC105255285	FBgn0038632	CG14301		1	1
LOC105250460	heat shock 70 kDa protein cognate 5	FBgn0001220	Hsc70-5	Heat shock protein cognate 5	1	1
LOC105249053	uncharacterized LOC105249053	FBgn0003396	shn	schnurri	1	1
LOC105249616	cuticle protein 67-like	FBgn0035787	CG8543		1	1
LOC105252930	helicase SKI2W	FBgn0039117	tst	twister	1	1
LOC105251006	rho guanine nucleotide exchange factor 12	FBgn0023172	RhoGEF2	Rho guanine nucleotide exchange factor 2	1	1
LOC105251244	plasminogen activator inhibitor 1 RNA-binding protein	FBgn0265047	FDY	flagrante delicto Y	1	1
LOC105256408	uncharacterized LOC105256408	FBgn0033608	CG13220		1	1
LOC105259395	probable serine/threonine-protein kinase yakA	FBgn0026869	Thd1	Thd1	1	1
LOC105248308	calcium-binding mitochondrial carrier protein SCaMC-2	FBgn0052103	CG32103		1	1
LOC105259560	teneurin-m	FBgn0004449	Ten-m	Tenascin major	1	1
LOC105249052	band 7 protein AGAP004871	FBgn0260657	CG42540		1	1
LOC105249744	Down syndrome cell adhesion molecule-like protein Dscam2	FBgn0263219	Dscam4	Down syndrome cell adhesion molecule 4	1	1
LOC105251443	uncharacterized LOC105251443	FBgn0259818	CG42399		1	1
LOC105254753	protein GDAP2 homolog	FBgn0042135	CG18812		1	1
LOC105249800	protein split ends	FBgn0016977	spen	split ends	1	1
LOC105253348	ran-binding protein 9	FBgn0262114	RanBPM	Ran-binding protein M	1	1
LOC105255278	plexin-A4	FBgn0025741	PlexA	Plexin A	1	1
LOC105255485	folliculin-interacting protein 1	FBgn0036684	CG3764		1	1
LOC105251674	RB1-inducible coiled-coil protein 1	FBgn0037363	Atg17	Autophagy-related 17	1	1
LOC105255134	glutamate-gated chloride channel	FBgn0024963	GluClalpha	GluClalpha	1	1
LOC105248524	BUB3-interacting and GLEBS motif-containing protein ZNF207	FBgn0032600	BuGZ	Bub3 interacting GLEBS and Zinc finger domain protein	1	1
LOC105255414	kinesin-like protein KIF13B	FBgn0019968	Khc-73	Kinesin heavy chain 73	1	1
LOC105257365	4-coumarate--CoA ligase 1				1	1
LOC105249316	COP9 signalosome complex subunit 1	FBgn0027057	CSN1b	COP9 signalosome subunit 1b	1	1
LOC105255031	potassium voltage-gated channel protein Shaker	FBgn0003380	Sh	Shaker	1	1
LOC105258084	lysine-specific demethylase lid	FBgn0031759	lid	little imaginal discs	1	1
LOC105251519	FAS-associated factor 2	FBgn0025608	Faf2	Fas-associated factor	1	1
LOC112637798	uncharacterized LOC112637798				1	1
LOC105251303	histone-lysine N-methyltransferase trithorax	FBgn0003862	trx	trithorax	1	1
LOC105253686	cysteine sulfinic acid decarboxylase	FBgn0000153	b	black	1	1
LOC105250802	uncharacterized LOC105250802	FBgn0033032	kune	kune-kune	1	1
LOC105250962	protein CLP1 homolog	FBgn0033842	cbc	crowded by cid	1	1
LOC109610054	vesicular acetylcholine transporter	FBgn0270928	VAChT	Vesicular acetylcholine transporter	1	1
LOC105251536	uncharacterized LOC105251536				1	1
LOC105258427	AP-1 complex subunit gamma-1	FBgn0030089	AP-1gamma	Adaptor Protein complex 1, gamma subunit	1	1
LOC105259054	transcription elongation factor SPT6	FBgn0028982	Spt6	Spt6	1	1
LOC105252212	uncharacterized LOC105252212	FBgn0036398	upSET	upSET	1	1
LOC105252984	major facilitator superfamily domain-containing protein 12				1	1
LOC105249339	broad-complex core protein isoforms 1/2/3/4/5	FBgn0030710	CG8924		1	1
LOC105249448	transmembrane emp24 domain-containing protein bai	FBgn0045866	bai	baiser	1	1
LOC105254748	molybdopterin synthase catalytic subunit	FBgn0039280	Mocs2	Molybdenum cofactor synthesis 2	1	1
LOC105258256	ubiquitin-like modifier-activating enzyme 1	FBgn0023143	Uba1	Ubiquitin activating enzyme 1	1	1
LOC112637167	uncharacterized LOC112637167				1	1
LOC105255940	mitogen-activated protein kinase kinase kinase kinase 5	FBgn0263395	hppy	happyhour	1	1
LOC105248391	probable phospholipid hydroperoxide glutathione peroxidase				1	1
LOC105248764	DNA-binding protein inhibitor ID-2	FBgn0000575	emc	extra macrochaetae	1	1
LOC105252487	uncharacterized LOC105252487				1	1
LOC105251334	uncharacterized LOC105251334	FBgn0015589	Apc	APC-like	1	1
LOC105251965	eukaryotic translation initiation factor 4H	FBgn0262734	eIF4H1	eukaryotic translation initiation factor 4H1	1	1
LOC105251363	nucleosome-remodeling factor subunit NURF301	FBgn0000541	E(bx)	Enhancer of bithorax	1	1
LOC105248365	uncharacterized LOC105248365				1	1
LOC105248739	small nuclear ribonucleoprotein Sm D3	FBgn0023167	SmD3	Small ribonucleoprotein particle protein SmD3	1	1
LOC105249628	exportin-1	FBgn0020497	emb	embargoed	1	1
LOC105250885	uncharacterized LOC105250885				1	1
LOC109609714	probable dolichyl pyrophosphate Man9GlcNAc2 alpha-1,3-glucosyltransferase	FBgn0032234	gny	garnysstan	1	1
LOC105249188	neuronal acetylcholine receptor subunit alpha-7	FBgn0086778	nAChRalpha7	nicotinic Acetylcholine Receptor alpha7	1	1
LOC105252948	poly(U)-binding-splicing factor half pint	FBgn0028577	hfp	half pint	1	1
LOC105251681	endoplasmic reticulum-Golgi intermediate compartment protein 3	FBgn0036489	CG7011		1	1
LOC105256527	microtubule-actin cross-linking factor 1	FBgn0013733	shot	short stop	1	1
LOC105252927	calcium-independent protein kinase C	FBgn0003093	Pkc98E	Protein C kinase 98E	1	1
LOC105257219	zinc finger protein chinmo	FBgn0086758	chinmo	Chronologically inappropriate morphogenesis	1	1
LOC112637081	28S ribosomal protein S5, mitochondrial-like				1	1
LOC105258312	uncharacterized LOC105258312	FBgn0020521	pio	piopio	1	1
LOC105252190	transformer-2 protein homolog beta	FBgn0003742	tra2	transformer 2	1	1
LOC105250094	interferon regulatory factor 2-binding protein-like	FBgn0030400	CG11138		1	1
LOC105257149	transmembrane protein 132C	FBgn0262730	dtn	detonator	1	1
LOC105249776	hemolymph lipopolysaccharide-binding protein-like				1	1
LOC105252439	uncharacterized LOC105252439	FBgn0022768	Pp2C1	Protein phosphatase 2C	1	1
LOC105256100	transmembrane emp24 domain-containing protein 1	FBgn0061492	loj	logjam	1	1
LOC105257490	endophilin-A	FBgn0038659	EndoA	Endophilin A	1	1
LOC105259140	protein HID1	FBgn0033713	CG8841		1	1
LOC105250250	protein enabled homolog	FBgn0004880	scrt	scratch	1	1
LOC105249352	proteasome adapter and scaffold protein ECM29	FBgn0033698	CG8858		1	1
LOC105256381	synaptosomal-associated protein 25	FBgn0011288	Snap25	Synaptosomal-associated protein 25kDa	1	1
LOC105251360	probable nuclear transport factor 2	FBgn0031145	Ntf-2	Nuclear transport factor-2	1	1
LOC105256584	uncharacterized LOC105256584	FBgn0261954	east	enhanced adult sensory threshold	1	1
LOC105249839	menin	FBgn0031885	Mnn1	Menin 1	1	1
LOC105256385	hydroxymethylglutaryl-CoA synthase 1	FBgn0010611	Hmgs	HMG Coenzyme A synthase	1	1
LOC105258833	E3 ubiquitin-protein ligase KCMF1	FBgn0037655	Kcmf1	Potassium channel modulatory factor 1	1	1
LOC105248862	uncharacterized LOC105248862	FBgn0003175	px	plexus	1	1
LOC105253048	myeloid zinc finger 1	FBgn0027339	jim	jim	1	1
LOC105252213	aminoacylase-1				1	1
LOC105257761	serine/threonine-protein phosphatase 6 regulatory subunit 3	FBgn0035688	CG10289		1	1
LOC105257651	zinc finger protein 608-like	FBgn0285917	sbb	scribbler	1	1
LOC105251541	putative neutral sphingomyelinase	FBgn0035421	CG12034		1	1
LOC105258532	mitoguardin	FBgn0030037	Miga	Mitoguardin	1	1
LOC105250687	snRNA-activating protein complex subunit 1	FBgn0038371	Pbp45	PSEA-binding protein 45kD	1	1
LOC105259184	rho GTPase-activating protein gacJ				1	1
LOC105253961	disks large 1 tumor suppressor protein	FBgn0001624	dlg1	discs large 1	1	1
LOC105253053	sorting nexin-17	FBgn0032191	CG5734		1	1
LOC105253151	prolyl endopeptidase	FBgn0032242	CG5355		1	1
LOC105255294	fasciclin-1	FBgn0285925	Fas1	Fasciclin 1	1	1
LOC105248267	probable phospholipid-transporting ATPase IA	FBgn0259221	CG42321		1	1
LOC105248959	persulfide dioxygenase ETHE1, mitochondrial	FBgn0050022	CG30022		1	1
LOC105249882	mediator of RNA polymerase II transcription subunit 14	FBgn0035145	MED14	Mediator complex subunit 14	1	1
LOC105248202	protein abrupt				1	1
LOC112637149	uncharacterized LOC112637149				1	1
LOC105255272	B-cell lymphoma/leukemia 11A	FBgn0029939	CG9650		1	1
LOC105259057	glycerol-3-phosphate phosphatase	FBgn0036760	CG5567		1	1
LOC105259293	derlin-1	FBgn0267972	Der-1	Derlin-1	1	1
LOC105251775	paired amphipathic helix protein Sin3a	FBgn0022764	Sin3A	Sin3A	1	1
LOC105253757	EKC/KEOPS complex subunit TPRKB				1	1
LOC105256196	maestro heat-like repeat-containing protein family member 1	FBgn0040236	c11.1	c11.1	1	1
LOC105249715	glycolipid transfer protein	FBgn0030641	CG6299		1	1
LOC105256061	LIM domain only protein 3				1	1
LOC105258716	probable G-protein coupled receptor CG31760	FBgn0051760	CG31760		1	1
LOC105258323	uncharacterized LOC105258323				1	1
LOC105254692	netrin receptor UNC5C	FBgn0034013	unc-5	unc-5	1	1
LOC105253553	SNAPIN protein homolog	FBgn0031454	CG9960		1	1
LOC105254216	monocarboxylate transporter 4	FBgn0031568	CG10019		1	1
LOC105257100	cytochrome b561 domain-containing protein 2				1	1
LOC105254368	Krueppel-like factor 3	FBgn0043364	cbt	cabut	1	1
LOC105256023	tRNA (guanine-N(7)-)-methyltransferase	FBgn0025629	CG4045		1	1
LOC105250523	regulator of G-protein signaling loco	FBgn0020278	loco	locomotion defects	1	1
LOC105258738	uncharacterized LOC105258738	FBgn0036391	CG17364		1	1
LOC112639355	uncharacterized LOC112639355				1	1
LOC112637769	uncharacterized LOC112637769				1	1
LOC105259413	28S ribosomal protein S35, mitochondrial	FBgn0035374	mRpS35	mitochondrial ribosomal protein S35	1	1
LOC105255936	RNA-binding protein 25	FBgn0028474	CG4119		1	1
LOC105252427	toll-like receptor 6	FBgn0036494	Toll-6	Toll-6	1	1
LOC105254207	clavesin-2				1	1
LOC105252941	probable cytochrome P450 4aa1	FBgn0034053	Cyp4aa1	Cyp4aa1	1	1
LOC105256602	ras-related protein Rab-18-B	FBgn0015794	Rab18	Rab18	1	1
LOC105249157	protein phosphatase 1 regulatory subunit 16A	FBgn0036801	MYPT-75D	MYPT-75D	1	1
LOC105251566	uncharacterized LOC105251566	FBgn0052654	Sec16	Secretory 16	1	1
LOC105252078	oxidative stress-responsive serine-rich protein 1	FBgn0032231	CG5056		1	1
LOC105253022	protein spire	FBgn0003475	spir	spire	1	1
LOC105259292	translocon-associated protein subunit alpha	FBgn0028327	l(1)G0320	lethal (1) G0320	1	1
LOC105248270	uncharacterized LOC105248270	FBgn0264962	Pcf11	Protein 1 of cleavage and polyadenylation factor 1	1	1
LOC105250151	uncharacterized LOC105250151	FBgn0250908	beat-VII	beat-VII	1	1
LOC105249614	voltage-dependent T-type calcium channel subunit alpha-1H	FBgn0263354	CG42784		1	1
LOC105257215	ejaculatory bulb-specific protein 3				1	1
LOC105257781	ferritin heavy polypeptide-like 17	FBgn0015221	Fer2LCH	Ferritin 2 light chain homologue	1	1
LOC105249156	dual specificity protein phosphatase 22	FBgn0036369	CG10089		1	1
LOC105255406	uncharacterized LOC105255406	FBgn0262599	SmydA-3	SET and MYND domain containing, arthropod-specific, member 3	1	1
LOC105253592	vacuole membrane protein 1	FBgn0052675	Tango5	Transport and Golgi organization 5	1	1
LOC105249471	potassium voltage-gated channel protein Shal	FBgn0005564	Shal	Shaker cognate l	1	1
LOC105254975	sorting nexin-27	FBgn0052758	CG32758		1	1
LOC105255751	mediator of RNA polymerase II transcription subunit 9	FBgn0260401	MED9	Mediator complex subunit 9	1	1
LOC105250759	cadherin-related tumor suppressor	FBgn0001075	ft	fat	1	1
LOC105258369	protein sprouty	FBgn0014388	sty	sprouty	1	1
LOC105251068	syntaxin-1A-like				1	1
LOC105254085	complexin	FBgn0041605	cpx	complexin	1	1
LOC105254646	atrial natriuretic peptide receptor 1	FBgn0034568	CG3216		1	1
LOC105252600	ER membrane protein complex subunit 3	FBgn0032292	EMC3	ER Membrane protein Complex 3	1	1
LOC105258742	vesicle transport protein GOT1B	FBgn0052576	CG32576		1	1
LOC105254833	serine-rich adhesin for platelets				1	1
LOC105255074	splicing factor, suppressor of white-apricot homolog	FBgn0003638	su(w[a])	suppressor of white-apricot	1	1
LOC109610606	uncharacterized LOC109610606				1	1
LOC105247868	homeobox protein engrailed				1	1
LOC105247965	zinc finger protein 277	FBgn0034814	CG9890		1	1
LOC105256123	ribosome maturation protein SBDS	FBgn0035714	CG8549		1	1
LOC105252080	ubiquitin-conjugating enzyme E2 variant 2	FBgn0035601	Uev1A	Ubiquitin-conjugating enzyme variant 1A	1	1
LOC105256705	hypothetical protein	FBgn0003209	raw	raw	1	1
LOC105250380	hexokinase type 2	FBgn0001186	Hex-A	Hexokinase A	1	1
LOC105255368	microsomal glutathione S-transferase 1	FBgn0053177	CG33177		1	1
LOC105259469	deoxynucleotidyltransferase terminal-interacting protein 2	FBgn0037504	CG1142		1	1
LOC105249768	protein PFC0760c	FBgn0035047	Pof	Painting of fourth	1	1
LOC105257161	arginine/serine-rich protein PNISR	FBgn0051211	CG31211		1	1
LOC109610062	aminoacylase-1-like				1	1
LOC112638387	28S ribosomal protein S5, mitochondrial-like				1	1
LOC105257043	zinc finger MIZ domain-containing protein 1	FBgn0026160	tna	tonalli	1	1
LOC105250805	uncharacterized LOC105250805				1	1
LOC105255090	E3 ubiquitin-protein ligase SIAH1	FBgn0003410	sina	seven in absentia	1	1
LOC105258446	cyclin-T	FBgn0025455	CycT	Cyclin T	1	1
LOC105259215	very-long-chain enoyl-CoA reductase	FBgn0035471	Sc2	Sc2	1	1
LOC105252201	TBC1 domain family member 4	FBgn0261261	plx	pollux	1	1
LOC105257579	bis(5'-adenosyl)-triphosphatase enpp4-like				1	1
LOC105249670	uncharacterized LOC105249670	FBgn0085412	CG34383		1	1
LOC105259545	activator of basal transcription 1	FBgn0052708	CG32708		1	1
LOC105253101	homeobox protein PKNOX2				1	1
LOC105250648	tyrosine-protein kinase transmembrane receptor Ror2	FBgn0020391	Nrk	Neurospecific receptor kinase	1	1
LOC105258270	protein mini spindles	FBgn0027948	msps	mini spindles	1	1
LOC105251582	uncharacterized LOC105251582				1	1
LOC105247792	ankyrin repeat domain-containing protein 17	FBgn0043884	mask	multiple ankyrin repeats single KH domain	1	1
LOC105251864	transaldolase	FBgn0023477	Taldo	Transaldolase	1	1
LOC105250970	nuclear receptor-binding protein homolog	FBgn0027497	Madm	MLF1-adaptor molecule	1	1
LOC112639425	protein PF14_0175-like				1	1
LOC105249126	stromal cell-derived factor 2	FBgn0037312	CG11999		1	1
LOC105256427	serine-arginine protein 55	FBgn0004587	B52	B52	1	1
LOC105256426	uncharacterized LOC105256426	FBgn0263258	chas	chascon	1	1
LOC105256598	trithorax group protein osa	FBgn0261885	osa	osa	1	1
LOC105248626	protein Gawky	FBgn0051992	gw	gawky	1	1
LOC105254613	serine/threonine-protein kinase 26	FBgn0266465	GckIII	Germinal centre kinase III	1	1
LOC105249148	contactin-associated protein-like 4	FBgn0262870	axo	axotactin	1	1
LOC105252623	26S proteasome non-ATPase regulatory subunit 12	FBgn0028690	Rpn5	Regulatory particle non-ATPase 5	1	1
LOC105258630	mitogen-activated protein kinase kinase kinase kinase 4	FBgn0010909	msn	misshapen	1	1
LOC105249748	uncharacterized LOC105249748				1	1
LOC105255642	transcription initiation factor TFIID subunit 4	FBgn0010280	Taf4	TBP-associated factor 4	1	1
LOC105256585	elongation factor 1-gamma	FBgn0029176	eEF1gamma	eukaryotic translation elongation factor 1 gamma	1	1
LOC105248250	Down syndrome cell adhesion molecule-like protein Dscam2	FBgn0261046	Dscam3	Down syndrome cell adhesion molecule 3	1	1
LOC105249248	43 kDa receptor-associated protein of the synapse homolog	FBgn0039911	CG1909		1	1
LOC105248722	unconventional myosin-Va	FBgn0261397	didum	dilute class unconventional myosin	1	1
LOC105259447	protein ECT2	FBgn0003041	pbl	pebble	1	1
LOC105250960	centromere protein I				1	1
LOC105256387	septin-7	FBgn0013726	pnut	peanut	1	1
LOC105250485	uncharacterized LOC105250485	FBgn0263993	CG43736		1	1
LOC105249925	serine/arginine repetitive matrix protein 2	FBgn0037855	CG6621		1	1
LOC105249380	restin homolog	FBgn0020503	CLIP-190	Cytoplasmic linker protein 190	1	1
LOC105248349	T-complex protein 1 subunit theta	FBgn0284436	CCT8	Chaperonin containing TCP1 subunit 8	1	1
LOC105256092	centrosome-associated protein 350				1	1
LOC105252514	aspartate aminotransferase, mitochondrial	FBgn0001125	Got2	Glutamate oxaloacetate transaminase 2	1	1
LOC105257894	zinc finger protein 271-like				1	1
LOC105251158	peptidyl-prolyl cis-trans isomerase FKBP8	FBgn0034368	CG5482		1	1
LOC105249011	uncharacterized LOC105249011	FBgn0028740	CG6362		1	1
LOC105252883	serine-rich adhesin for platelets	FBgn0264357	SNF4Agamma	SNF4/AMP-activated protein kinase gamma subunit	1	1
LOC105255949	zinc finger protein 836				1	1
LOC105248965	autophagy-related protein 101	FBgn0030960	Atg101	Autophagy-related 101	1	1
LOC105257899	eukaryotic translation initiation factor 2 subunit 1	FBgn0261609	eIF2alpha	eukaryotic translation initiation factor 2 subunit alpha	1	1
LOC105254996	eukaryotic translation initiation factor 6	FBgn0034915	eIF6	eukaryotic translation initiation factor 6	1	1
LOC105254895	furin-like protease 1	FBgn0004509	Fur1	Furin 1	1	1
LOC112637807	potassium voltage-gated channel subfamily KQT member 1-like				1	1
LOC105254865	protein groucho				1	1
LOC105254432	phospholipase D2	FBgn0033075	Pld	Phospholipase D	1	1
LOC105254008	uridine 5'-monophosphate synthase	FBgn0003257	r-l	rudimentary-like	1	1
LOC105258479	polycomb protein suz12-B	FBgn0020887	Su(z)12	Su(z)12	1	1
LOC105251086	protein PET117 homolog, mitochondrial	FBgn0031247	CG11562		1	1
LOC105255979	cytosolic Fe-S cluster assembly factor NUBP2 homolog	FBgn0037011	CG4858		1	1
LOC105249083	NHP2-like protein 1 homolog	FBgn0015393	hoip	hoi-polloi	1	1
LOC105252032	uncharacterized LOC105252032				1	1
LOC105252505	ubiquitin carboxyl-terminal hydrolase calypso	FBgn0262166	calypso	calypso	1	1
LOC105251790	uncharacterized LOC105251790	FBgn0035235	CG7879		1	1
LOC105251539	F-actin-capping protein subunit beta	FBgn0011570	cpb	capping protein beta	1	1
LOC105254102	putative 28S ribosomal protein S5, mitochondrial				1	1
LOC105252987	uncharacterized LOC105252987	FBgn0039638	dgt6	dim gamma-tubulin 6	1	1
LOC105248590	putative nuclease HARBI1				1	1
LOC105247789	ADP-ribosylation factor 2	FBgn0013749	Arf102F	ADP ribosylation factor at 102F	1	1
LOC105251501	RNA-binding protein Musashi homolog Rbp6	FBgn0260943	Rbp6	RNA-binding protein 6	1	1
LOC105257484	cyclic GMP-binding protein C				1	1
LOC105248220	probable ubiquitin carboxyl-terminal hydrolase FAF-X	FBgn0005632	faf	fat facets	1	1
LOC112637668	uncharacterized LOC112637668				1	1
LOC105256345	uncharacterized LOC105256345				1	1
LOC105253391	uncharacterized LOC105253391	FBgn0035719	tow	target of wingless	1	1
LOC105248126	N(4)-(Beta-N-acetylglucosaminyl)-L-asparaginase-like	FBgn0033431	CG1827		1	1
LOC105251713	transmembrane protein 98	FBgn0030769	CG13012		1	1
LOC112637273	28S ribosomal protein S5, mitochondrial-like				1	1
LOC105256333	forkhead box protein P1	FBgn0262477	FoxP	Forkhead box P	1	1
LOC105253154	zinc finger protein 395	FBgn0267336	Glut4EF	Glucose transporter 4 enhancer factor	1	1
LOC105259451	elongation factor 1-alpha	FBgn0284245	eEF1alpha1	eukaryotic translation elongation factor 1 alpha 1	1	1
LOC105249164	DNA topoisomerase 3-beta-1	FBgn0026015	Top3beta	Topoisomerase 3beta	1	1
LOC105259080	telomerase-binding protein EST1A	FBgn0039260	Smg6	Smg6	1	1
LOC109610003	uncharacterized LOC109610003				1	1
LOC105250872	uncharacterized LOC105250872				1	1
LOC105250651	neuroguidin	FBgn0031736	CG11030		1	1
LOC112639487	uncharacterized LOC112639487				1	1
LOC105250086	bromodomain-containing protein 3	FBgn0004656	fs(1)h	female sterile (1) homeotic	1	1
LOC105250808	integrator complex subunit 6	FBgn0261383	IntS6	Integrator 6	1	1
LOC105250846	HAUS augmin-like complex subunit 3	FBgn0034569	dgt3	dim gamma-tubulin 3	1	1
LOC105251192	leukocyte tyrosine kinase receptor	FBgn0040505	Alk	Anaplastic lymphoma kinase	1	1
LOC105256058	mannose-1-phosphate guanyltransferase alpha	FBgn0034035	CG8207		1	1
LOC105249552	sentrin-specific protease 7-like	FBgn0035713	velo	veloren	1	1
LOC105249421	uncharacterized LOC105249421				1	1
LOC105254589	prolyl 3-hydroxylase OGFOD1	FBgn0265189	sud1	sudestada1	1	1
LOC105257626	troponin I	FBgn0283471	wupA	wings up A	1	1
LOC105256990	uncharacterized LOC105256990	FBgn0027500	spd-2	spindle defective 2	1	1
LOC105252935	sodium/potassium-transporting ATPase subunit alpha	FBgn0002921	Atpalpha	Na pump alpha subunit	1	1
LOC105252924	kinesin-like protein Klp98A	FBgn0004387	Klp98A	Kinesin-like protein at 98A	1	1
LOC105248961	protein Smaug homolog 1	FBgn0016070	smg	smaug	1	1
LOC105253901	serine/threonine-protein phosphatase 4 regulatory subunit 4-like				1	1
LOC105250488	bcl-2-like protein 1	FBgn0040491	Buffy	Buffy	1	1
LOC105252305	transcription factor E2F2	FBgn0011766	E2f1	E2F transcription factor 1	1	1
LOC105251392	glutamate--cysteine ligase regulatory subunit	FBgn0046114	Gclm	Glutamate-cysteine ligase modifier subunit	1	1
LOC105259207	histone acetyltransferase KAT6B	FBgn0034975	enok	enoki mushroom	1	1
LOC105248720	nucleoside diphosphate-linked moiety X motif 19	FBgn0032790	CG10194		1	1
LOC105251591	patronin	FBgn0263197	Patronin	Patronin	1	1
LOC105257554	histone-lysine N-methyltransferase ash1	FBgn0005386	ash1	absent, small, or homeotic discs 1	1	1
LOC105256488	cytoplasmic polyadenylation element-binding protein 2	FBgn0264307	orb2	orb2	1	1
LOC105248659	serine/threonine-protein phosphatase 4 regulatory subunit 1				1	1
LOC105250220	ras-related protein Rac1	FBgn0010333	Rac1	Rac1	1	1
LOC105250867	dual specificity tyrosine-phosphorylation-regulated kinase 2	FBgn0027101	Dyrk3	Dual-specificity tyrosine phosphorylation-regulated kinase 3	1	1
LOC105255948	protein Tob1	FBgn0028397	Tob	Tob	1	1
LOC105256699	neuroligin-1				1	1
LOC105257489	type-1 angiotensin II receptor-associated protein	FBgn0052638	CG32638		1	1
LOC105253220	titin homolog	FBgn0030266	CG11122		1	1
LOC112639548	uncharacterized LOC112639548				1	1
LOC105250903	E3 SUMO-protein ligase PIAS2	FBgn0003612	Su(var)2-10	Suppressor of variegation 2-10	1	1
LOC105256214	vesicle-associated membrane protein 2	FBgn0013342	nSyb	neuronal Synaptobrevin	1	1
LOC105248416	acetylcholine receptor subunit alpha-like 1	FBgn0000036	nAChRalpha1	nicotinic Acetylcholine Receptor alpha1	1	1
LOC105253370	xaa-Pro aminopeptidase 3	FBgn0031093	CG9581		1	1
LOC105257194	serine-rich adhesin for platelets	FBgn0031698	Ncoa6	Nuclear receptor coactivator 6	1	1
LOC105254931	leucine-rich melanocyte differentiation-associated protein-like	FBgn0051076	CG31076		1	1
LOC105250524	protein D2	FBgn0032453	CG6180		1	1
LOC105256274	pyrimidodiazepine synthase	FBgn0086348	se	sepia	1	1
LOC105255220	BRCA1-associated RING domain protein 1-like				1	1
LOC105258276	m7GpppX diphosphatase	FBgn0037372	CG2091		1	1
LOC105254971	MICOS complex subunit Mic60	FBgn0019960	Mitofilin	Mitofilin	1	1
LOC105248017	phosphatase and actin regulator 4B	FBgn0052264	CG32264		1	1
LOC105255026	uncharacterized LOC105255026	FBgn0261647	Axud1	AXIN1 up-regulated 1	1	1
LOC105251342	serine/threonine-protein kinase tousled-like 2	FBgn0283657	Tlk	Tousled-like kinase	1	1
LOC105251213	protein FAM114A2	FBgn0038360	CG9590		1	1
LOC105251351	zinc finger protein 431				1	1
LOC105250594	synaptotagmin-7	FBgn0039900	Syt7	Synaptotagmin 7	1	1
LOC105252380	guanine nucleotide exchange factor for Rab-3A				1	1
LOC105251114	probable cation-transporting ATPase 13A3	FBgn0052000	CG32000		1	1
LOC105250680	bolA-like protein DDB_G0274169	FBgn0051126	CG31126		1	1
LOC105256098	uncharacterized LOC105256098	FBgn0000307	chif	chiffon	1	1
LOC105253161	double-strand-break repair protein rad21 homolog	FBgn0260987	vtd	verthandi	1	1
LOC105255359	rab GDP dissociation inhibitor beta	FBgn0004868	Gdi	GDP dissociation inhibitor	1	1
LOC105248630	ribonuclease H2 subunit B	FBgn0030507	CG11164		1	1
LOC105252234	uncharacterized LOC105252234				1	1
LOC105251356	BICD family-like cargo adapter 1	FBgn0032876	Cen	Centrocortin	1	1
LOC105256429	autism susceptibility gene 2 protein	FBgn0260938	tay	tay bridge	1	1
LOC105258280	soluble calcium-activated nucleotidase 1	FBgn0037900	CG5276		1	1
LOC105248917	motile sperm domain-containing protein 2	FBgn0053523	CG33523		1	1
LOC105256027	uncharacterized LOC105256027				1	1
LOC105256149	39S ribosomal protein L4, mitochondrial	FBgn0001995	mRpL4	mitochondrial ribosomal protein L4	1	1
LOC105254847	bolA-like protein 2	FBgn0061360	CG33672		1	1
LOC105248420	retinal-specific ATP-binding cassette transporter				1	1
LOC105251330	CDK5 regulatory subunit-associated protein 3	FBgn0050291	CG30291		1	1
LOC105252860	nicalin	FBgn0032217	CG4972		1	1
LOC105250058	espin	FBgn0262111	f	forked	1	1
LOC105253476	nuclear hormone receptor E75	FBgn0000568	Eip75B	Ecdysone-induced protein 75B	1	1
LOC105250074	paired mesoderm homeobox protein 2A	FBgn0025334	PHDP	Putative homeodomain protein	1	1
LOC105255123	uncharacterized LOC105255123	FBgn0033504	CAP	CAP	1	1
LOC112637784	uncharacterized LOC112637784				1	1
LOC105252553	ethanolaminephosphotransferase 1	FBgn0053116	CG33116		1	1
LOC105258209	U2 snRNP-associated SURP motif-containing protein	FBgn0034572	CG9346		1	1
LOC105248059	cysteine-rich hydrophobic domain-containing protein 2	FBgn0046247	CG5938		1	1
LOC105258183	ELKS/Rab6-interacting/CAST family member 1	FBgn0031070	CG12702		1	1
LOC105249581	ras suppressor protein 1	FBgn0028546	ics	icarus	1	1
LOC105252615	serine/threonine-protein phosphatase 2A 56 kDa regulatory subunit epsilon isoform	FBgn0027492	wdb	widerborst	1	1
LOC105248087	uncharacterized LOC105248087				1	1
LOC105255563	max-binding protein MNT-like	FBgn0023215	Mnt	Mnt	1	1
LOC105256786	protein TIS11				1	1
LOC105255499	pituitary homeobox 1	FBgn0263512	Vsx2	Visual system homeobox 2	1	1
LOC109609730	uncharacterized LOC109609730				1	1
LOC112639522	uncharacterized LOC112639522				1	1
LOC105248937	U4/U6.U5 tri-snRNP-associated protein 2	FBgn0030969	Usp39	Ubiquitin specific protease 39	1	1
LOC105251835	doublesex- and mab-3-related transcription factor A2	FBgn0039683	dmrt99B	doublesex-Mab related 99B	1	1
LOC105257111	ELAV-like protein 3	FBgn0086675	fne	found in neurons	1	1
LOC105249592	negative elongation factor B	FBgn0027553	NELF-B	NELF-B	1	1
LOC105254810	transcription initiation factor TFIID subunit 12	FBgn0011290	Taf12	TBP-associated factor 12	1	1
LOC105254574	ankyrin repeat and zinc finger domain-containing protein 1-like				1	1
LOC105252932	DNA-directed RNA polymerases I, II, and III subunit RPABC3	FBgn0037121	Rpb8	Rpb8	1	1
LOC105252039	apoptotic chromatin condensation inducer in the nucleus	FBgn0263198	Acn	Acinus	1	1
LOC105256530	sodium- and chloride-dependent transporter XTRP3	FBgn0262476	CG43066		1	1
LOC105251261	beta-1,4-glucuronyltransferase 1				1	1
LOC105252826	ras-specific guanine nucleotide-releasing factor 2				1	1
LOC105248423	uncharacterized LOC105248423				1	1
LOC105254202	ankyrin repeat domain-containing protein 54	FBgn0036052	CG10809		1	1
LOC105251518	importin-13	FBgn0261532	cdm	cadmus	1	1
LOC105259082	titin	FBgn0039257	tnc	tenectin	1	1
LOC105251911	CCR4-NOT transcription complex subunit 1	FBgn0085436	Not1	Not1	1	1
LOC105252107	uridine phosphorylase 1	FBgn0039464	CG6330		1	1
LOC105252740	F-actin-uncapping protein LRRC16A	FBgn0033212	LRR	Leucine-rich repeat	1	1
LOC105254024	F-box only protein 28	FBgn0033486	dmpd	dampened	1	1
LOC105254843	uncharacterized LOC105254843	FBgn0039419	CG12290		1	1
LOC105255611	protein bric-a-brac 1	FBgn0004870	bab1	bric a brac 1	1	1
LOC105254317	plasma membrane calcium-transporting ATPase 3	FBgn0259214	PMCA	plasma membrane calcium ATPase	1	1
LOC105253624	F-box only protein 11	FBgn0037760	FBXO11	F-box protein 11	1	1
LOC105255944	gamma-aminobutyric acid receptor subunit beta-like	FBgn0010240	Lcch3	Ligand-gated chloride channel homolog 3	1	1
LOC105250101	beta-1,3-galactosyltransferase brn	FBgn0000221	brn	brainiac	1	1
LOC105247940	dual specificity protein phosphatase Mpk3	FBgn0036844	Mkp3	Mitogen-activated protein kinase phosphatase 3	1	1
LOC105252339	nuclear polyadenylated RNA-binding protein 3	FBgn0052179	Krn	Keren	1	1
LOC105253977	melanotransferrin	FBgn0036299	Tsf2	Transferrin 2	1	1
LOC105257964	serine/arginine repetitive matrix protein 2	FBgn0037344	CG2926		1	1
LOC105250683	uncharacterized LOC105250683	FBgn0053229	CG33229		1	1
LOC105248766	epimerase family protein SDR39U1	FBgn0033769	CG8768		1	1
LOC105253107	acetyl-CoA carboxylase	FBgn0033246	ACC	Acetyl-CoA carboxylase	1	1
LOC112638238	28S ribosomal protein S5, mitochondrial-like				1	1
LOC105252640	disco-interacting protein 2	FBgn0024806	DIP2	DISCO Interacting Protein 2	1	1
LOC105253828	disintegrin and metalloproteinase domain-containing protein 10	FBgn0259984	kuz	kuzbanian	1	1
LOC105252561	uncharacterized LOC105252561	FBgn0261802	CG42748		1	1
LOC105253377	hypothetical protein	FBgn0085414	dpr12	defective proboscis extension response 12	1	1
LOC105257399	protein SMG8	FBgn0032296	CG6729		1	1
LOC105249428	uncharacterized LOC105249428				1	1
LOC105254159	aminoacylase-1	FBgn0037818	CG6465		1	1
LOC105252152	uncharacterized LOC105252152	FBgn0026238	gus	gustavus	1	1
LOC105252991	NPC intracellular cholesterol transporter 1	FBgn0024320	Npc1a	Niemann-Pick type C-1a	1	1
LOC105249767	protein YIF1B	FBgn0039450	CG5484		1	1
LOC105254440	transcription factor SOX-5	FBgn0039938	Sox102F	Sox102F	1	1
LOC105256619	actin-related protein 2/3 complex subunit 4	FBgn0284255	Arpc4	Actin-related protein 2/3 complex, subunit 4	1	1
LOC105251139	epidermal growth factor receptor substrate 15-like 1	FBgn0035060	Eps-15	Epidermal growth factor receptor pathway substrate clone 15	1	1
LOC105248613	uncharacterized LOC105248613	FBgn0038545	pasi1	pasiflora 1	1	1
LOC105249772	palmitoyltransferase ZDHHC18	FBgn0260941	app	approximated	1	1
LOC105258580	small ubiquitin-related modifier				1	1
LOC105256774	protein argonaute-2	FBgn0262739	AGO1	Argonaute-1	1	1
LOC105252015	acetylcholine receptor subunit alpha-like				1	1
LOC105257523	muscle-specific protein 20-like				1	1
LOC105256840	metastasis-associated protein MTA3	FBgn0027951	MTA1-like	Metastasis associated 1-like	1	1
LOC105257404	probable cationic amino acid transporter	FBgn0031064	CG12531		1	1
LOC105259404	sodium/hydrogen exchanger 8	FBgn0026787	Nhe1	Na[+]/H[+] hydrogen exchanger 1	1	1
LOC105259449	choline-phosphate cytidylyltransferase A	FBgn0041342	Pcyt1	Phosphocholine cytidylyltransferase 1	1	1
LOC105257464	uncharacterized LOC105257464				1	1
LOC105254522	uncharacterized protein C3orf18 homolog				1	1
LOC105254697	tubulin-specific chaperone C	FBgn0051961	TBCC	Tubulin-binding cofactor C	1	1
LOC105256420	uncharacterized LOC105256420				1	1
LOC105258612	reticulon-1-A	FBgn0053113	Rtnl1	Reticulon-like1	1	1
LOC105255932	brain tumor protein	FBgn0010300	brat	brain tumor	1	1
LOC105253393	CUE domain-containing protein 2	FBgn0037556	CG9636		1	1
LOC105259251	dystroglycan	FBgn0034072	Dg	Dystroglycan	1	1
LOC105259300	probable tRNA N6-adenosine threonylcarbamoyltransferase	FBgn0283681	Tcs3	Tcs3	1	1
LOC105249600	RCC1 and BTB domain-containing protein 1-like				1	1
LOC105249709	DEAD-box ATP-dependent RNA helicase 20				1	1
LOC105251346	4-aminobutyrate aminotransferase, mitochondrial	FBgn0036927	Gabat	gamma-aminobutyric acid transaminase	1	1
LOC105259589	uncharacterized LOC105259589	FBgn0053182	Kdm4B	Lysine (K)-specific demethylase 4B	1	1
LOC105255952	GPN-loop GTPase 2	FBgn0036356	CG10222		1	1
LOC105258871	uncharacterized LOC105258871	FBgn0264303	CG43781		1	1
LOC105258711	protein AF-10	FBgn0261238	Alh	Alhambra	1	1
LOC105258877	protein spaetzle 5	FBgn0035379	spz5	spatzle 5	1	1
LOC105255834	dopamine N-acetyltransferase	FBgn0040376	CG13759		1	1
LOC105252012	uncharacterized LOC105252012	FBgn0026577	CG8677		1	1
LOC105257061	zinc finger protein 37				1	1
LOC105251937	eukaryotic translation initiation factor 3 subunit G	FBgn0029629	eIF3g1	eukaryotic translation initiation factor 3 subunit g1	1	1
LOC105256982	ADP-ribosylation factor 6	FBgn0013750	Arf51F	ADP ribosylation factor at 51F	1	1
LOC105259365	cytosolic non-specific dipeptidase	FBgn0259979	CG17337		1	1
LOC105252351	cancer-related nucleoside-triphosphatase homolog	FBgn0037046	CG10581		1	1
LOC105252341	serine/threonine-protein phosphatase 5	FBgn0005777	PpD3	Protein phosphatase D3	1	1
LOC105257475	pentatricopeptide repeat-containing protein 2, mitochondrial				1	1
LOC105249766	60S ribosomal protein L18a	FBgn0010409	RpL18A	Ribosomal protein L18A	1	1
LOC105251583	guanine nucleotide exchange factor DBS-like	FBgn0050440	CG30440		1	1
LOC105257865	UDP-N-acetylglucosamine--dolichyl-phosphate N-acetylglucosaminephosphotransferase	FBgn0032477	CG5287		1	1
LOC105248309	protein ABHD13	FBgn0025109	Bem46	Bem46	1	1
LOC105251193	integumentary mucin C.1	FBgn0045823	vsg	visgun	1	1
LOC105252943	transportin-1	FBgn0024921	Trn	Transportin	1	1
LOC105253321	rab GTPase-activating protein 1-like	FBgn0035879	GAPcenA	GTPase activating protein and centrosome-associated	1	1
LOC105259182	LIM domain-binding protein 2	FBgn0013764	Chi	Chip	1	1
LOC105254082	serine/threonine-protein kinase WNK1	FBgn0037098	Wnk	Wnk kinase	1	1
LOC105256594	zinc finger protein 91	FBgn0262160	CG9932		1	1
LOC105251767	uncharacterized LOC105251767				1	1
LOC105254512	phospholipid phosphatase 5	FBgn0037341	CG12746		1	1
LOC105248614	rho guanine nucleotide exchange factor 17	FBgn0262562	CG43102		1	1
LOC105249413	uncharacterized LOC105249413	FBgn0259162	RunxB	Runt related B	1	1
LOC105254140	transcription elongation regulator 1	FBgn0261641	CG42724		1	1
LOC105249212	uncharacterized LOC105249212				1	1
LOC105255481	serine-enriched protein	FBgn0024232	gprs	gprs	1	1
LOC105247811	AP-3 complex subunit sigma-2	FBgn0003008	or	orange	1	1
LOC105255466	armadillo repeat-containing protein gudu	FBgn0031905	gudu	gudu	1	1
LOC105254409	dynein light chain Tctex-type	FBgn0024432	Dlc90F	Dynein light chain 90F	1	1
LOC105251230	protein BTG2				1	1
LOC112639757	uncharacterized LOC112639757				1	1
LOC105253641	phenylalanine--tRNA ligase alpha subunit	FBgn0030007	alpha-PheRS	Phenylalanyl-tRNA synthetase, alpha-subunit	1	1
LOC105254297	transmembrane protein 53	FBgn0033031	CG8245		1	1
LOC105251558	microtubule-associated protein RP/EB family member 1	FBgn0027066	Eb1	Eb1	1	1
LOC105255198	THUMP domain-containing protein 1 homolog	FBgn0035532	CG15014		1	1
LOC105253571	heat shock 70 kDa protein cognate 4	FBgn0266599	Hsc70-4	Heat shock protein cognate 4	1	1
LOC105259264	uncharacterized LOC105259264				1	1
LOC105251133	guanine nucleotide-binding protein G(I)/G(S)/G(T) subunit beta-1	FBgn0001105	Gbeta13F	G protein beta-subunit 13F	1	1
LOC105251567	homeobox protein extradenticle	FBgn0000611	exd	extradenticle	1	1
LOC105254573	uncharacterized LOC105254573	FBgn0033677	CG8321		1	1
LOC105256913	acyl-CoA dehydrogenase family member 9, mitochondrial	FBgn0086712	Egm	Enigma	1	1
LOC105256938	PHD finger protein 12	FBgn0029861	CG3815		1	1
LOC105256972	translocon-associated protein subunit beta	FBgn0011016	SsRbeta	Signal sequence receptor beta	1	1
LOC105259566	uncharacterized LOC105259566	FBgn0039204	CG6607		1	1
LOC112637520	28S ribosomal protein S5, mitochondrial-like				1	1
LOC105252617	neutral and basic amino acid transport protein rBAT	FBgn0037533	CD98hc	CD98 heavy chain	1	1
LOC109610461	uncharacterized LOC109610461				1	1
LOC105256942	transmembrane emp24 domain-containing protein 2	FBgn0029709	CHOp24	CHOp24	1	1
LOC105250059	surfeit locus protein 4 homolog	FBgn0019925	Surf4	Surfeit 4	1	1
LOC105254707	serine/arginine-rich splicing factor 1B	FBgn0283477	SF2	Splicing factor 2	1	1
LOC105249327	protein grindelwald	FBgn0032682	grnd	grindelwald	1	1
LOC105256185	CLIP-associating protein 1	FBgn0021760	chb	chromosome bows	1	1
LOC105250936	uncharacterized LOC105250936	FBgn0038601	CG18600		1	1
LOC105257525	mitogen-activated protein kinase kinase kinase 15	FBgn0014006	Ask1	Apoptotic signal-regulating kinase 1	1	1
LOC105254636	cellular tumor antigen p53	FBgn0039044	p53	p53	1	1
LOC105249572	neuronal acetylcholine receptor subunit alpha-7	FBgn0032151	nAChRalpha6	nicotinic Acetylcholine Receptor alpha6	1	1
LOC105250601	uncharacterized LOC105250601				1	1
LOC105254310	actin cytoskeleton-regulatory complex protein PAN1	FBgn0026083	tyf	twenty-four	1	1
LOC105257571	T-cell activation inhibitor, mitochondrial	FBgn0035674	CG13295		1	1
LOC105255810	mothers against decapentaplegic homolog 6	FBgn0020493	Dad	Daughters against dpp	1	1
LOC105247847	ectopic P granules protein 5 homolog	FBgn0038651	Epg5	ectopic P-granules autophagy protein 5	1	1
LOC105258693	voltage-dependent calcium channel type A subunit alpha-1	FBgn0263111	cac	cacophony	1	1
LOC105254408	irregular chiasm C-roughest protein	FBgn0028369	kirre	kin of irre	1	1
LOC109610268	uncharacterized protein YMR317W-like				1	1
LOC105255847	uncharacterized LOC105255847				1	1
LOC105257026	WW domain-binding protein 11	FBgn0024998	CG2685		1	1
LOC105258329	E3 ubiquitin-protein ligase RBBP6	FBgn0086129	snama	something that sticks like glue	1	1
LOC105249177	Bardet-Biedl syndrome 4 protein homolog	FBgn0033578	BBS4	Bardet-Biedl syndrome 4	1	1
LOC105253274	mediator of RNA polymerase II transcription subunit 22	FBgn0040339	MED22	Mediator complex subunit 22	1	1
LOC105254955	tolloid-like protein 1	FBgn0261262	CG42613		1	1
LOC105254961	serine/threonine-protein kinase Warts	FBgn0011739	wts	warts	1	1
LOC105250926	diacylglycerol kinase theta	FBgn0051140	CG31140		1	1
LOC105252593	akirin-2	FBgn0082598	akirin	akirin	1	1
LOC105249771	zinc finger protein 615	FBgn0035903	CG6765		1	1
LOC105250121	mitochondrial import inner membrane translocase subunit Tim9	FBgn0030480	Tim9a	Tim9a	1	1
LOC105258514	neurotrimin	FBgn0031725	DIP-eta	Dpr-interacting protein eta	1	1
LOC105258799	protein MTO1 homolog, mitochondrial	FBgn0034735	CG4610		1	1
LOC105251453	homologous-pairing protein 2 homolog				1	1
LOC105258136	stress response protein NST1	FBgn0029893	CG14442		1	1
LOC105258260	transmembrane protein 184C	FBgn0032172	CG5850		1	1
LOC105259013	ankyrin repeat domain-containing protein 12	FBgn0036305	CG10984		1	1
LOC105250180	chromodomain-helicase-DNA-binding protein 1	FBgn0250786	Chd1	Chromodomain-helicase-DNA-binding protein 1	1	1
LOC105253211	uncharacterized LOC105253211				1	1
LOC105250860	uncharacterized LOC105250860				1	1
LOC105255637	discoidin domain-containing receptor 2	FBgn0053531	Ddr	Discoidin domain receptor	1	1
LOC105255982	cell division cycle protein 123 homolog				1	1
LOC105256600	transmembrane protein 184B	FBgn0035236	CG12004		1	1
LOC105252307	coiled-coil domain-containing protein 39	FBgn0037276	CG17387		1	1
LOC105258316	inositol polyphosphate 5-phosphatase E	FBgn0036273	INPP5E	Inositol polyphosphate 5-phosphatase E	1	1
LOC105257388	nipped-B-like protein B	FBgn0026401	Nipped-B	Nipped-B	1	1
LOC105256656	platelet binding protein GspB	FBgn0029864	CG15894		1	1
LOC105251119	C-type lectin domain family 4 member E	FBgn0035031	CG13587		1	1
LOC105251688	coiled-coil domain-containing protein 186	FBgn0036614	Golgin104	Golgin 104	1	1
LOC105252842	G protein-coupled receptor kinase 2	FBgn0261988	Gprk2	G protein-coupled receptor kinase 2	1	1
LOC105253247	F-box/LRR-repeat protein 14	FBgn0020257	Ppa	Partner of paired	1	1
LOC105249577	probable ATP-dependent RNA helicase DHX35	FBgn0031631	CG3225		1	1
LOC105258158	uncharacterized LOC105258158	FBgn0036851	CG14082		1	1
LOC105249165	lutropin-choriogonadotropic hormone receptor	FBgn0003255	rk	rickets	1	1
LOC105253956	BMP-binding endothelial regulator protein	FBgn0000395	cv-2	crossveinless 2	1	1
LOC105251223	EH domain-binding protein 1	FBgn0034180	Ehbp1	Eps15 homology domain containing protein-binding protein 1	1	1
LOC105255063	mRNA export factor	FBgn0034646	Rae1	Rae1	1	1
LOC105255102	WD repeat-containing protein 19	FBgn0034452	Oseg6	Outer segment 6	1	1
LOC105249470	PX domain-containing protein kinase-like protein	FBgn0033244	CG8726		1	1
LOC105254052	janus kinase and microtubule-interacting protein 3	FBgn0261015	Pif1A	PFTAIRE-interacting factor 1A	1	1
LOC105254116	39S ribosomal protein L47, mitochondrial	FBgn0014023	mRpL47	mitochondrial ribosomal protein L47	1	1
LOC105258470	lysine--tRNA ligase	FBgn0027084	LysRS	Lysyl-tRNA synthetase	1	1
LOC105257870	CTD nuclear envelope phosphatase 1 homolog	FBgn0029067	Dd	Dullard	1	1
LOC105249041	F-box only protein 5				1	1
LOC105247921	histone demethylase UTY	FBgn0260749	Utx	Utx histone demethylase	1	1
LOC105248674	neurogenic protein mastermind	FBgn0002643	mam	mastermind	1	1
LOC105249107	integrin beta-PS	FBgn0004657	mys	myospheroid	1	1
LOC105250743	fez family zinc finger protein erm	FBgn0031375	erm	earmuff	1	1
LOC105255606	dnaJ homolog subfamily C member 22	FBgn0030805	wus	wurst	1	1
LOC105257904	zinc finger protein 593 homolog	FBgn0029885	CG3224		1	1
LOC105259053	microtubule-associated serine/threonine-protein kinase 3	FBgn0267390	dop	drop out	1	1
LOC105254664	nuclear receptor coactivator 3				1	1
LOC105248157	transcription factor kayak	FBgn0001297	kay	kayak	1	1
LOC105248361	WD repeat-containing and planar cell polarity effector protein fritz	FBgn0086698	frtz	fritz	1	1
LOC105248762	cyclin-dependent kinase 14	FBgn0005640	Eip63E	Ecdysone-induced protein 63E	1	1
LOC105250378	DALR anticodon-binding domain-containing protein 3	FBgn0030660	CG8097		1	1
LOC105256480	zinc finger and BTB domain-containing protein 20	FBgn0029824	CG3726		1	1
LOC105257756	tektin-B1	FBgn0034816	CG3085		1	1
LOC109609986	uncharacterized LOC109609986				1	1
LOC105252364	high-affinity choline transporter 1				1	1
LOC105249548	mitogen-activated protein kinase-binding protein 1	FBgn0031374	Wdr62	WD repeat domain 62	1	1
LOC105252940	alpha-tubulin N-acetyltransferase	FBgn0035989	CG3967		1	1
LOC105254529	signal transducer and activator of transcription 5B	FBgn0016917	Stat92E	Signal-transducer and activator of transcription protein at 92E	1	1
LOC105256873	histone H3.3				1	1
LOC105259574	uncharacterized LOC105259574	FBgn0259823	CG42404		1	1
LOC105251842	disintegrin and metalloproteinase domain-containing protein 11	FBgn0259110	mmd	mind-meld	1	1
LOC105251491	tubulin-specific chaperone cofactor E-like protein	FBgn0265512	mlt	mulet	1	1
LOC105254976	microtubule-associated protein futsch	FBgn0259108	futsch	futsch	1	1
LOC105252122	leucine-rich repeat extensin-like protein 5	FBgn0264489	CG43897		1	1
LOC105248753	tetratricopeptide repeat protein 19 homolog, mitochondrial	FBgn0032744	Ttc19	Tetratricopeptide repeat domain 19	1	1
LOC105250235	patatin-like phospholipase domain-containing protein 3	FBgn0036449	bmm	brummer	1	1
LOC105252092	transcriptional activator cubitus interruptus	FBgn0004859	ci	cubitus interruptus	1	1
LOC105253899	very low-density lipoprotein receptor	FBgn0051092	LpR2	Lipophorin receptor 2	1	1
LOC105256147	elongation factor 1-beta'	FBgn0028737	eEF1beta	eukaryotic translation elongation factor 1 beta	1	1
LOC105247989	uncharacterized LOC105247989				1	1
LOC105249135	glutamate-rich WD repeat-containing protein 1	FBgn0022288	l(2)09851	lethal (2) 09851	1	1
LOC105258600	E3 ubiquitin-protein ligase MARCH8	FBgn0035983	CG4080		1	1
LOC105249819	COMM domain-containing protein 5	FBgn0067622	LSm-4	Like Sm protein 4	1	1
LOC105251012	FK506-binding protein 2	FBgn0010470	Fkbp14	FK506-binding protein 14	1	1
LOC105252549	60S ribosomal protein L23a	FBgn0026372	RpL23A	Ribosomal protein L23A	1	1
LOC105256943	protein ABHD11	FBgn0029942	CG2059		1	1
LOC105252509	hepatocyte nuclear factor 6	FBgn0028996	onecut	onecut	1	1
LOC105248371	N-acetylmuramic acid 6-phosphate etherase				1	1
LOC105248772	beta-ureidopropionase	FBgn0037513	pyd3	pyd3	1	1
LOC105252103	acidic leucine-rich nuclear phosphoprotein 32 family member A	FBgn0034282	Mapmodulin	Mapmodulin	1	1
LOC105258511	cytoplasmic dynein 1 intermediate chain	FBgn0003654	sw	short wing	1	1
LOC105250254	ragulator complex protein LAMTOR3-A	FBgn0032642	CG5110		1	1
LOC105252361	girdin	FBgn0283724	Girdin	Girdin	1	1
LOC105256966	ras GTPase-activating-like protein IQGAP1				1	1
LOC105253208	ras-related protein Rab-3	FBgn0005586	Rab3	Rab3	1	1
LOC105258121	PH-interacting protein	FBgn0011785	BRWD3	BRWD3	1	1
LOC105258547	homeodomain-interacting protein kinase 2	FBgn0035142	Hipk	Homeodomain interacting protein kinase	1	1
LOC105254904	uncharacterized LOC105254904				1	1
LOC105255405	voltage-dependent anion-selective channel	FBgn0004363	porin	porin	1	1
LOC105257017	WD repeat-containing protein 20	FBgn0039451	CG6420		1	1
LOC105251521	chromodomain-helicase-DNA-binding protein Mi-2 homolog	FBgn0262519	Mi-2	Mi-2	1	1
LOC105256590	mpv17-like protein 2	FBgn0052262	CG32262		1	1
LOC105250013	uncharacterized LOC105250013	FBgn0066365	dyl	dusky-like	1	1
LOC105251792	queuosine salvage protein	FBgn0034614	CG9752		1	1
LOC105258058	host cell factor 2				1	1
LOC105258105	protein groucho-like				1	1
LOC105250946	GILT-like protein 3	FBgn0085638	CG41378		1	1
LOC105251653	regulating synaptic membrane exocytosis protein 2	FBgn0053547	Rim	Rab3 interacting molecule	1	1
LOC105254019	progestin and adipoQ receptor family member 4	FBgn0053203	CG33203		1	1
LOC105259015	potential E3 ubiquitin-protein ligase ariadne-2	FBgn0025186	ari-2	ariadne 2	1	1
LOC105250256	elongin-C	FBgn0266711	EloC	Elongin C	1	1
LOC105254582	centrosomal and chromosomal factor	FBgn0010313	corto	corto	1	1
LOC105248661	early growth response protein 1	FBgn0013469	klu	klumpfuss	1	1
LOC105249140	tether containing UBX domain for GLUT4	FBgn0064126	CG33722		1	1
LOC105251942	actin-binding Rho-activating protein	FBgn0023540	CG3630		1	1
LOC105254774	solute carrier family 2, facilitated glucose transporter member 1				1	1
LOC105252450	CCR4-NOT transcription complex subunit 3	FBgn0033029	Not3	CCR4-NOT transcription complex subunit 3	1	1
LOC105248073	sperm-associated antigen 7 homolog	FBgn0032870	CG2608		1	1
LOC105250093	dynamin	FBgn0003392	shi	shibire	1	1
LOC105253658	SH3 domain-binding glutamic acid-rich protein homolog	FBgn0035772	Sh3beta	Sh3beta	1	1
LOC105254021	myb-like protein Q				1	1
LOC105248009	mediator of RNA polymerase II transcription subunit 27	FBgn0037359	MED27	Mediator complex subunit 27	1	1
LOC105252522	endonuclease G, mitochondrial	FBgn0033690	EndoG	Endonuclease G	1	1
LOC105253186	glycine-rich protein DOT1				1	1
LOC112637422	uncharacterized LOC112637422				1	1
LOC105258828	probable nuclear hormone receptor HR38	FBgn0014859	Hr38	Hormone receptor-like in 38	1	1
LOC105258854	3-phosphoinositide-dependent protein kinase 1	FBgn0020386	Pdk1	Phosphoinositide-dependent kinase 1	1	1
LOC105256369	homeobox protein cut	FBgn0004198	ct	cut	1	1
LOC105258957	mitochondrial proton/calcium exchanger protein	FBgn0284252	Letm1	Leucine zipper and EF-hand containing transmembrane protein 1	1	1
LOC105250285	uncharacterized LOC105250285	FBgn0035542	DOR	Diabetes and obesity regulated	1	1
LOC105249784	inactive histone-lysine N-methyltransferase 2E	FBgn0052529	Hers	Histone gene-specific Epigenetic Repressor in late S phase	1	1
LOC105249926	rho GTPase-activating protein 190	FBgn0026375	RhoGAPp190	Rho GTPase activating protein p190	1	1
LOC105257163	mitochondrial inner membrane protease subunit 1	FBgn0030669	CG9240		1	1
LOC105256346	solute carrier family 12 member 9	FBgn0032689	CG10413		1	1
LOC105248801	protein couch potato	FBgn0263995	cpo	couch potato	1	1
LOC105257963	protein ABHD4	FBgn0033226	CG1882		1	1
LOC112637050	dehydrogenase/reductase SDR family member 4-like	FBgn0035588	CG10672		1	1
LOC105254313	anillin				1	1
LOC105249373	homeobox protein Nkx-2.4-like	FBgn0028993	scro	scarecrow	1	1
LOC105253934	splicing factor 3B subunit 5	FBgn0040534	Sf3b5	Splicing factor 3b subunit 5	1	1
LOC105249158	transmembrane protein 42	FBgn0260027	CG42495		1	1
LOC105253349	RNA transcription, translation and transport factor protein	FBgn0051249	CG31249		1	1
LOC105248790	coronin-2B				1	1
LOC105257745	hypothetical protein				1	1
LOC109610301	uncharacterized LOC109610301				1	1
LOC105250053	hypothetical protein				1	1
LOC112639169	uncharacterized LOC112639169				1	1
LOC105252965	zinc finger HIT domain-containing protein 2	FBgn0051223	CG31223		1	1
LOC105256180	TGF-beta-activated kinase 1 and MAP3K7-binding protein 3	FBgn0086358	Tab2	TAK1-associated binding protein 2	1	1
LOC105252972	transmembrane protein 35A	FBgn0025712	CG13920		1	1
LOC105250066	histone-lysine N-methyltransferase SMYD3	FBgn0011566	Smyd3	SET and MYND domain containing, class 3	1	1
LOC105253694	inositol polyphosphate multikinase	FBgn0031267	Ipk2	Ipk2	1	1
LOC105257711	AF4/FMR2 family member 4	FBgn0041111	lilli	lilliputian	1	1
LOC105253985	RNA-binding protein Musashi homolog 2	FBgn0011666	msi	musashi	1	1
LOC105257678	T-box protein H15				1	1
LOC105249422	alkaline phosphatase	FBgn0032779	CG16771		1	1
LOC105250192	ran-specific GTPase-activating protein				1	1
LOC105255723	maternal embryonic leucine zipper kinase	FBgn0033915	CG8485		1	1
LOC105255902	MAP/microtubule affinity-regulating kinase 4	FBgn0025625	Sik2	Salt-inducible kinase 2	1	1
LOC105256019	uncharacterized LOC105256019	FBgn0042180	CG18870		1	1
LOC105257448	probable ATP-dependent RNA helicase DDX46	FBgn0030631	CG6227		1	1
LOC105251057	soluble guanylate cyclase 89Da	FBgn0038435	Gyc89Da	Guanylyl cyclase at 89Da	1	1
LOC105255362	peptidyl-prolyl cis-trans isomerase E	FBgn0028382	cyp33	cyclophilin-33	1	1
LOC105255400	bromodomain adjacent to zinc finger domain protein 1A	FBgn0027620	Acf	ATP-dependent chromatin assembly factor large subunit	1	1
LOC105256883	intraflagellar transport protein 56	FBgn0038358	CG4525		1	1
LOC105256216	synaptobrevin-1				1	1
LOC105250003	uncharacterized LOC105250003	FBgn0005390	fs(1)M3	female sterile (1) M3	1	1
LOC109609846	uncharacterized LOC109609846				1	1
LOC105256640	thyroid receptor-interacting protein 11	FBgn0027287	Gmap	Golgi microtubule-associated protein	1	1
LOC105259144	GTPase Era, mitochondrial	FBgn0038106	CG7488		1	1
LOC105249514	protein jagunal	FBgn0037374	jagn	jagunal	1	1
LOC105248268	hypothetical protein	FBgn0036365	cmb	combover	1	1
LOC105251288	zinc finger protein Xfin				1	1
LOC105254970	39S ribosomal protein L35, mitochondrial	FBgn0038923	mRpL35	mitochondrial ribosomal protein L35	1	1
LOC105252302	alpha/beta hydrolase domain-containing protein 17B	FBgn0053096	CG33096		1	1
LOC105255367	ubiquitin-conjugating enzyme E2 R2	FBgn0036516	CG7656		1	1
LOC105259333	ER membrane protein complex subunit 7	FBgn0034066	CG8397		1	1
LOC105248145	centrosomal and chromosomal factor	FBgn0003507	srp	serpent	1	1
LOC105256560	nucleotide exchange factor SIL1	FBgn0039296	CG10420		1	1
LOC105249630	synaptosomal-associated protein 29-like	FBgn0034913	Snap29	Synaptosomal-associated protein 29kDa	1	1
LOC105253705	putative nuclease HARBI1	FBgn0035807	CG7492		1	1
LOC105258905	cuticle protein 64	FBgn0085234	CG34205		1	1
LOC105252807	coiled-coil domain-containing protein 134				1	1
LOC105251029	protein lap4	FBgn0263289	scrib	scribbled	1	1
LOC105252817	sodium-dependent neutral amino acid transporter B(0)AT3	FBgn0029663	CG10804		1	1
LOC105255059	tubulin beta-1 chain	FBgn0284243	betaTub56D	beta-Tubulin at 56D	1	1
LOC105249457	growth hormone-inducible transmembrane protein-like	FBgn0037506	CG1287		1	1
LOC105255336	phosphatidylinositol 3-kinase regulatory subunit alpha	FBgn0020622	Pi3K21B	Pi3K21B	1	1
LOC105259403	uncharacterized LOC105259403				1	1
LOC105255286	RING finger protein 17	FBgn0263974	qin	qin	1	1
LOC105251871	ubiquitin-like protein 3	FBgn0026076	UBL3	UBL3	1	1
LOC105259076	deleted in autism protein 1 homolog	FBgn0034705	CG11170		1	1
LOC112638947	uncharacterized LOC112638947				1	1
LOC105251231	inositol-pentakisphosphate 2-kinase	FBgn0050295	Ipk1	Ipk1	1	1
LOC105256083	succinate--hydroxymethylglutarate CoA-transferase	FBgn0038804	CG10877		1	1
LOC105259095	probable oligoribonuclease	FBgn0039115	CG10214		1	1
LOC105259193	uncharacterized LOC105259193				1	1
LOC105249747	uncharacterized LOC105249747				1	1
LOC105254796	RNA polymerase II subunit A C-terminal domain phosphatase SSU72	FBgn0031054	Ssu72	Ssu72 CTD phosphatase	1	1
LOC105249082	zinc finger protein 271	FBgn0020309	crol	crooked legs	1	1
LOC105251918	zinc finger and BTB domain-containing protein 49-like	FBgn0036179	CG7368		1	1
LOC105251087	serine/threonine-protein kinase minibrain	FBgn0259168	mnb	minibrain	1	1
LOC105256570	zinc finger protein ubi-d4 A	FBgn0033015	d4	d4	1	1
LOC105253826	CUGBP Elav-like family member 4	FBgn0264001	bru3	bruno 3	1	1
LOC105251586	solute carrier family 25 member 51	FBgn0039741	CG7943		1	1
LOC105250337	dolichol-phosphate mannose synthase subunit 2	FBgn0259933	CG42456		1	1
LOC105256052	lysophospholipid acyltransferase 5	FBgn0026630	nes	nessy	1	1
LOC105250690	uncharacterized LOC105250690	FBgn0039266	CG11791		1	1
LOC105253147	pre-rRNA-processing protein TSR1 homolog	FBgn0037073	Tsr1	Tsr1 ribosome assembly factor	1	1
LOC105256918	acyl-CoA Delta(11) desaturase	FBgn0086687	Desat1	Desaturase 1	1	1
LOC105257372	leucine-rich repeat-containing protein 24	FBgn0039862	kek6	kek6	1	1
LOC105254852	AP-3 complex subunit beta-2	FBgn0003210	rb	ruby	1	1
LOC105255782	dachshund homolog 2	FBgn0005677	dac	dachshund	1	1
LOC105255987	parafibromin	FBgn0037657	hyx	hyrax	1	1
LOC105249679	dehydrodolichyl diphosphate synthase complex subunit NUS1	FBgn0031312	Tango14	Transport and Golgi organization 14	1	1
LOC105257511	multiple C2 and transmembrane domain-containing protein	FBgn0034389	Mctp	Multiple C2 domain and transmembrane region protein	1	1
LOC105253173	TBC1 domain family member 19	FBgn0031690	CG7742		1	1
LOC105251217	translocation protein SEC63 homolog	FBgn0035771	Sec63	Secretory 63	1	1
LOC105250506	vacuolar protein sorting-associated protein 26B-like	FBgn0014411	Vps26	Vacuolar protein sorting 26	1	1
LOC105257959	synaptogyrin	FBgn0033876	Syngr	Synaptogyrin	1	1
LOC105251944	glycine--tRNA ligase	FBgn0027088	GlyRS	Glycyl-tRNA synthetase	1	1
LOC105251764	tudor and KH domain-containing protein homolog	FBgn0031401	papi	papi	1	1
LOC105249090	N-sulphoglucosamine sulphohydrolase	FBgn0038660	CG14291		1	1
LOC105250148	uncharacterized LOC105250148				1	1
LOC105257592	mediator of RNA polymerase II transcription subunit 21	FBgn0040020	MED21	Mediator complex subunit 21	1	1
LOC105259039	nuclear pore complex protein Nup133	FBgn0039004	Nup133	Nucleoporin 133kD	1	1
LOC105254273	syntaxin-6	FBgn0037084	Syx6	Syntaxin 6	1	1
LOC105251922	uncharacterized LOC105251922				1	1
LOC105255306	ribosome biogenesis protein NSA2 homolog	FBgn0025366	Ip259	Intronic Protein 259	1	1
LOC105250057	uncharacterized LOC105250057				1	1
LOC105255631	uroporphyrinogen decarboxylase	FBgn0033428	Updo	Updo	1	1
LOC105256184	uncharacterized LOC105256184				1	1
LOC112639356	uncharacterized LOC112639356				1	1
LOC105259006	lanC-like protein 2				1	1
LOC105254638	CREB3 regulatory factor	FBgn0039209	REPTOR	Repressed by TOR	1	1
LOC105252455	protein ERGIC-53	FBgn0035909	ergic53	ergic53	1	1
LOC105248572	formin-2	FBgn0000256	capu	cappuccino	1	1
LOC105254322	serine/threonine-protein kinase PAK 3	FBgn0267698	Pak	p21-activated kinase	1	1
LOC105252044	basic-leucine zipper transcription factor A	FBgn0040071	tara	taranis	1	1
LOC105253270	galactosylgalactosylxylosylprotein 3-beta-glucuronosyltransferase P	FBgn0036144	GlcAT-P	GlcAT-P	1	1
LOC105250141	serine/threonine-protein kinase 10	FBgn0035001	Slik	Sterile20-like kinase	1	1
LOC105253206	alpha-mannosidase 2	FBgn0026616	alpha-Man-IIb	alpha-Mannosidase class II b	1	1
LOC105256642	uncharacterized LOC105256642				1	1
LOC105248049	neuroligin-1	FBgn0031866	Nlg2	Neuroligin 2	1	1
LOC105248027	PHD finger protein rhinoceros	FBgn0035106	rno	rhinoceros	1	1
LOC105252067	INO80 complex subunit D	FBgn0086686	l(3)L1231	lethal (3) L1231	1	1
LOC105254477	WD repeat domain phosphoinositide-interacting protein 2	FBgn0035850	Atg18a	Autophagy-related 18a	1	1
LOC105253935	cytoplasmic tRNA 2-thiolation protein 1	FBgn0033375	CG8078		1	1
LOC105251079	RNA binding protein fox-1 homolog 2	FBgn0052062	Rbfox1	RNA-binding Fox protein 1	1	1
LOC105251958	DNA polymerase V	FBgn0001341	l(1)1Bi	lethal (1) 1Bi	1	1
LOC105256396	chromatin-remodeling ATPase INO80				1	1
LOC105257586	uncharacterized LOC105257586	FBgn0021979	l(2)k09913	lethal (2) k09913	1	1
LOC109610007	BTB/POZ domain-containing protein KCTD16	FBgn0038839	Ktl	Kctd12-like	1	1
LOC112638194	uncharacterized LOC112638194				1	1
LOC105257438	restin homolog				1	1
LOC105249353	pumilio homolog 3	FBgn0015527	peng	penguin	1	1
LOC105251575	autophagy protein 5	FBgn0029943	Atg5	Autophagy-related 5	1	1
LOC105253401	myc-associated zinc finger protein	FBgn0015371	chn	charlatan	1	1
LOC105252169	protein fem-1 homolog B	FBgn0034542	Fem-1	Fem-1	1	1
LOC105258590	E3 ubiquitin-protein ligase RNF4-like	FBgn0037384	dgrn	degringolade	1	1
LOC105252861	ATPase ASNA1 homolog	FBgn0033191	CG1598		1	1
LOC105253358	probable G-protein coupled receptor Mth-like 5	FBgn0037960	mthl5	methuselah-like 5	1	1
LOC105256239	zinc finger protein Xfin				1	1
LOC105258771	prohormone-2-like	FBgn0038419	CG14879		1	1
LOC105251499	uncharacterized LOC105251499	FBgn0261873	sdt	stardust	1	1
LOC105253291	protein SCAI	FBgn0035677	CG13293		1	1
LOC105254210	beta-1,3-galactosyltransferase 5	FBgn0035558	CG11357		1	1
LOC109609847	single-pass membrane and coiled-coil domain-containing protein 4 homolog	FBgn0053169	CG33169		1	1
LOC105257731	segment polarity protein dishevelled homolog DVL-3	FBgn0000499	dsh	dishevelled	1	1
LOC105259020	alkaline ceramidase	FBgn0045064	bwa	brain washing	1	1
LOC105254930	uncharacterized LOC105254930	FBgn0266756	btsz	bitesize	1	1
LOC105254006	PWWP domain-containing protein 2A				1	1
LOC105257367	methylosome subunit pICln	FBgn0029079	icln	icln	1	1
LOC105248505	7-methylguanosine phosphate-specific 5'-nucleotidase	FBgn0034988	cN-IIIB	cytosolic 5'-nucleotidase IIIB	1	1
LOC105258053	putative inositol monophosphatase 3	FBgn0030465	CG15743		1	1
LOC105259554	uncharacterized LOC105259554				1	1
LOC105249706	nucleoprotein TPR	FBgn0013756	Mtor	Megator	1	1
LOC105252811	NADH dehydrogenase [ubiquinone] 1 subunit C2	FBgn0031505	ND-B14.5B	NADH dehydrogenase (ubiquinone) B14.5 B subunit	1	1
LOC105256389	neurogenic locus protein delta	FBgn0000463	Dl	Delta	1	1
LOC105257182	ankyrin repeat domain-containing protein 40				1	1
LOC112637791	28S ribosomal protein S5, mitochondrial-like				1	1
LOC105255926	solute carrier family 23 member 2	FBgn0037807	CG6293		1	1
LOC105252563	geranylgeranyl pyrophosphate synthase	FBgn0019662	qm	quemao	1	1
LOC105248030	ATP-dependent 6-phosphofructokinase	FBgn0003071	Pfk	Phosphofructokinase	1	1
LOC105250954	zinc finger protein Pegasus	FBgn0033252	CG12769		1	1
LOC105252178	DNA (cytosine-5)-methyltransferase PliMCI				1	1
LOC112637384	28S ribosomal protein S5, mitochondrial-like				1	1
LOC105249086	eukaryotic translation initiation factor 3 subunit L	FBgn0036258	eIF3l	eukaryotic translation initiation factor 3 subunit l	1	1
LOC105249909	phosphorylated CTD-interacting factor 1	FBgn0037021	CG11399		1	1
LOC105250017	transcriptional activator protein Pur-beta	FBgn0022361	Pur-alpha	Purine-rich binding protein-alpha	1	1
LOC105253881	uncharacterized LOC105253881	FBgn0260462	CG12163		1	1
LOC105254781	10 kDa heat shock protein, mitochondrial	FBgn0036334	CG11267		1	1
LOC105259141	uncharacterized LOC105259141	FBgn0036360	CG10713		1	1
LOC112639498	uncharacterized LOC112639498	FBgn0024250	brk	brinker	1	1
LOC105253960	serine-rich adhesin for platelets	FBgn0036814	CG14073		1	1
LOC105248276	MAP7 domain-containing protein 1	FBgn0264693	ens	ensconsin	1	1
LOC105250500	serine/threonine-protein kinase ULK3	FBgn0037679	Aduk	Another Drosophila Unc-51-like kinase	1	1
LOC105251085	protein lin-52 homolog	FBgn0029800	lin-52	lin-52	1	1
LOC105254367	sestrin homolog	FBgn0034897	Sesn	Sestrin	1	1
LOC105250870	histone acetyltransferase KAT7	FBgn0028387	chm	chameau	1	1
LOC105254565	leupaxin	FBgn0041789	Pax	Paxillin	1	1
LOC105252550	WASH complex subunit 4	FBgn0030739	SWIP	Strumpellin and WASH-interacting protein	1	1
LOC105257772	uncharacterized LOC105257772				1	1
LOC105257759	OCIA domain-containing protein 1	FBgn0034793	asrij	asrij	1	1
LOC105254488	methyltransferase-like protein 23	FBgn0038396	CG5013		1	1
LOC105254902	ATP-dependent RNA helicase dbp2	FBgn0035720	CG10077		1	1
LOC105256207	translin	FBgn0033528	trsn	translin	1	1
LOC105252462	uncharacterized LOC105252462	FBgn0039929	CG11076		1	1
LOC105252301	sprouty-related, EVH1 domain-containing protein 1	FBgn0020767	Spred	Sprouty-related protein with EVH-1 domain	1	1
LOC105258764	diacylglycerol kinase eta	FBgn0085413	CG34384		1	1
LOC105247831	carboxypeptidase D	FBgn0030778	CG4678		1	1
LOC105248104	eukaryotic translation initiation factor 4 gamma 3	FBgn0023213	eIF4G1	eukaryotic translation initiation factor 4G1	1	1
LOC105248497	ubiquitin-conjugating enzyme E2-17 kDa	FBgn0011217	eff	effete	1	1
LOC105248809	serine/threonine-protein phosphatase 2B catalytic subunit 2	FBgn0011826	Pp2B-14D	Protein phosphatase 2B at 14D	1	1
LOC105251702	leucine-zipper-like transcriptional regulator 1	FBgn0040344	CG3711		1	1
LOC105255786	protein cornichon homolog 4	FBgn0243513	cnir	cornichon related	1	1
LOC105255980	DNA ligase 1				1	1
LOC105258730	headcase protein	FBgn0010113	hdc	headcase	1	1
LOC105259402	SRSF protein kinase 3	FBgn0030697	CG8565		1	1
LOC105259528	uncharacterized LOC105259528	FBgn0031602	CG15431		1	1
LOC109609770	uncharacterized LOC109609770				1	1
LOC105256453	RNA-binding protein 45	FBgn0035526	CG1316		1	1
LOC105251419	very-long-chain 3-oxoacyl-CoA reductase	FBgn0029975	spidey	spidey	1	1
LOC105251584	neurofilament heavy polypeptide	FBgn0265191	Glycogenin	Glycogenin	1	1
LOC105253417	periodic tryptophan protein 2 homolog	FBgn0033557	CG12325		1	1
LOC105257727	armadillo segment polarity protein	FBgn0000117	arm	armadillo	1	1
LOC109610058	mitochondrial import inner membrane translocase subunit Tim8	FBgn0027359	Tim8	Tim8	1	1
LOC105251822	uncharacterized protein CG7065	FBgn0030091	CG7065		1	1
LOC105252792	protein KBP homolog				1	1
LOC105259592	tryptophan--tRNA ligase, cytoplasmic	FBgn0010803	TrpRS	Tryptophanyl-tRNA synthetase	1	1
LOC105254256	transmembrane protein adipocyte-associated 1 homolog				1	1
LOC105257085	photoreceptor-specific nuclear receptor	FBgn0034012	Hr51	Hormone receptor 51	1	1
LOC105258130	mediator of RNA polymerase II transcription subunit 15				1	1
LOC105248474	mitoferrin-2	FBgn0039561	mfrn	mitoferrin	1	1
LOC109610256	uncharacterized LOC109610256				1	1
LOC105256127	oxysterol-binding protein-related protein 8	FBgn0261550	CG42668		1	1
LOC112637557	uncharacterized LOC112637557				1	1
LOC105250734	jerky protein homolog-like				1	1
LOC105258103	serine/threonine-protein phosphatase 5				1	1
LOC105254556	ceramide kinase	FBgn0037315	Cerk	Ceramide kinase	1	1
LOC105252448	C-factor	FBgn0030026	sni	sniffer	1	1
LOC105249714	SUMO-activating enzyme subunit 2	FBgn0029113	Uba2	Ubiquitin activating enzyme 2	1	1
LOC105256692	retinoic acid receptor RXR	FBgn0003964	usp	ultraspiracle	1	1
LOC105256091	integrator complex subunit 11	FBgn0039691	IntS11	Integrator 11	1	1
LOC105259319	LHFPL tetraspan subfamily member 3 protein	FBgn0262624	Tmhs	Tetraspan membrane protein in hair cell stereocilia	1	1
LOC105256618	nuclear factor 1 X-type	FBgn0042696	NfI	Nuclear factor I	1	1
LOC105252527	pre-mRNA-splicing factor 38B	FBgn0030468	CG1622		1	1
LOC105255945	myotubularin-related protein 14	FBgn0027506	EDTP	Egg-derived tyrosine phosphatase	1	1
LOC112639368	uncharacterized LOC112639368				1	1
LOC105250703	RNA-binding protein Nova-1	FBgn0261552	ps	pasilla	1	1
LOC105253023	neprilysin-1	FBgn0029843	Nep1	Neprilysin 1	1	1
LOC105249084	chitobiosyldiphosphodolichol beta-mannosyltransferase	FBgn0038552	CG18012		1	1
LOC105250511	signal peptidase complex subunit 1	FBgn0040623	Spase12	Spase 12-subunit	1	1
LOC105250738	dysbindin protein homolog	FBgn0036819	Dysb	Dysbindin	1	1
LOC105249075	vacuolar protein sorting-associated protein 52 homolog	FBgn0031710	Vps52	Vacuolar protein sorting 52	1	1
LOC105256194	oligosaccharyltransferase complex subunit ostc-B	FBgn0031529	CG9662		1	1
LOC105250173	RNA polymerase II elongation factor Ell	FBgn0014037	Su(Tpl)	Su(Tpl)	1	1
LOC105253117	GRB10-interacting GYF protein 2	FBgn0039936	Gyf	Gigyf	1	1
LOC105255524	GATA zinc finger domain-containing protein 21	FBgn0032223	GATAd	GATAd	1	1
LOC105248022	serine/threonine-protein kinase S6KL	FBgn0283473	S6KL	S6 Kinase Like	1	1
LOC105257118	histone H2B				1	1
LOC105248074	eukaryotic peptide chain release factor GTP-binding subunit ERF3A	FBgn0020443	eRF3	eukaryotic translation release factor 3	1	1
LOC105250391	peptide deformylase, mitochondrial	FBgn0051278	CG31278		1	1
LOC105253132	INO80 complex subunit C	FBgn0040929	CG12659		1	1
LOC105248928	protein Shroom	FBgn0085408	Shroom	Shroom	1	1
LOC105248740	AN1-type zinc finger protein 5	FBgn0266410	CG45050		1	1
LOC105256655	cleft lip and palate transmembrane protein 1-like protein	FBgn0030456	CG4332		1	1
LOC105258758	muscarinic acetylcholine receptor DM1	FBgn0000037	mAChR-A	muscarinic Acetylcholine Receptor, A-type	1	1
LOC105249609	spermine oxidase	FBgn0033584	CG7737		1	1
LOC105252647	spastin	FBgn0039141	spas	spastin	1	1
LOC105251257	mitochondrial import inner membrane translocase subunit Tim29	FBgn0029665	CG14270		1	1
LOC105249319	WD repeat-containing protein 37	FBgn0038617	CG12333		1	1
LOC105259246	GTPase HRas	FBgn0003205	Ras85D	Ras oncogene at 85D	1	1
LOC105254869	RNA-binding protein MEX3B	FBgn0039920	CG11360		1	1
LOC112637367	uncharacterized LOC112637367				1	1
LOC105250675	DAZ-associated protein 2				1	1
LOC105256241	rho-related BTB domain-containing protein 1	FBgn0036980	RhoBTB	Rho-related BTB domain containing	1	1
LOC105256923	phosphofurin acidic cluster sorting protein 2	FBgn0020647	KrT95D	Krueppel target at 95D	1	1
LOC105259383	protein pygopus	FBgn0043900	pygo	pygopus	1	1
LOC105259546	death-inducer obliterator 1	FBgn0082831	pps	protein partner of snf	1	1
LOC105252736	EKC/KEOPS complex subunit Tp53rk	FBgn0035590	Prpk	p53-related protein kinase	1	1
LOC105256648	rac GTPase-activating protein 1-like				1	1
LOC105251884	uncharacterized LOC105251884	FBgn0030328	Amun	Amun	1	1
LOC105249681	mediator of RNA polymerase II transcription subunit 25	FBgn0038760	MED25	Mediator complex subunit 25	1	1
LOC105250080	TATA-box-binding protein	FBgn0003687	Tbp	TATA binding protein	1	1
LOC105255735	uncharacterized LOC105255735	FBgn0036576	CG5151		1	1
LOC105248107	sarcolemmal membrane-associated protein	FBgn0040011	Slmap	Sarcolemma associated protein	1	1
LOC105252809	uncharacterized LOC105252809	FBgn0032079	CG31886		1	1
LOC105258951	histone H1B-like				1	1
LOC105256542	uncharacterized LOC105256542				1	1
LOC105252801	transforming acidic coiled-coil-containing protein 3	FBgn0026620	tacc	transforming acidic coiled-coil protein	1	1
LOC105255346	uncharacterized LOC105255346				1	1
LOC105256038	protoporphyrinogen oxidase	FBgn0020018	Ppox	Protoporphyrinogen oxidase	1	1
LOC105253731	splicing regulatory glutamine/lysine-rich protein 1	FBgn0027932	Akap200	A kinase anchor protein 200	1	1
LOC105258881	spermine synthase	FBgn0036272	CG4300		1	1
LOC105249674	neurotactin	FBgn0004108	Nrt	Neurotactin	1	1
LOC105257995	calmodulin-binding transcription activator 2	FBgn0259234	Camta	Calmodulin-binding transcription activator	1	1
LOC105255048	telomere-associated protein RIF1	FBgn0050085	Rif1	Rap1 interacting factor 1	1	1
LOC105253918	protein slowmo	FBgn0029161	slmo	slowmo	1	1
LOC105257739	CAD protein	FBgn0003189	r	rudimentary	1	1
LOC105258772	glucose-induced degradation protein 8 homolog	FBgn0030944	CG6617		1	1
LOC105250258	uncharacterized LOC105250258				1	1
LOC105257746	PQ-loop repeat-containing protein 1	FBgn0031897	CG13784		1	1
LOC105251849	THO complex subunit 3	FBgn0037569	tex	tex	1	1
LOC105252128	coronin-6	FBgn0265935	coro	coro	1	1
LOC105252369	protein dopey-1 homolog	FBgn0034400	CG15099		1	1
LOC105256032	checkpoint protein HUS1	FBgn0026417	Hus1-like	Hus1-like	1	1
LOC105252374	receptor-binding cancer antigen expressed on SiSo cells	FBgn0052536	CG32536		1	1
LOC105256868	putative E3 ubiquitin-protein ligase UNKL	FBgn0004395	unk	unkempt	1	1
LOC105259289	synaptotagmin-1	FBgn0261089	Sytalpha	Synaptotagmin alpha	1	1
LOC105258858	ester hydrolase C11orf54 homolog				1	1
LOC105250873	transportin-3	FBgn0031456	Trn-SR	Transportin-Serine/Arginine rich	1	1
LOC105254356	uncharacterized LOC105254356	FBgn0033188	Drat	Death resistor Adh domain containing target	1	1
LOC105256777	multiple coagulation factor deficiency protein 2 homolog				1	1
LOC105252239	RING-box protein 1A	FBgn0025638	Roc1a	Regulator of cullins 1a	1	1
LOC112637234	uncharacterized LOC112637234				1	1
LOC105251324	basic phospholipase A2 homolog 1	FBgn0039655	CG14507		1	1
LOC105252652	post-GPI attachment to proteins factor 6	FBgn0039290	CG13654		1	1
LOC105254534	uncharacterized LOC105254534				1	1
LOC105254546	V-type proton ATPase 116 kDa subunit a	FBgn0028671	Vha100-1	Vacuolar H[+] ATPase 100kD subunit 1	1	1
LOC105255704	protein SMG5	FBgn0019890	Smg5	Smg5	1	1
LOC105256721	uncharacterized LOC105256721				1	1
LOC105256877	60S ribosomal protein L3	FBgn0020910	RpL3	Ribosomal protein L3	1	1
LOC105258095	uncharacterized LOC105258095	FBgn0029955	CG15478		1	1
LOC105258317	ubiquitin carboxyl-terminal hydrolase 7	FBgn0030366	Usp7	Ubiquitin-specific protease 7	1	1
LOC105254033	39S ribosomal protein L32, mitochondrial	FBgn0039835	mRpL32	mitochondrial ribosomal protein L32	1	1
LOC105256893	putative E3 ubiquitin-protein ligase UBR7	FBgn0032635	CG15141		1	1
LOC105257272	vacuolar protein sorting-associated protein 54	FBgn0011232	scat	scattered	1	1
LOC105248040	uncharacterized LOC105248040	FBgn0266441	CG45071		1	1
LOC105250067	uncharacterized LOC105250067				1	1
LOC105256622	ceramide glucosyltransferase	FBgn0067102	GlcT-1	Ceramide glucosyltransferase	1	1
LOC105257044	ABC transporter G family member 9	FBgn0020445	E23	Early gene at 23	1	1
LOC105248000	DNA-directed RNA polymerase I subunit RPA43	FBgn0042092	CG13773		1	1
LOC105250763	nuclear cap-binding protein subunit 1	FBgn0022942	Cbp80	cap binding protein 80	1	1
LOC105252785	eukaryotic initiation factor 4A-I	FBgn0001942	eIF4A	eukaryotic translation initiation factor 4A	1	1
LOC105252358	DENN domain-containing protein 4C	FBgn0025864	Crag	Calmodulin-binding protein related to a Rab3 GDP/GTP exchange protein	1	1
LOC105256067	UDP-glucose 6-dehydrogenase	FBgn0261445	sgl	sugarless	1	1
LOC105249518	NAD-dependent protein deacetylase sirtuin-7	FBgn0039631	Sirt7	Sirtuin 7	1	1
LOC105249153	xylosyltransferase oxt	FBgn0015360	oxt	peptide O-xylosyltransferase	1	1
LOC105257749	DNA repair protein RAD51 homolog 1	FBgn0003479	spn-A	spindle A	1	1
LOC105256121	protein phosphatase Slingshot homolog	FBgn0029157	ssh	slingshot	1	1
LOC105257039	26S proteasome non-ATPase regulatory subunit 11	FBgn0028689	Rpn6	Regulatory particle non-ATPase 6	1	1
LOC105256089	mitochondrial folate transporter/carrier	FBgn0033391	CG8026		1	1
LOC105248316	SAFB-like transcription modulator	FBgn0039229	Saf-B	Scaffold attachment factor B	1	1
LOC105255125	pseudouridylate synthase 7 homolog	FBgn0035901	CG6745		1	1
LOC105247863	tropomyosin	FBgn0003721	Tm1	Tropomyosin 1	1	1
LOC105253343	uncharacterized LOC105253343	FBgn0032938	CG8671		1	1
LOC105258193	four and a half LIM domains protein 2	FBgn0261565	Lmpt	Limpet	1	1
LOC105255899	vam6/Vps39-like protein	FBgn0038593	Vps39	Vacuolar protein sorting 39	1	1
LOC105253632	uncharacterized LOC105253632	FBgn0053207	pxb	pxb	1	1
LOC105248583	insulin-like receptor	FBgn0283499	InR	Insulin-like receptor	1	1
LOC105249038	disks large homolog 5	FBgn0032363	Dlg5	Discs large 5	1	1
LOC105251781	N-acetylneuraminate 9-O-acetyltransferase	FBgn0029685	CG2938		1	1
LOC105256010	periodic tryptophan protein 1 homolog	FBgn0263510	nclb	no child left behind	1	1
LOC105259011	uncharacterized LOC105259011				1	1
LOC112637541	uncharacterized LOC112637541				1	1
LOC105255247	protein FAM122A	FBgn0031895	CG4497		1	1
LOC105252908	uncharacterized LOC105252908	FBgn0036908	TORIP	Torsin interacting protein	1	1
LOC105250083	ubiquitin carboxyl-terminal hydrolase CYLD	FBgn0032210	CYLD	Cylindromatosis	1	1
LOC105251494	acid phosphatase type 7	FBgn0030245	CG1637		1	1
LOC105254936	dnaJ homolog subfamily C member 13	FBgn0015477	Rme-8	Receptor mediated endocytosis 8	1	1
LOC105259021	zinc finger protein 585B				1	1
LOC112638495	28S ribosomal protein S5, mitochondrial-like				1	1
LOC112637047	uncharacterized LOC112637047				1	1
LOC105254246	probable beta-hexosaminidase fdl	FBgn0045063	fdl	fused lobes	1	1
LOC105249818	monocarboxylate transporter 14	FBgn0033028	CG11665		1	1
LOC105252377	J domain-containing protein	FBgn0027654	jdp	jdp	1	1
LOC105256974	cap-specific mRNA (nucleoside-2'-O-)-methyltransferase 1-like				1	1
LOC105248931	uncharacterized LOC105248931				1	1
LOC105249506	uncharacterized LOC105249506	FBgn0035086	CG12851		1	1
LOC105249787	uncharacterized LOC105249787				1	1
LOC105249792	cilia- and flagella-associated protein 36	FBgn0038170	CG14367		1	1
LOC105250079	4-coumarate--CoA ligase 1	FBgn0039156	CG6178		1	1
LOC105252716	PITH domain-containing protein CG6153	FBgn0032445	CG6153		1	1
LOC105253165	protein NDUFAF4 homolog	FBgn0037777	CG11722		1	1
LOC105255780	protein son of sevenless-like				1	1
LOC105256980	UDP-N-acetylhexosamine pyrophosphorylase	FBgn0259749	mmy	mummy	1	1
LOC105259036	TOX high mobility group box family member 3				1	1
LOC105259401	NIF3-like protein 1	FBgn0014092	CG4278		1	1
LOC105250647	RUN domain-containing protein 1	FBgn0040348	CG3703		1	1
LOC105257101	sodium- and chloride-dependent glycine transporter 1	FBgn0034911	CG5549		1	1
LOC105249224	E3 ubiquitin-protein ligase CBL	FBgn0020224	Cbl	Cbl proto-oncogene	1	1
LOC105251051	protein RUFY3	FBgn0051064	CG31064		1	1
LOC105253909	uncharacterized LOC105253909	FBgn0035914	CG6282		1	1
LOC105255089	PAN2-PAN3 deadenylation complex catalytic subunit PAN2	FBgn0033352	PAN2	Poly(A)-binding protein-dependent poly(A) ribonuclease 2	1	1
LOC105258326	tRNA dimethylallyltransferase	FBgn0043799	CG31381		1	1
LOC105248625	stomatin-like protein 2, mitochondrial	FBgn0034936	CG2970		1	1
LOC105250898	tripartite motif-containing protein 2				1	1
LOC105248861	ATP-dependent RNA helicase DDX24	FBgn0034496	CG9143		1	1
LOC105252531	dihydrolipoyl dehydrogenase, mitochondrial	FBgn0036762	CG7430		1	1
LOC105254474	BAI1-associated protein 3	FBgn0035756	unc-13-4A	unc-13-4A	1	1
LOC105256575	zinc finger protein 706	FBgn0036537	CG18081		1	1
LOC105251435	probable protein phosphatase 2C T23F11.1	FBgn0035425	CG17746		1	1
LOC105251343	late secretory pathway protein AVL9 homolog	FBgn0030499	CG11178		1	1
LOC105257201	leucine-rich repeat-containing protein 4	FBgn0015399	kek1	kekkon-1	1	1
LOC105258606	vesicle transport protein SFT2B	FBgn0037009	CG5104		1	1
LOC105256268	histone H2A	FBgn0053865	His2A:CG33865	His2A:CG33865	1	1
LOC105256623	general transcription and DNA repair factor IIH helicase subunit XPB	FBgn0001179	hay	haywire	1	1
LOC105257216	uncharacterized LOC105257216	FBgn0016930	Dyrk2	Dual-specificity tyrosine phosphorylation-regulated kinase 2	1	1
LOC105248823	semaphorin-2A	FBgn0011260	Sema2a	Semaphorin 2a	1	1
LOC105256211	origin recognition complex subunit 4	FBgn0023181	Orc4	Origin recognition complex subunit 4	1	1
LOC105252360	exosome complex component MTR3	FBgn0036916	Mtr3	Mtr3	1	1
LOC105258705	calreticulin	FBgn0005585	Calr	Calreticulin	1	1
LOC105259590	ATP-binding cassette sub-family G member 4				1	1
LOC105249778	tyrosine-protein kinase Btk29A	FBgn0003502	Btk29A	Btk family kinase at 29A	1	1
LOC109610250	uncharacterized LOC109610250				1	1
LOC105257144	protein tweety	FBgn0015558	tty	tweety	1	1
LOC105257356	synaptotagmin-4	FBgn0028400	Syt4	Synaptotagmin 4	1	1
LOC105257516	proline-rich nuclear receptor coactivator 2 B	FBgn0037636	CG9821		1	1
LOC105255901	histone acetyltransferase Tip60	FBgn0026080	Tip60	Tat interactive protein 60kDa	1	1
LOC112638738	transcription factor Sp9-like	FBgn0020378	Sp1	Sp1	1	1
LOC105252846	pre-mRNA-splicing regulator female-lethal(2)D	FBgn0000662	fl(2)d	female lethal d	1	1
LOC105256956	6-phosphofructo-2-kinase/fructose-2,6-bisphosphatase	FBgn0027621	Pfrx	6-phosphofructo-2-kinase	1	1
LOC105252083	tubulin--tyrosine ligase-like protein 12	FBgn0033225	CG1550		1	1
LOC105247875	methionine--tRNA ligase, mitochondrial	FBgn0027083	MetRS-m	Methionyl-tRNA synthetase, mitochondrial	1	1
LOC105248746	zinc finger C4H2 domain-containing protein	FBgn0030806	CG13001		1	1
LOC105249734	lipase 3-like				1	1
LOC105250322	uncharacterized LOC105250322				1	1
LOC105253153	lipoyltransferase 1, mitochondrial	FBgn0265178	CG44243		1	1
LOC105253194	coiled-coil domain-containing protein 50	FBgn0032681	CG10283		1	1
LOC105253696	meiotic nuclear division protein 1 homolog				1	1
LOC105250503	MOG interacting and ectopic P-granules protein 1	FBgn0035357	MEP-1	MEP-1	1	1
LOC105254120	centrosomal protein of 152 kDa	FBgn0261004	asl	asterless	1	1
LOC105258236	lissencephaly-1 homolog	FBgn0015754	Lis-1	Lissencephaly-1	1	1
LOC112639395	uncharacterized LOC112639395				1	1
LOC112638187	uncharacterized LOC112638187				1	1
LOC105250669	vacuolar protein sorting-associated protein 41 homolog	FBgn0002566	lt	light	1	1
LOC105258453	E3 ubiquitin-protein ligase UHRF1				1	1
LOC112638748	uncharacterized LOC112638748				1	1
LOC105249780	mediator of RNA polymerase II transcription subunit 7	FBgn0051390	MED7	Mediator complex subunit 7	1	1
LOC105250189	keratinocyte proline-rich protein				1	1
LOC105252304	semaphorin-1A				1	1
LOC105253758	uncharacterized LOC105253758	FBgn0039347	CG5071		1	1
LOC105251694	dendritic arbor reduction protein 1	FBgn0003499	sr	stripe	1	1
LOC105258031	28S ribosomal protein S24, mitochondrial	FBgn0039159	mRpS24	mitochondrial ribosomal protein S24	1	1
LOC105253845	F-box only protein 32	FBgn0036196	CG11658		1	1
LOC105250807	pseudouridine-metabolizing bifunctional protein C1861.05	FBgn0031265	CG2794		1	1
LOC105253129	DNA polymerase epsilon subunit 4	FBgn0034726	Mes4	Mesoderm-expressed 4	1	1
LOC105257089	39S ribosomal protein L13, mitochondrial	FBgn0032720	mRpL13	mitochondrial ribosomal protein L13	1	1
LOC105251912	beta-parvin	FBgn0052528	parvin	parvin	1	1
LOC105249615	pyridoxal phosphate homeostasis protein	FBgn0039751	CG1983		1	1
LOC105252471	uncharacterized LOC105252471				1	1
LOC105258484	regulator of nonsense transcripts 3A	FBgn0034923	Upf3	Upf3	1	1
LOC105249034	protein kinase C-binding protein 1	FBgn0039863	CG1815		1	1
LOC105252648	zinc finger protein Xfin	FBgn0038244	CG7987		1	1
LOC105248504	phosphatidylinositol transfer protein alpha isoform	FBgn0267975	vib	vibrator	1	1
LOC105254162	endoplasmin	FBgn0039562	Gp93	Glycoprotein 93	1	1
LOC105259391	lysM and putative peptidoglycan-binding domain-containing protein 3	FBgn0033199	CG17985		1	1
LOC105253524	sorting nexin-6	FBgn0032005	Snx6	Sorting nexin 6	1	1
LOC105251095	transcription factor 25	FBgn0027549	CG7927		1	1
LOC105257901	serine--tRNA synthetase-like protein Slimp	FBgn0051133	Slimp	Seryl-tRNA synthetase-like insect mitochondrial protein	1	1
LOC112638909	uncharacterized LOC112638909				1	1
LOC105248918	protein POLR1D	FBgn0039288	CG13653		1	1
LOC105251814	guanine nucleotide-releasing factor 2	FBgn0259228	C3G	C3G guanyl-nucleotide exchange factor	1	1
LOC105258413	NADH dehydrogenase [ubiquinone] 1 beta subcomplex subunit 3	FBgn0034645	ND-B12	NADH dehydrogenase (ubiquinone) B12 subunit	1	1
LOC105258543	proton channel OtopLc	FBgn0259994	CG42492		1	1
LOC105251425	protein SHQ1 homolog	FBgn0037482	CG10055		1	1
LOC105247760	maternal protein pumilio	FBgn0003165	pum	pumilio	1	1
LOC105258335	uncharacterized LOC105258335	FBgn0052206	CG32206		1	1
LOC105256068	TGF-beta receptor type-1	FBgn0011300	babo	baboon	1	1
LOC105256895	uncharacterized LOC105256895	FBgn0069969	CG40498		1	1
LOC105251816	leucine-rich repeat-containing protein 57	FBgn0029925	CG3040		1	1
LOC105258878	gamma-tubulin complex component 6	FBgn0026432	Grip163	Grip163	1	1
LOC105250944	calmodulin	FBgn0000253	Cam	Calmodulin	1	1
LOC105253869	queuine tRNA-ribosyltransferase catalytic subunit	FBgn0031321	Tgt	tRNA-guanine transglycosylase	1	1
LOC105258313	cAMP-regulated phosphoprotein 21	FBgn0004875	enc	encore	1	1
LOC105249484	nuclear transcription factor Y subunit B-4	FBgn0032816	Nf-YB	Nuclear factor Y-box B	1	1
LOC105250033	HIG1 domain family member 2A, mitochondrial	FBgn0030743	CG9921		1	1
LOC105256327	endothelial differentiation-related factor 1 homolog	FBgn0262732	mbf1	multiprotein bridging factor 1	1	1
LOC105258776	uncharacterized LOC105258776				1	1
LOC105251175	uncharacterized LOC105251175	FBgn0050053	CG30053		1	1
LOC105259249	DNA fragmentation factor subunit alpha	FBgn0024732	Drep1	DNA fragmentation factor-related protein 1	1	1
LOC105258259	Bardet-Biedl syndrome 7 protein homolog				1	1
LOC105248333	uncharacterized LOC105248333	FBgn0036198	crim	crimpled	1	1
LOC105250755	protein FAM32A-like	FBgn0031603	CG15432		1	1
LOC105255715	trimethylguanosine synthase	FBgn0266195	Tgs1	Trimethylguanosine synthase 1	1	1
LOC105259296	FAD synthase	FBgn0052281	CG32281		1	1
LOC105254782	uncharacterized LOC105254782	FBgn0032957	CG2225		1	1
LOC105255237	PEST proteolytic signal-containing nuclear protein-like				1	1
LOC105259157	uncharacterized LOC105259157	FBgn0034878	pita	pita	1	1
LOC105255546	putative phosphatidate phosphatase	FBgn0016078	wun	wunen	1	1
LOC105253554	N-alpha-acetyltransferase 25, NatB auxiliary subunit	FBgn0243511	psidin	phagocyte signaling impaired	1	1
LOC105251496	V-type proton ATPase 21 kDa proteolipid subunit	FBgn0028662	VhaPPA1-1	Vacuolar H[+] ATPase PPA1 subunit 1	1	1
LOC105252516	WD repeat-containing protein 78	FBgn0263988	Dic61B	Dynein intermediate chain at 61B	1	1
LOC105254285	xaa-Pro aminopeptidase 1	FBgn0038072	CG6225		1	1
LOC105255893	monocarboxylate transporter 3	FBgn0035173	CG13907		1	1
LOC105256126	nucleoredoxin				1	1
LOC105256556	myocyte-specific enhancer factor 2	FBgn0011656	Mef2	Myocyte enhancer factor 2	1	1
LOC105257150	SLIT-ROBO Rho GTPase-activating protein 1				1	1
LOC105257317	protein DENND6A	FBgn0029756	CG3309		1	1
LOC105258967	histone H2A				1	1
LOC105258869	uncharacterized LOC105258869				1	1
LOC105256881	triple functional domain protein	FBgn0024277	trio	trio	1	1
LOC105257748	probable ATP-dependent RNA helicase DDX52	FBgn0036754	CG5589		1	1
LOC105248112	dephospho-CoA kinase	FBgn0037469	Dpck	Dephospho-CoA kinase	1	1
LOC105251851	transmembrane protein 131	FBgn0034060	CG8370		1	1
LOC105251255	calcium/calmodulin-dependent protein kinase type 1	FBgn0016126	CaMKI	Calcium/calmodulin-dependent protein kinase I	1	1
LOC105248800	protein MCM10 homolog	FBgn0032929	Mcm10	Minichromosome maintenance 10	1	1
LOC105250005	synaptojanin-1	FBgn0034691	Synj	Synaptojanin	1	1
LOC105254795	large subunit GTPase 1 homolog	FBgn0266284	Ns3	Nucleostemin 3	1	1
LOC105255584	ubiquitin-conjugating enzyme E2 H	FBgn0029996	UbcE2H	Ubiquitin conjugating enzyme E2H	1	1
LOC105249791	ubiquitin-conjugating enzyme E2-24 kDa	FBgn0015320	Ubc2	Ubiquitin conjugating enzyme 2	1	1
LOC105248307	uncharacterized LOC105248307	FBgn0036621	roq	roquin	1	1
LOC105259163	high mobility group protein DSP1	FBgn0278608	Dsp1	Dorsal switch protein 1	1	1
LOC105257705	uncharacterized protein KIAA0930 homolog	FBgn0034184	CG9646		1	1
LOC105257852	apoptotic protease-activating factor 1	FBgn0263864	Dark	Death-associated APAF1-related killer	1	1
LOC105254850	uncharacterized LOC105254850				1	1
LOC105254250	GDP-D-glucose phosphorylase 1	FBgn0035999	CG3552		1	1
LOC105252469	leucine-rich repeat and guanylate kinase domain-containing protein-like	FBgn0036936	CG14185		1	1
LOC105254558	evolutionarily conserved signaling intermediate in Toll pathway, mitochondrial	FBgn0028436	ECSIT	ECSIT	1	1
LOC105248335	uncharacterized LOC105248335				1	1
LOC105250149	protein roadkill	FBgn0264493	rdx	roadkill	1	1
LOC105253014	glycoprotein 3-alpha-L-fucosyltransferase A	FBgn0036485	FucTA	FucTA	1	1
LOC105251465	PAX-interacting protein 1	FBgn0052133	Ptip	PAX transcription activation domain interacting protein	1	1
LOC105250719	DNA polymerase subunit gamma-2, mitochondrial	FBgn0004407	DNApol-gamma35	DNA polymerase gamma 35kD	1	1
LOC105252802	G1/S-specific cyclin-E1	FBgn0010382	CycE	Cyclin E	1	1
LOC105256093	uncharacterized LOC105256093	FBgn0030780	CG13008		1	1
LOC105251260	ceramide synthase 6	FBgn0040918	schlank	schlank	1	1
LOC105252179	transcription factor Sp4	FBgn0039169	Spps	Sp1-like factor for pairing sensitive-silencing	1	1
LOC105252435	peroxisome assembly protein 12	FBgn0031282	Pex12	Peroxin 12	1	1
LOC105254779	DEAD-box helicase Dbp80	FBgn0024804	Dbp80	Dead box protein 80	1	1
LOC105254888	uncharacterized LOC105254888	FBgn0032033	CG13392		1	1
LOC105254977	thioredoxin domain-containing protein 9	FBgn0037843	CG4511		1	1
LOC105257253	uncharacterized LOC105257253				1	1
LOC105253753	E3 UFM1-protein ligase 1 homolog	FBgn0037467	Ufl1	UFM1 specific ligase 1	1	1
LOC112639771	uncharacterized LOC112639771				1	1
LOC105255702	thioredoxin-like protein 4A	FBgn0031601	Dim1	Dim1	1	1
LOC105257916	transmembrane protein 120 homolog	FBgn0040384	CG32795		1	1
LOC112639535	fatty acid synthase-like				1	1
LOC105255416	cysteine and histidine-rich domain-containing protein	FBgn0029503	CHORD	CHORD	1	1
LOC105249242	glutamyl-tRNA(Gln) amidotransferase subunit A, mitochondrial	FBgn0260779	GatA	Glutamyl-tRNA amidotransferase, subunit A	1	1
LOC105256118	neurocalcin homolog	FBgn0013303	Nca	Neurocalcin	1	1
LOC105256459	phosphatidylinositol glycan anchor biosynthesis class U protein	FBgn0032052	PIG-U	Phosphatidylinositol glycan anchor biosynthesis class U	1	1
LOC105252872	deubiquitinase DESI2	FBgn0033551	CG7222		1	1
LOC105253846	FK506-binding protein 3				1	1
LOC105249454	zinc finger protein 25				1	1
LOC105251207	G patch domain-containing protein 1 homolog	FBgn0036386	CG8833		1	1
LOC105256325	heterogeneous nuclear ribonucleoprotein 27C	FBgn0004838	Hrb27C	Heterogeneous nuclear ribonucleoprotein at 27C	1	1
LOC105259356	histone lysine demethylase PHF8				1	1
LOC105251956	derlin-2	FBgn0038438	Der-2	Derlin-2	1	1
LOC105253174	uncharacterized LOC105253174	FBgn0035710	SP1173	SP1173	1	1
LOC105256998	serine/threonine-protein phosphatase 1 regulatory subunit 10	FBgn0053526	PNUTS	PNUTS	1	1
LOC105248879	leucine-rich repeat and immunoglobulin-like domain-containing nogo receptor-interacting protein 2	FBgn0032479	CG16974		1	1
LOC105249246	RING-box protein 2	FBgn0044020	Roc2	Regulator of cullins 2	1	1
LOC105251196	ubiquinone biosynthesis protein COQ9, mitochondrial	FBgn0050493	CG30493		1	1
LOC105254752	protein Mpv17	FBgn0039930	CG11077		1	1
LOC105253024	F-box only protein 33	FBgn0035959	CG4911		1	1
LOC105254391	zinc finger protein rotund	FBgn0267337	rn	rotund	1	1
LOC105255978	signal recognition particle subunit SRP68	FBgn0035947	Srp68	Signal recognition particle protein 68	1	1
LOC105259444	cyclic nucleotide-gated cation channel alpha-3	FBgn0259145	CG42260		1	1
LOC105253013	1-phosphatidylinositol 4,5-bisphosphate phosphodiesterase epsilon-1				1	1
LOC105254177	nardilysin	FBgn0030344	Nrd1	Nardilysin	1	1
LOC105250044	alpha-(1,6)-fucosyltransferase	FBgn0030327	FucT6	alpha1,6-fucosyltransferase	1	1
LOC105259248	D-beta-hydroxybutyrate dehydrogenase, mitochondrial	FBgn0033679	CG8888		1	1
LOC105249895	POU domain protein CF1A				1	1
LOC105255157	26S proteasome regulatory subunit 6B	FBgn0028686	Rpt3	Regulatory particle triple-A ATPase 3	1	1
LOC105256548	protein shuttle craft	FBgn0001978	stc	shuttle craft	1	1
LOC105257048	proteasome activator complex subunit 3	FBgn0029133	REG	REG	1	1
LOC105257585	SH3 domain-containing RING finger protein 3	FBgn0040294	POSH	Plenty of SH3s	1	1
LOC105251041	uncharacterized LOC105251041				1	1
LOC105258481	protein disulfide-isomerase	FBgn0014002	Pdi	Protein disulfide isomerase	1	1
LOC105249342	prenylcysteine oxidase				1	1
LOC105251765	protein vestigial	FBgn0003975	vg	vestigial	1	1
LOC105253232	uncharacterized LOC105253232	FBgn0037814	CG6325		1	1
LOC105251387	B-box type zinc finger protein ncl-1	FBgn0026206	mei-P26	meiotic P26	1	1
LOC105248673	elongator complex protein 4	FBgn0031711	CG6907		1	1
LOC105250502	eukaryotic translation initiation factor 3 subunit I	FBgn0015834	eIF3i	eukaryotic translation initiation factor 3 subunit i	1	1
LOC105257000	uncharacterized LOC105257000	FBgn0052677	X11Lbeta	X11Lbeta	1	1
LOC105254502	inhibin beta chain	FBgn0024913	Actbeta	Activin-beta	1	1
LOC105250377	max dimerization protein 1				1	1
LOC105252849	cell cycle control protein 50A	FBgn0030752	CG9947		1	1
LOC105258978	leucine-rich repeat and calponin homology domain-containing protein 1	FBgn0032633	Lrch	Leucine-rich-repeats and calponin homology domain protein	1	1
LOC105253085	protein Spindly-like				1	1
LOC105256635	uncharacterized LOC105256635	FBgn0050377	CG30377		1	1
LOC105255011	homeobox protein OTX2				1	1
LOC105258257	transmembrane protein 165	FBgn0260659	CG42542		1	1
LOC105249129	transmembrane protein 50A	FBgn0035528	CG15012		1	1
LOC105250559	equilibrative nucleoside transporter 4	FBgn0036319	Ent3	Equilibrative nucleoside transporter 3	1	1
LOC105258439	T-complex protein 1 subunit eta	FBgn0037632	CCT7	Chaperonin containing TCP1 subunit 7	1	1
LOC105251579	zinc finger CCCH domain-containing protein 14	FBgn0028471	Nab2	Nuclear polyadenosine RNA-binding 2	1	1
LOC105258480	methyltransferase-like protein 22	FBgn0037045	CG10584		1	1
LOC112639511	uncharacterized LOC112639511				1	1
LOC105252663	kinesin-like protein KIF20B	FBgn0003545	sub	subito	1	1
LOC105258438	adenylate kinase isoenzyme 1	FBgn0022709	Adk1	Adenylate kinase 1	1	1
LOC105249529	aryl hydrocarbon receptor protein 1	FBgn0003513	ss	spineless	1	1
LOC105255974	rab proteins geranylgeranyltransferase component A 1	FBgn0026378	Rep	Rab escort protein	1	1
LOC105250625	zinc finger protein 1	FBgn0004606	zfh1	Zn finger homeodomain 1	1	1
LOC105256740	uncharacterized protein YJR142W	FBgn0039958	CG12567		1	1
LOC105259345	WD repeat-containing protein 82	FBgn0032030	Wdr82	WD repeat domain 82	1	1
LOC105257902	glutathione synthetase	FBgn0030882	GSS	Glutathione Synthetase	1	1
LOC105249065	mannosyl-oligosaccharide glucosidase GCS1	FBgn0030289	GCS1	Glucosidase 1	1	1
LOC105249097	transmembrane protein 186	FBgn0033808	CG4627		1	1
LOC105251042	E3 ubiquitin-protein ligase RNF19A				1	1
LOC105249201	glucose-induced degradation protein 4 homolog				1	1
LOC105252238	uncharacterized LOC105252238				1	1
LOC105257875	monocarboxylate transporter 5	FBgn0033095	CG3409		1	1
LOC105257994	U1 small nuclear ribonucleoprotein C	FBgn0261792	snRNP-U1-C	small ribonucleoprotein particle U1 subunit C	1	1
LOC105259343	trehalase	FBgn0003748	Treh	Trehalase	1	1
LOC109610464	uncharacterized LOC109610464				1	1
LOC105252808	protein YIPF6	FBgn0031600	CG3652		1	1
LOC105250237	MOB kinase activator-like 2	FBgn0259481	Mob2	Mob2	1	1
LOC105258190	PR domain zinc finger protein 1	FBgn0035625	Blimp-1	Blimp-1	1	1
LOC105255136	ras-related protein Rab6	FBgn0015797	Rab6	Rab6	1	1
LOC105251821	PI-PLC X domain-containing protein 3	FBgn0032845	CG10747		1	1
LOC105252192	protein angel	FBgn0016762	angel	angel	1	1
LOC112637913	uncharacterized LOC112637913				1	1
LOC105259062	beta-1,3-glucosyltransferase	FBgn0031765	CG9109		1	1
LOC105255697	protein FAM8A1	FBgn0033350	CG8237		1	1
LOC105251315	26S proteasome regulatory subunit 6A-B	FBgn0028684	Rpt5	Regulatory particle triple-A ATPase 5	1	1
LOC105256554	uncharacterized LOC105256554	FBgn0041184	Socs36E	Suppressor of cytokine signaling at 36E	1	1
LOC109609960	small integral membrane protein 12-A	FBgn0085257	CG34228		1	1
LOC105252405	homeotic protein ultrabithorax	FBgn0003944	Ubx	Ultrabithorax	1	1
LOC105250471	nuclear pore complex protein Nup50	FBgn0033264	Nup50	Nucleoporin 50kD	1	1
LOC112637652	uncharacterized LOC112637652				1	1
LOC105252503	catenin delta-2	FBgn0260799	p120ctn	Adherens junction protein p120	1	1
LOC105253027	uncharacterized LOC105253027				1	1
LOC105255828	serine/threonine/tyrosine-interacting protein-like				1	1
LOC105258706	uncharacterized LOC105258706				1	1
LOC105249064	actin-related protein 1	FBgn0011745	Arp1	Actin-related protein 1	1	1
LOC105249722	ankyrin repeat domain-containing protein 13C	FBgn0034304	CG5742		1	1
LOC105250918	uncharacterized LOC105250918	FBgn0034501	CG13868		1	1
LOC105251913	E3 ubiquitin-protein ligase parkin	FBgn0041100	park	parkin	1	1
LOC105254199	26S proteasome non-ATPase regulatory subunit 5	FBgn0030457	CG12096		1	1
LOC105258725	myb-like protein X				1	1
LOC109610576	uncharacterized LOC109610576				1	1
LOC112637655	28S ribosomal protein S5, mitochondrial-like				1	1
LOC105251200	C-terminal-binding protein	FBgn0020496	CtBP	C-terminal Binding Protein	1	1
LOC105249123	zinc finger protein 558				1	1
LOC105258054	armadillo repeat-containing protein 1				1	1
LOC105258775	uncharacterized LOC105258775	FBgn0032629	beat-IIIc	beat-IIIc	1	1
LOC105254937	iron-sulfur protein NUBPL	FBgn0032986	CG3262		1	1
LOC109610272	disks large 1 tumor suppressor protein-like				1	1
LOC105248054	probable RNA methyltransferase CG11342	FBgn0035537	CG11342		1	1
LOC105249235	gastrula zinc finger protein XlCGF57.1-like				1	1
LOC105257961	thioredoxin, mitochondrial	FBgn0024986	CG3719		1	1
LOC105258057	uncharacterized LOC105258057				1	1
LOC105258403	N(G),N(G)-dimethylarginine dimethylaminohydrolase 1	FBgn0030467	CG1764		1	1
LOC105252649	flavin reductase (NADPH)	FBgn0037749	CG9471		1	1
LOC105254157	beta-1,4-glucuronyltransferase 1	FBgn0032457	CG15483		1	1
LOC105255727	uridine-cytidine kinase-like 1	FBgn0022029	l(2)k01209	lethal (2) k01209	1	1
LOC105255594	homeotic protein distal-less	FBgn0000157	Dll	Distal-less	1	1
LOC105255622	probable ATP-dependent RNA helicase DDX56	FBgn0001565	Hlc	Helicase	1	1
LOC105256402	homeobox protein TGIF2LX	FBgn0033748	vis	vismay	1	1
LOC105249783	cleavage and polyadenylation specificity factor subunit 4	FBgn0015621	Clp	Clipper	1	1
LOC105251854	probable cytochrome P450 301a1, mitochondrial	FBgn0033753	Cyp301a1	Cyp301a1	1	1
LOC105254479	ubiquitin-associated domain-containing protein 1	FBgn0028372	isopeptidase-T-3	isopeptidase-T-3	1	1
LOC105251924	hydroxyacylglutathione hydrolase, mitochondrial	FBgn0037024	tzn	tenzing norgay	1	1
LOC105257246	60 kDa SS-A/Ro ribonucleoprotein	FBgn0029666	CG10803		1	1
LOC105249290	hypothetical protein				1	1
LOC105251350	hypothetical protein	FBgn0261803	CG42749		1	1
LOC105253529	methylmalonic aciduria and homocystinuria type D homolog, mitochondrial	FBgn0030101	CG12118		1	1
LOC105255444	uncharacterized LOC105255444	FBgn0036032	CG16711		1	1
LOC105254272	rhythmically expressed gene 2 protein	FBgn0016715	Reg-2	Rhythmically expressed gene 2	1	1
LOC105257414	aurora kinase C	FBgn0000147	aurA	aurora A	1	1
LOC105255503	uncharacterized LOC105255503				1	1
LOC105255036	nucleoside diphosphate kinase	FBgn0000150	awd	abnormal wing discs	1	1
LOC105255993	uncharacterized LOC105255993	FBgn0085415	CG34386		1	1
LOC105248560	F-box/LRR-repeat protein 16	FBgn0052085	CG32085		1	1
LOC105255248	uncharacterized LOC105255248				1	1
LOC105251364	protein sidekick	FBgn0021764	sdk	sidekick	1	1
LOC105251433	protein polybromo-1	FBgn0039227	polybromo	polybromo	1	1
LOC105253676	nuclear hormone receptor FTZ-F1 beta	FBgn0261239	Hr39	Hormone receptor-like in 39	1	1
LOC105249742	putative zinc metalloproteinase YIL108W	FBgn0030640	CG6294		1	1
LOC105256036	RING finger and CHY zinc finger domain-containing protein 1	FBgn0031816	CG16947		1	1
LOC105249888	60S ribosomal export protein NMD3	FBgn0023542	Nmd3	Nonsense-mediated mRNA 3	1	1
LOC105251355	polymerase delta-interacting protein 3	FBgn0030959	CG6961		1	1
LOC105249304	dual specificity protein phosphatase 10	FBgn0243512	puc	puckered	1	1
LOC105251362	uncharacterized LOC105251362	FBgn0036515	AIMP2	aaRS-interacting multifunctional protein 2	1	1
LOC105252552	CUE domain-containing protein 1	FBgn0035283	CG12024		1	1
LOC105257293	transcription factor Dp-1	FBgn0011763	Dp	DP transcription factor	1	1
LOC105249526	F-box/SPRY domain-containing protein 1	FBgn0043010	Fsn	F-box synaptic protein	1	1
LOC105252854	uncharacterized LOC105252854				1	1
LOC105248460	F-box/LRR-repeat protein 7	FBgn0038385	Fbxl7	F-box and leucine-rich repeat protein 7	1	1
LOC105256081	40S ribosomal protein S29	FBgn0261599	RpS29	Ribosomal protein S29	1	1
LOC105258486	YTH domain-containing family protein 3	FBgn0039261	CG6422		1	1
LOC105253251	histone PARylation factor 1	FBgn0037377	CG1218		1	1
LOC105258398	serine-rich adhesin for platelets				1	1
LOC105254452	synaptotagmin-10				1	1
LOC105258056	acetyl-coenzyme A transporter 1	FBgn0036662	CG9706		1	1
LOC105257447	zinc finger CCCH domain-containing protein 18	FBgn0029941	CG1677		1	1
LOC105248891	uncharacterized LOC105248891	FBgn0021814	Vps28	Vacuolar protein sorting 28	1	1
LOC105253152	protein artichoke				1	1
LOC105248005	staphylococcal nuclease domain-containing protein 1	FBgn0035121	Tudor-SN	Tudor staphylococcal nuclease	1	1
LOC105255617	uncharacterized LOC105255617	FBgn0259143	CG42258		1	1
LOC105258367	perilipin-1				1	1
LOC105255853	equilibrative nucleoside transporter 1	FBgn0263916	Ent2	Equilibrative nucleoside transporter 2	1	1
LOC105249051	glutamate dehydrogenase, mitochondrial	FBgn0001098	Gdh	Glutamate dehydrogenase	1	1
LOC105254205	cytochrome b5 reductase 4	FBgn0034442	CG11257		1	1
LOC112638824	uncharacterized LOC112638824				1	1
LOC105253834	uncharacterized protein C15orf61 homolog	FBgn0083984	CG34148		1	1
LOC105248174	TLD domain-containing protein 2	FBgn0013576	mtd	mustard	1	1
LOC105258456	metaxin-2	FBgn0036920	CG8004		1	1
LOC105248950	katanin p60 ATPase-containing subunit A-like 1	FBgn0040208	Kat60	Katanin 60	1	1
LOC105248634	zinc finger protein 184-like	FBgn0037120	CG11247		1	1
LOC105253817	cyclin-dependent kinase 2				1	1
LOC105259075	putative homeodomain transcription factor	FBgn0028579	phtf	phtf	1	1
LOC105248077	long-chain fatty acid transport protein 4-like	FBgn0265187	CG44252		1	1
LOC105249314	acidic mammalian chitinase	FBgn0029913	Cht11	Chitinase 11	1	1
LOC105249940	uncharacterized LOC105249940	FBgn0001316	klar	klarsicht	1	1
LOC105250655	cell division control protein 6 homolog	FBgn0035918	Cdc6	Cdc6	1	1
LOC105251493	uncharacterized LOC105251493				1	1
LOC105251985	SET and MYND domain-containing protein 4				1	1
LOC105253751	monocarboxylate transporter 10	FBgn0001296	kar	karmoisin	1	1
LOC105254005	sideroflexin-2	FBgn0036843	Sfxn2	Sideroflexin 2	1	1
LOC105254170	sn1-specific diacylglycerol lipase alpha	FBgn0261244	inaE	inactivation no afterpotential E	1	1
LOC105254283	SIN3-HDAC complex-associated factor	FBgn0266000	CG44774		1	1
LOC105255211	protein grainyhead	FBgn0259211	grh	grainy head	1	1
LOC105255385	CCAAT/enhancer-binding protein gamma	FBgn0036126	Irbp18	Inverted repeat binding protein 18 kDa	1	1
LOC105255442	putative leucine-rich repeat-containing protein DDB_G0290503	FBgn0036624	RAF2	RING-associated factor 2	1	1
LOC105256947	cytidine deaminase	FBgn0032001	CG8360		1	1
LOC105257596	ubiquinone biosynthesis O-methyltransferase, mitochondrial	FBgn0032922	CG9249		1	1
LOC105258305	protein MEMO1	FBgn0038110	CG8031		1	1
LOC105258365	protein slender lobes				1	1
LOC105258452	CTD small phosphatase-like protein 2				1	1
LOC105259005	dihydrolipoyllysine-residue acetyltransferase component of pyruvate dehydrogenase complex, mitochondrial	FBgn0283658	muc	midline uncoordinated	1	1
LOC105259329	RNA-binding protein 42	FBgn0037342	CG2931		1	1
LOC112637749	uncharacterized LOC112637749				1	1
LOC105251887	protein enhancer of sevenless 2B	FBgn0004638	drk	downstream of receptor kinase	1	1
LOC105258550	protein YIPF1	FBgn0030435	CG4645		1	1
LOC105253714	bromodomain-containing protein 7	FBgn0031947	CG7154		1	1
LOC105254160	Forkhead box protein N1	FBgn0015396	jumu	jumeau	1	1
LOC105254403	ras-related GTP-binding protein A	FBgn0037647	RagA-B	Ras-related GTP binding A/B	1	1
LOC105255206	lethal(2) giant larvae protein homolog 1	FBgn0002121	l(2)gl	lethal (2) giant larvae	1	1
LOC105248208	probable serine/threonine-protein kinase DDB_G0280133	FBgn0035986	CG4022		1	1
LOC105257103	serine-rich adhesin for platelets	FBgn0005624	Psc	Posterior sex combs	1	1
LOC105259201	protein jim lovell	FBgn0266129	lov	jim lovell	1	1
LOC105249546	snRNA-activating protein complex subunit 3	FBgn0260398	Pbp49	PSEA-binding protein 49kD	1	1
LOC105259197	testis-specific serine/threonine-protein kinase 1				1	1
LOC109610496	bladder cancer-associated protein	FBgn0040239	bc10	bc10	1	1
LOC105248734	uncharacterized LOC105248734				1	1
LOC105251205	14-3-3 protein epsilon	FBgn0020238	14-3-3epsilon	14-3-3epsilon	1	1
LOC105253761	uncharacterized LOC105253761	FBgn0039008	CG6972		1	1
LOC105254219	POU domain protein 2	FBgn0085424	nub	nubbin	1	1
LOC105256552	translation initiation factor eIF-2B subunit gamma	FBgn0034029	eIF2Bgamma	eukaryotic translation initiation factor 2B subunit gamma	1	1
LOC105251544	WD repeat-containing protein 55 homolog	FBgn0037943	CG14722		1	1
LOC105256483	probable JmjC domain-containing histone demethylation protein 2C	FBgn0037703	JHDM2	JmjC domain-containing histone demethylase 2	1	1
LOC105257565	leucine-rich repeat-containing G-protein coupled receptor 5				1	1
LOC112638551	ribonucleases P/MRP protein subunit POP1-like				1	1
LOC105250976	alpha-actinin, sarcomeric	FBgn0000667	Actn	alpha actinin	1	1
LOC105252535	sm-like protein LSM3A	FBgn0051184	LSm3	Like Sm 3	1	1
LOC105251438	uncharacterized LOC105251438	FBgn0030874	Spt7	Spt7	1	1
LOC105253449	basigin	FBgn0261822	Bsg	Basigin	1	1
LOC105256182	chloride intracellular channel exc-4	FBgn0030529	Clic	Chloride intracellular channel	1	1
LOC105256248	bifunctional methylenetetrahydrofolate dehydrogenase/cyclohydrolase, mitochondrial	FBgn0010222	Nmdmc	NAD-dependent methylenetetrahydrofolate dehydrogenase	1	1
LOC112639953	high mobility group protein homolog TDP-1-like				1	1
LOC105250490	60S ribosomal protein L17	FBgn0029897	RpL17	Ribosomal protein L17	1	1
LOC105258195	uncharacterized LOC105258195	FBgn0036775	CG5147		1	1
LOC105247881	uncharacterized LOC105247881	FBgn0259178	5PtaseI	5PtaseI	1	1
LOC105249147	uncharacterized LOC105249147	FBgn0035574	RhoGEF64C	Rho guanine nucleotide exchange factor at 64C	1	1
LOC105257415	nuclear valosin-containing protein-like	FBgn0016983	smid	smallminded	1	1
LOC105259088	WW domain-containing oxidoreductase	FBgn0031972	Wwox	WW domain containing oxidoreductase	1	1
LOC105248616	ruvB-like 1	FBgn0040078	pont	pontin	1	1
LOC105248757	peroxisomal membrane protein PEX16	FBgn0037019	Pex16	Peroxin 16	1	1
LOC105252240	jmjC domain-containing histone demethylation protein 1	FBgn0037659	Kdm2	Lysine (K)-specific demethylase 2	1	1
LOC105258876	DNA N6-methyl adenine demethylase	FBgn0263392	Tet	Ten-Eleven Translocation (TET) family protein	1	1
LOC112638546	uncharacterized LOC112638546				1	1
LOC105256862	H(+)/Cl(-) exchange transporter 7	FBgn0033755	ClC-b	Chloride channel-b	1	1
LOC105250396	NADP-dependent malic enzyme	FBgn0029155	Men-b	Malic enzyme b	1	1
LOC105249662	protein ABHD18	FBgn0052112	CG32112		1	1
LOC105256793	protein N-terminal glutamine amidohydrolase	FBgn0034046	tun	tungus	1	1
LOC109609712	importin subunit beta-1	FBgn0262743	Fs(2)Ket	Female sterile (2) Ketel	1	1
LOC105248745	ras-related protein Rab-11A	FBgn0015790	Rab11	Rab11	1	1
LOC105251925	centrosomal protein of 131 kDa	FBgn0033447	dila	dilatory	1	1
LOC105255345	uncharacterized LOC105255345				1	1
LOC105258631	NADH dehydrogenase [ubiquinone] 1 beta subcomplex subunit 7	FBgn0030605	ND-B18	NADH dehydrogenase (ubiquinone) B18 subunit	1	1
LOC105258862	MKL/myocardin-like protein 2	FBgn0052296	Mrtf	Myocardin-related transcription factor	1	1
LOC105258958	alpha-endosulfine	FBgn0061515	endos	endosulfine	1	1
LOC105259284	uncharacterized LOC105259284	FBgn0031683	CG4230		1	1
LOC105256328	protein ABHD16A	FBgn0035519	CG1309		1	1
LOC105256644	ADP-ribosylation factor 1	FBgn0010348	Arf79F	ADP ribosylation factor at 79F	1	1
LOC105251891	nucleosome assembly protein 1-like 1	FBgn0015268	Nap1	Nucleosome assembly protein 1	1	1
LOC105251661	uncharacterized LOC105251661	FBgn0031990	PAPLA1	Phosphatidic Acid Phospholipase A1	1	1
LOC105250221	tubulin-specific chaperone D	FBgn0027509	TBCD	tubulin folding cofactor D	1	1
LOC105250760	WAS/WASL-interacting protein family member 3	FBgn0243516	Vrp1	Verprolin 1	1	1
LOC105255607	U2 small nuclear ribonucleoprotein auxiliary factor 35 kDa subunit-related protein 2	FBgn0031628	CG3294		1	1
LOC105248069	microspherule protein 1	FBgn0263832	Rcd5	Reduction in Cnn dots 5	1	1
LOC105250845	GSK-3-binding protein				1	1
LOC105252977	sec1 family domain-containing protein 2				1	1
LOC105255992	serine/threonine-protein kinase OSR1	FBgn0023083	fray	frayed	1	1
LOC105250348	N-acetylglucosaminyl-phosphatidylinositol de-N-acetylase	FBgn0038763	PIG-L	Phosphatidylinositol glycan anchor biosynthesis class L	1	1
LOC105253352	tetratricopeptide repeat protein 30A	FBgn0032470	CG5142		1	1
LOC105249050	uncharacterized LOC105249050				1	1
LOC112639939	HIG1 domain family member 1A, mitochondrial-like	FBgn0033519	CG11825		1	1
LOC105247840	brefeldin A-inhibited guanine nucleotide-exchange protein 2	FBgn0028538	Sec71	Secretory 71	1	1
LOC105253128	dnaJ homolog dnj-5				1	1
LOC105258379	ubiquitin-conjugating enzyme E2-22 kDa	FBgn0015321	Ubc4	Ubiquitin conjugating enzyme 4	1	1
LOC105249301	uncharacterized LOC105249301	FBgn0041004	CG17715		1	1
LOC105252598	tyrosine-protein phosphatase 69D	FBgn0014007	Ptp69D	Protein tyrosine phosphatase 69D	1	1
LOC105248827	ubiquitin carboxyl-terminal hydrolase 45	FBgn0029763	Usp16-45	Ubiquitin specific protease 16/45	1	1
LOC105250274	NECAP-like protein CG9132	FBgn0030791	CG9132		1	1
LOC105254010	succinate dehydrogenase [ubiquinone] flavoprotein subunit, mitochondrial	FBgn0261439	SdhA	Succinate dehydrogenase, subunit A (flavoprotein)	1	1
LOC105251349	UPF0505 protein C16orf62 homolog	FBgn0037622	CG8202		1	1
LOC105253262	glucosamine-6-phosphate isomerase	FBgn0031717	Oscillin	Oscillin	1	1
LOC105259067	formin-binding protein 1-like	FBgn0035533	Cip4	Cdc42-interacting protein 4	1	1
LOC105255705	ubiquilin-1	FBgn0031057	Ubqn	Ubiquilin	1	1
LOC105256229	phosphatidylinositide phosphatase SAC2	FBgn0038890	CG7956		1	1
LOC105259130	tonsoku-like protein	FBgn0035812	CG7457		1	1
LOC105256834	mitotic checkpoint protein BUB3	FBgn0025457	Bub3	Bub3	1	1
LOC105251399	putative uncharacterized protein DDB_G0271526	FBgn0041707	7B2	7B2	1	1
LOC105256080	tubulin polyglutamylase TTLL7	FBgn0037838	CG4089		1	1
LOC105251084	speckle targeted PIP5K1A-regulated poly(A) polymerase				1	1
LOC105256028	aladin	FBgn0030122	CG16892		1	1
LOC112638790	uncharacterized LOC112638790				1	1
LOC105253055	exostosin-1	FBgn0265974	ttv	tout-velu	1	1
LOC105254091	PH and SEC7 domain-containing protein 2	FBgn0051158	Efa6	Exchange factor for Arf 6	1	1
LOC105259496	transcription initiation protein SPT3 homolog	FBgn0037981	Spt3	Spt3	1	1
LOC105249142	zinc finger CCCH domain-containing protein 15 homolog	FBgn0033317	CG8635		1	1
LOC105251915	uncharacterized LOC105251915	FBgn0028408	Drep2	DNA fragmentation factor-related protein 2	1	1
LOC105247885	vesicular integral-membrane protein VIP36	FBgn0039160	CG5510		1	1
LOC105249465	methyltransferase-like 26	FBgn0040964	CG18661		1	1
LOC105249535	procollagen-lysine,2-oxoglutarate 5-dioxygenase 3	FBgn0036147	Plod	procollagen lysyl hydroxylase	1	1
LOC105249975	silk gland factor 1	FBgn0000659	fkh	fork head	1	1
LOC105250102	probable serine/threonine-protein kinase DDB_G0282963				1	1
LOC105251698	protein strawberry notch	FBgn0265630	sno	strawberry notch	1	1
LOC105253019	ADP-ribosylation factor-binding protein GGA1	FBgn0030141	Gga	Golgi-localized, gamma-adaptin ear containing, ARF binding protein	1	1
LOC105253082	DNA repair and recombination protein RAD54B				1	1
LOC105253131	triosephosphate isomerase	FBgn0086355	Tpi	Triose phosphate isomerase	1	1
LOC105255014	semaphorin-1A	FBgn0011259	Sema1a	Semaphorin 1a	1	1
LOC105257555	heterogeneous nuclear ribonucleoprotein U	FBgn0050122	CG30122		1	1
LOC105257900	40S ribosomal protein S20	FBgn0019936	RpS20	Ribosomal protein S20	1	1
LOC112639773	uncharacterized LOC112639773				1	1
LOC105251428	solute carrier family 25 member 46	FBgn0030717	CG8931		1	1
LOC105248419	28S ribosomal protein S28, mitochondrial	FBgn0034361	mRpS28	mitochondrial ribosomal protein S28	1	1
LOC105256534	NF-kappa-B inhibitor-interacting Ras-like protein	FBgn0040513	kappaB-Ras	kappaB-Ras	1	1
LOC105256977	NF-kappa-B-repressing factor	FBgn0051301	CG31301		1	1
LOC105257743	2-(3-amino-3-carboxypropyl)histidine synthase subunit 1	FBgn0036194	CG11652		1	1
LOC105258442	endophilin-B1	FBgn0034433	EndoB	Endophilin B	1	1
LOC105251588	gamma-1-syntrophin	FBgn0034135	Syn2	Syntrophin-like 2	1	1
LOC105250371	phosphoglucomutase	FBgn0003076	Pgm	phosphoglucose mutase	1	1
LOC105256116	neuronal calcium sensor 2	FBgn0036926	CG7646		1	1
LOC105256641	rho guanine nucleotide exchange factor 10	FBgn0263706	CG43658		1	1
LOC105257965	40S ribosomal protein S13	FBgn0010265	RpS13	Ribosomal protein S13	1	1
LOC105252209	integrator complex subunit 5	FBgn0038168	omd	oocyte maintenance defects	1	1
LOC105255024	ral guanine nucleotide dissociation stimulator	FBgn0026376	Rgl	Ral guanine nucleotide dissociation stimulator-like	1	1
LOC105256568	lamin Dm0	FBgn0010397	LamC	Lamin C	1	1
LOC105248031	14-3-3 protein zeta	FBgn0004907	14-3-3zeta	14-3-3zeta	1	1
LOC105252528	uncharacterized LOC105252528	FBgn0039970	CG17508		1	1
LOC105254886	sphingolipid delta(4)-desaturase DES1	FBgn0001941	ifc	infertile crescent	1	1
LOC105258861	forkhead box protein K1	FBgn0036134	FoxK	Forkhead box K	1	1
LOC105251152	protein phosphatase 1 regulatory subunit 12A	FBgn0005536	Mbs	Myosin binding subunit	1	1
LOC105254885	transport and Golgi organization protein 2	FBgn0030503	Tango2	Transport and Golgi organization 2	1	1
LOC105248578	cyclin-K	FBgn0025674	CycK	Cyclin K	1	1
LOC105249309	H(+)/Cl(-) exchange transporter 3	FBgn0036566	ClC-c	Chloride channel-c	1	1
LOC105248695	uncharacterized LOC105248695				1	1
LOC105256597	probable E3 ubiquitin-protein ligase bre1				1	1
LOC105250032	rhotekin-2				1	1
LOC105255731	ras-related protein Rab-10	FBgn0015789	Rab10	Rab10	1	1
LOC105253195	protein ELYS	FBgn0031052	CG14215		1	1
LOC105255313	MIP18 family protein galla-1	FBgn0034543	galla-1	galla-1	1	1
LOC105251957	septin-1	FBgn0011710	43344	Septin 1	1	1
LOC105252986	ribonuclease kappa	FBgn0262116	RNASEK	Ribonuclease kappa	1	1
LOC105254841	uncharacterized LOC105254841	FBgn0052544	CG32544		1	1
LOC105248705	protein alan shepard	FBgn0052423	shep	alan shepard	1	1
LOC105253874	lysophospholipase-like protein 1	FBgn0037842	CG6567		1	1
LOC105254951	glutamine--fructose-6-phosphate aminotransferase [isomerizing] 2	FBgn0027341	Gfat1	Glutamine:fructose-6-phosphate aminotransferase 1	1	1
LOC112638966	uncharacterized LOC112638966				1	1
LOC112638963	uncharacterized LOC112638963				1	1
LOC105250363	ataxin-7				1	1
LOC105251624	activating signal cointegrator 1	FBgn0031115	CG11710		1	1
LOC105248654	uncharacterized LOC105248654	FBgn0030603	CG5541		1	1
LOC105253848	p21-activated protein kinase-interacting protein 1-like	FBgn0030630	CG12608		1	1
LOC112639166	uncharacterized LOC112639166				1	1
LOC105253653	fasciculation and elongation protein zeta-2	FBgn0040395	Unc-76	Unc-76	1	1
LOC105256391	DDB1- and CUL4-associated factor 11	FBgn0034527	CG9945		1	1
LOC105251776	mitochondrial tRNA-specific 2-thiouridylase 1	FBgn0040337	CG3021		1	1
LOC105250088	protein ROP	FBgn0004574	Rop	Ras opposite	1	1
LOC105254324	abl interactor 2	FBgn0020510	Abi	Abelson interacting protein	1	1
LOC105248324	F-BAR and double SH3 domains protein 2	FBgn0263456	nwk	nervous wreck	1	1
LOC105249132	NADH dehydrogenase [ubiquinone] flavoprotein 2, mitochondrial	FBgn0030853	ND-24	NADH dehydrogenase (ubiquinone) 24 kDa subunit	1	1
LOC105250339	active regulator of SIRT1				1	1
LOC105252255	von Hippel-Lindau disease tumor suppressor	FBgn0041174	Vhl	von Hippel-Lindau	1	1
LOC105252521	cell cycle checkpoint control protein RAD9A	FBgn0025807	Rad9	Rad9	1	1
LOC105253559	uncharacterized LOC105253559				1	1
LOC105257202	putative ATP-dependent RNA helicase me31b	FBgn0004419	me31B	maternal expression at 31B	1	1
LOC105258247	histone-lysine N-methyltransferase EHMT2	FBgn0040372	G9a	G9a	1	1
LOC105249130	hypoxia up-regulated protein 1	FBgn0023529	CG2918		1	1
LOC105250865	nuclear receptor subfamily 2 group C member 1				1	1
LOC105252046	LDLR chaperone boca	FBgn0004132	boca	boca	1	1
LOC105253732	polypeptide N-acetylgalactosaminyltransferase 5	FBgn0031681	pgant5	polypeptide GalNAc transferase 5	1	1
LOC105254592	protein lingerer	FBgn0020279	lig	lingerer	1	1
LOC105255840	ras-related protein Rap-2a	FBgn0283666	Rap2l	Ras-associated protein 2-like	1	1
LOC105256991	UPF0184 protein AAEL002161	FBgn0026088	CG14818		1	1
LOC105258865	uncharacterized LOC105258865	FBgn0032170	CG4658		1	1
LOC105249389	DNA-directed RNA polymerases I, II, and III subunit RPABC5	FBgn0039218	Rpb10	Rpb10	1	1
LOC105255386	guanine nucleotide-binding protein G(s) subunit alpha	FBgn0001123	Galphas	G protein alpha s subunit	1	1
LOC105248196	fork head domain transcription factor slp2	FBgn0004567	slp2	sloppy paired 2	1	1
LOC105252618	osteoclast-stimulating factor 1	FBgn0035965	Use1	Unconventional SNARE in the ER 1	1	1
LOC105253212	sterol regulatory element-binding protein cleavage-activating protein	FBgn0033052	SCAP	SREBP cleavage activating protein	1	1
LOC105256181	pre-mRNA-splicing factor Syf2	FBgn0033556	CG12343		1	1
LOC105257986	SOSS complex subunit B homolog	FBgn0031909	CG5181		1	1
LOC105259218	protein abrupt				1	1
LOC105259324	RNA polymerase-associated protein Rtf1	FBgn0034722	Rtf1	Rtf1	1	1
LOC105259181	stAR-related lipid transfer protein 7, mitochondrial	FBgn0032513	CG6565		1	1
LOC112637616	uncharacterized LOC112637616				1	1
LOC105251439	MIT domain-containing protein 1	FBgn0035482	CG14985		1	1
LOC105254015	poly(rC)-binding protein 3	FBgn0262737	mub	mushroom-body expressed	1	1
LOC105256331	peptide-N(4)-(N-acetyl-beta-glucosaminyl)asparagine amidase	FBgn0033050	Pngl	PNGase-like	1	1
LOC105256620	dnaJ homolog subfamily B member 6	FBgn0034091	mrj	mrj	1	1
LOC105258100	protein fem-1 homolog CG6966	FBgn0038286	CG6966		1	1
LOC105248003	protein SREK1IP1	FBgn0029873	CG3918		1	1
LOC105248733	kelch-like protein diablo	FBgn0040230	dbo	diablo	1	1
LOC105249473	protein quiver	FBgn0260499	qvr	quiver	1	1
LOC105250385	probable tRNA (guanine(26)-N(2))-dimethyltransferase	FBgn0032430	CG6388		1	1
LOC105254832	nucleolar protein 4-like	FBgn0283651	CG46301		1	1
LOC105258184	neurogenic locus Notch protein	FBgn0004647	N	Notch	1	1
LOC105249286	ATP-dependent zinc metalloprotease YME1 homolog	FBgn0034792	YME1L		1	1
LOC105249801	dynein regulatory complex protein 1	FBgn0030004	CG10958		1	1
LOC105253562	BTB/POZ domain-containing protein KCTD5	FBgn0025394	inc	insomniac	1	1
LOC105255021	probable RNA polymerase II nuclear localization protein SLC7A6OS	FBgn0004811	fs(2)ltoPP43	female sterile (2) ltoPP43	1	1
LOC105251946	transcription elongation factor 1 homolog	FBgn0063670	CG40228		1	1
LOC105259484	catenin alpha	FBgn0010215	alpha-Cat	alpha Catenin	1	1
LOC105250311	intraflagellar transport protein 172 homolog	FBgn0035317	Oseg2	Outer segment 2	1	1
LOC105252800	uncharacterized LOC105252800	FBgn0261786	mi	minus	1	1
LOC105256581	uncharacterized LOC105256581	FBgn0023526	CG2865		1	1
LOC105253434	estradiol 17-beta-dehydrogenase 8				1	1
LOC105249897	uncharacterized LOC105249897				1	1
LOC105258992	regulator of nonsense transcripts 1 homolog	FBgn0030354	Upf1	Upf1	1	1
LOC105259212	bone morphogenetic protein receptor type-1B	FBgn0003716	tkv	thickveins	1	1
LOC105258371	eukaryotic translation initiation factor 5B	FBgn0026259	eIF5B	eukaryotic translation initiation factor 5B	1	1
LOC105248206	translation initiation factor IF-2, mitochondrial	FBgn0039588	mIF2	mitochondrial translation initiation factor 2	1	1
LOC105256531	transmembrane protein 203	FBgn0066303	CG33932		1	1
LOC105249464	dnaJ homolog subfamily C member 21	FBgn0027599	CG2790		1	1
LOC105258888	NACHT domain- and WD repeat-containing protein 1	FBgn0028496	CG30116		1	1
LOC105254294	zinc finger RNA-binding protein	FBgn0263603	Zn72D	Zinc-finger protein at 72D	1	1
LOC105250011	U1 small nuclear ribonucleoprotein A	FBgn0003449	snf	sans fille	1	1
LOC105252069	39S ribosomal protein L9, mitochondrial	FBgn0038319	mRpL9	mitochondrial ribosomal protein L9	1	1
LOC105255672	homeobox protein unc-4	FBgn0024184	unc-4	unc-4	1	1
LOC105256265	histone H3	FBgn0053866	His3:CG33866	His3:CG33866	1	1
LOC105258170	probable trafficking protein particle complex subunit 2	FBgn0266724	Trs20	TRAPP subunit 20	1	1
LOC105258307	eukaryotic translation initiation factor 4E-binding protein 2	FBgn0261560	Thor	Thor	1	1
LOC105259301	serine/arginine repetitive matrix protein 1	FBgn0034504	CG8929		1	1
LOC105259477	xin actin-binding repeat-containing protein 2	FBgn0250819	CG33521		1	1
LOC112637031	coiled-coil domain-containing protein 47	FBgn0031544	CG17593		1	1
LOC112639637	anaphase-promoting complex subunit CDC26-like				1	1
LOC105256288	multidrug resistance-associated protein 1	FBgn0032456	MRP	Multidrug-Resistance like Protein 1	1	1
LOC105256228	cyclic AMP-responsive element-binding protein 1	FBgn0265784	CrebB	Cyclic-AMP response element binding protein B	1	1
LOC105255351	muscle calcium channel subunit alpha-1	FBgn0001991	Ca-alpha1D	Ca[2+]-channel protein alpha[[1]] subunit D	1	1
LOC105256567	insulin-like growth factor-binding protein complex acid labile subunit	FBgn0034602	Lapsyn	Leucine-rich repeat activity-regulated protein at synapses	1	1
LOC105253069	stress-activated protein kinase JNK	FBgn0000229	bsk	basket	1	1
LOC105253938	mitochondrial ribonuclease P protein 1 homolog	FBgn0034351	rswl	roswell	1	1
LOC105257572	alpha-1,3-mannosyl-glycoprotein 2-beta-N-acetylglucosaminyltransferase	FBgn0034521	Mgat1	Mannosyl (alpha-1,3-)-glycoprotein beta-1,2-N-acetylglucosaminyltransferase 1	1	1
LOC105248899	WW domain-containing adapter protein with coiled-coil homolog	FBgn0030812	wcy	wacky	1	1
LOC105251008	ecdysone receptor	FBgn0000546	EcR	Ecdysone receptor	1	1
LOC105258034	uncharacterized LOC105258034				1	1
LOC105251791	cleavage and polyadenylation specificity factor subunit 5	FBgn0035987	CG3689		1	1
LOC105248058	muscle-specific homeobox protein tinman	FBgn0008651	lbl	ladybird late	1	1
LOC105249461	ATPase WRNIP1				1	1
LOC105249494	transmembrane protein 214-A	FBgn0053129	CG33129		1	1
LOC105253231	vacuolar protein sorting-associated protein 33B	FBgn0039335	Vps33B	Vacuolar protein sorting 33B	1	1
LOC105255842	phospholipid scramblase 3-like				1	1
LOC105257952	venom dipeptidyl peptidase 4	FBgn0259175	ome	omega	1	1
LOC105257498	guanine nucleotide-binding protein-like 1	FBgn0032882	Ns4	Nucleostemin 4	1	1
LOC105256841	uncharacterized LOC105256841	FBgn0001169	H	Hairless	1	1
LOC105257752	protein FAM214A	FBgn0033638	CG9005		1	1
LOC105248103	protein LZIC				1	1
LOC105257588	probable ATP-dependent RNA helicase DDX49	FBgn0010220	Dbp45A	DEAD box protein 45A	1	1
LOC105251939	hairy/enhancer-of-split related with YRPW motif protein 2	FBgn0259938	cwo	clockwork orange	1	1
LOC105258634	elongation of very long chain fatty acids protein AAEL008004	FBgn0051523	CG31523		1	1
LOC105252070	HSPB1-associated protein 1	FBgn0263025	CG43320		1	1
LOC105253560	peroxisomal membrane protein PMP34	FBgn0052250	PMP34	Peroxisomal Membrane Protein 34	1	1
LOC105250658	mitochondrial assembly of ribosomal large subunit protein 1	FBgn0029514	312	312	1	1
LOC105258132	smad nuclear interacting protein 1	FBgn0039943	CG17168		1	1
LOC112637258	uncharacterized LOC112637258				1	1
LOC105249868	histone-lysine N-methyltransferase SETD1	FBgn0040022	Set1	SET domain containing 1	1	1
LOC105253361	RNA helicase aquarius	FBgn0051368	CG31368		1	1
LOC105248320	phosphopantothenate--cysteine ligase	FBgn0261285	Ppcs	Phosphopantothenoylcysteine synthetase	1	1
LOC105253602	suppressor of hairless protein	FBgn0004837	Su(H)	Suppressor of Hairless	1	1
LOC105258659	protein maelstrom	FBgn0016034	mael	maelstrom	1	1
LOC105248953	upstream stimulatory factor 2	FBgn0029711	Usf	Usf	1	1
LOC105249838	leucine repeat adapter protein 25	FBgn0085470	lmgB	lemming B	1	1
LOC105249864	uncharacterized LOC105249864	FBgn0033724	CG8501		1	1
LOC105251313	cyclic AMP response element-binding protein A	FBgn0004396	CrebA	Cyclic-AMP response element binding protein A	1	1
LOC105256685	sodium channel protein 60E	FBgn0085434	NaCP60E	Na channel protein 60E	1	1
LOC105257322	GMP synthase [glutamine-hydrolyzing]	FBgn0000239	bur	burgundy	1	1
LOC105249703	uncharacterized LOC105249703	FBgn0010905	Spn	Spinophilin	1	1
LOC105253368	peptidyl-prolyl cis-trans isomerase-like 3	FBgn0033527	CG11777		1	1
LOC105251473	nuclear speckle splicing regulatory protein 1	FBgn0030474	CG15747		1	1
LOC105252436	merlin	FBgn0086384	Mer	Merlin	1	1
LOC105252047	glycine-rich cell wall structural protein 1.8	FBgn0039730	CG7903		1	1
LOC105248470	glycerol-3-phosphate acyltransferase 1, mitochondrial	FBgn0027579	mino	minotaur	1	1
LOC105250138	transcription factor IIIB 90 kDa subunit	FBgn0038499	Brf	Brf	1	1
LOC105253067	calcium release-activated calcium channel protein 1	FBgn0041585	olf186-F	olf186-F	1	1
LOC105257688	selenoprotein F	FBgn0036745	CG7484		1	1
LOC112637185	uncharacterized LOC112637185				1	1
LOC105250233	transcription factor SPT20 homolog	FBgn0036374	Spt20	Spt20	1	1
LOC105258060	actin-related protein 2/3 complex subunit 5	FBgn0031437	Arpc5	Actin-related protein 2/3 complex, subunit 5	1	1
LOC105256481	TNF receptor-associated factor family protein DDB_G0272098	FBgn0261564	Reep1	Receptor expression enhancing protein 1	1	1
LOC105258099	myelin expression factor 2	FBgn0267790	rump	rumpelstiltskin	1	1
LOC105253051	ribokinase	FBgn0025640	CG13369		1	1
LOC105255443	probable pyruvate dehydrogenase E1 component subunit alpha, mitochondrial	FBgn0028325	l(1)G0334	lethal (1) G0334	1	1
LOC105250470	protein bark beetle	FBgn0031571	bark	bark beetle	1	1
LOC105252463	homeobox protein 5	FBgn0051716	Cnot4	CCR4-NOT transcription complex subunit 4	1	1
LOC105256722	uncharacterized LOC105256722	FBgn0030432	CG4404		1	1
LOC105257183	uncharacterized LOC105257183				1	1
[truncated: 4,822 more rows]
