# Supplementary material for: Tramtrack acts during late pupal development to direct ant caste identity
Source: PLoS Genet. 2021 Sep 22;17(9):e1009801. doi: 10.1371/journal.pgen.1009801 (PMC8489709; doi:10.1371/journal.pgen.1009801)
Supplement: S4 Table — (XLSX) [file pgen.1009801.s006.xlsx]

## Sheet: S4_Table
term_ID	description	log10 p-value	Annotated	Significant	Expected
GO:0045893	positive regulation of transcription, DNA-templated	-17.5528	799	637	469.22
GO:0006886	intracellular protein transport	-13.9208	585	507	343.54
GO:0000122	negative regulation of transcription from RNA polymerase II promoter	-13.6198	496	370	291.28
GO:0000398	mRNA splicing, via spliceosome	-11.0044	255	228	149.75
GO:0043687	post-translational protein modification	-10.6576	131	112	76.93
GO:0002181	cytoplasmic translation	-10.4089	131	117	76.93
GO:0042254	ribosome biogenesis	-10.0809	360	303	211.41
GO:0009069	serine family amino acid metabolic process	-9.6778	252	195	147.99
GO:0007411	axon guidance	-9.1249	318	242	186.75
GO:0043087	regulation of GTPase activity	-8.5528	232	187	136.24
GO:0000184	nuclear-transcribed mRNA catabolic process, nonsense-mediated decay	-8.4949	76	68	44.63
GO:0042147	retrograde transport, endosome to Golgi	-7.9208	51	48	29.95
GO:0043312	neutrophil degranulation	-7.8239	161	128	94.55
GO:0046843	dorsal appendage formation	-7.7212	45	43	26.43
GO:0016567	protein ubiquitination	-7.585	368	301	216.11
GO:0006511	ubiquitin-dependent protein catabolic process	-7.4949	341	287	200.25
GO:1901796	regulation of signal transduction by p53 class mediator	-7.4089	78	68	45.81
GO:0032508	DNA duplex unwinding	-7.4089	32	32	18.79
GO:0007476	imaginal disc-derived wing morphogenesis	-7.3372	261	217	153.27
GO:0030307	positive regulation of cell growth	-6.7212	97	87	56.96
GO:0050821	protein stabilization	-6.6383	126	101	73.99
GO:0000082	G1/S transition of mitotic cell cycle	-6.3665	139	119	81.63
GO:0043065	positive regulation of apoptotic process	-6.3372	279	217	163.84
GO:0045931	positive regulation of mitotic cell cycle	-6.2218	103	84	60.49
GO:0007030	Golgi organization	-6.0915	111	92	65.19
GO:0009987	cellular process	-6.0362	8143	5193	4782.01
GO:0007406	negative regulation of neuroblast proliferation	-6.0177	37	35	21.73
GO:0006367	transcription initiation from RNA polymerase II promoter	-6.0088	120	102	70.47
GO:0006338	chromatin remodeling	-6	121	106	71.06
GO:0006446	regulation of translational initiation	-5.9586	76	69	44.63
GO:0051301	cell division	-5.8539	388	303	227.85
GO:0006997	nucleus organization	-5.8539	104	90	61.07
GO:0051252	regulation of RNA metabolic process	-5.7959	1641	1298	963.68
GO:1990830	cellular response to leukemia inhibitory factor	-5.7447	79	66	46.39
GO:0016055	Wnt signaling pathway	-5.699	256	206	150.34
GO:0031647	regulation of protein stability	-5.6778	180	152	105.71
GO:0016319	mushroom body development	-5.6576	64	55	37.58
GO:0016241	regulation of macroautophagy	-5.6383	94	86	55.2
GO:0006457	protein folding	-5.5686	132	106	77.52
GO:0008285	negative regulation of cell proliferation	-5.5528	320	241	187.92
GO:0019827	stem cell population maintenance	-5.3565	184	142	108.05
GO:0007080	mitotic metaphase plate congression	-5.3279	23	23	13.51
GO:0043488	regulation of mRNA stability	-5.2291	54	47	31.71
GO:0008593	regulation of Notch signaling pathway	-5.2218	153	116	89.85
GO:0046329	negative regulation of JNK cascade	-5.1871	33	31	19.38
GO:0016322	neuron remodeling	-5.0969	56	51	32.89
GO:0006283	transcription-coupled nucleotide-excision repair	-5.0605	53	46	31.12
GO:0006368	transcription elongation from RNA polymerase II promoter	-5.0506	72	64	42.28
GO:0001701	in utero embryonic development	-5.041	211	163	123.91
GO:0006383	transcription from RNA polymerase III promoter	-5.0177	45	40	26.43
GO:0018105	peptidyl-serine phosphorylation	-5	120	93	70.47
GO:0030968	endoplasmic reticulum unfolded protein response	-5	62	57	36.41
GO:0016032	viral process	-4.9586	217	190	127.43
GO:0009411	response to UV	-4.9208	89	73	52.27
GO:0043954	cellular component maintenance	-4.8539	40	36	23.49
GO:0031532	actin cytoskeleton reorganization	-4.8539	48	42	28.19
GO:0090307	mitotic spindle assembly	-4.8239	44	39	25.84
GO:0042051	compound eye photoreceptor development	-4.7959	93	74	54.61
GO:0090501	RNA phosphodiester bond hydrolysis	-4.699	68	59	39.93
GO:0042795	snRNA transcription from RNA polymerase II promoter	-4.6778	47	41	27.6
GO:0032482	Rab protein signal transduction	-4.6576	39	35	22.9
GO:0006396	RNA processing	-4.6576	686	601	402.86
GO:0006897	endocytosis	-4.6576	334	270	196.14
GO:0006418	tRNA aminoacylation for protein translation	-4.4685	38	34	22.32
GO:0050852	T cell receptor signaling pathway	-4.4685	42	37	24.66
GO:0032984	macromolecular complex disassembly	-4.4437	167	147	98.07
GO:0060627	regulation of vesicle-mediated transport	-4.4089	279	231	163.84
GO:0016578	histone deubiquitination	-4.3979	19	19	11.16
GO:0010923	negative regulation of phosphatase activity	-4.3665	29	27	17.03
GO:0006361	transcription initiation from RNA polymerase I promoter	-4.301	24	23	14.09
GO:0072583	clathrin-dependent endocytosis	-4.301	33	30	19.38
GO:0043966	histone H3 acetylation	-4.2924	46	42	27.01
GO:1990542	mitochondrial transmembrane transport	-4.284	67	58	39.35
GO:0007422	peripheral nervous system development	-4.2291	79	66	46.39
GO:0051489	regulation of filopodium assembly	-4.2076	48	41	28.19
GO:0051124	synaptic growth at neuromuscular junction	-4.1612	123	110	72.23
GO:0034599	cellular response to oxidative stress	-4.1549	174	135	102.18
GO:2000736	regulation of stem cell differentiation	-4.1249	75	60	44.04
GO:0006306	DNA methylation	-4.0915	23	22	13.51
GO:0001819	positive regulation of cytokine production	-4.0915	95	78	55.79
GO:0006406	mRNA export from nucleus	-4.0506	57	50	33.47
GO:0006413	translational initiation	-4.041	123	108	72.23
GO:0000724	double-strand break repair via homologous recombination	-4.0315	71	60	41.7
GO:0007265	Ras protein signal transduction	-4.0132	206	178	120.97
GO:0006119	oxidative phosphorylation	-4	126	103	73.99
GO:0048010	vascular endothelial growth factor receptor signaling pathway	-4	43	37	25.25
GO:0051642	centrosome localization	-3.9586	27	25	15.86
GO:0051291	protein heterooligomerization	-3.9208	67	54	39.35
GO:0007274	neuromuscular synaptic transmission	-3.9208	80	63	46.98
GO:1990090	cellular response to nerve growth factor stimulus	-3.8861	22	21	12.92
GO:0007517	muscle organ development	-3.8861	286	202	167.95
GO:0061061	muscle structure development	-3.8239	494	357	290.1
GO:0032869	cellular response to insulin stimulus	-3.7959	116	104	68.12
GO:0007049	cell cycle	-3.7696	1183	901	694.72
GO:0016601	Rac protein signal transduction	-3.7696	26	24	15.27
GO:0007005	mitochondrion organization	-3.7447	320	256	187.92
GO:0008361	regulation of cell size	-3.7212	163	126	95.72
GO:0051099	positive regulation of binding	-3.7212	106	89	62.25
GO:0048092	negative regulation of male pigmentation	-3.699	16	16	9.4
GO:0030511	positive regulation of transforming growth factor beta receptor signaling pathway	-3.699	16	16	9.4
GO:0006984	ER-nucleus signaling pathway	-3.6576	21	20	12.33
GO:0022416	chaeta development	-3.6576	78	61	45.81
GO:0002082	regulation of oxidative phosphorylation	-3.6576	21	20	12.33
GO:1900034	regulation of cellular response to heat	-3.6576	21	20	12.33
GO:0007006	mitochondrial membrane organization	-3.6383	65	52	38.17
GO:0051258	protein polymerization	-3.585	132	117	77.52
GO:0007349	cellularization	-3.5229	77	60	45.22
GO:0006275	regulation of DNA replication	-3.4685	67	53	39.35
GO:0070536	protein K63-linked deubiquitination	-3.4685	15	15	8.81
GO:0001881	receptor recycling	-3.4559	20	19	11.75
GO:0019882	antigen processing and presentation	-3.4437	70	55	41.11
GO:0008589	regulation of smoothened signaling pathway	-3.4437	70	55	41.11
GO:0051092	positive regulation of NF-kappaB transcription factor activity	-3.3872	43	36	25.25
GO:0070050	neuron cellular homeostasis	-3.3768	32	28	18.79
GO:0007426	tracheal outgrowth, open tracheal system	-3.3665	24	22	14.09
GO:0007623	circadian rhythm	-3.3565	190	141	111.58
GO:0019730	antimicrobial humoral response	-3.3565	85	65	49.92
GO:0071456	cellular response to hypoxia	-3.3565	82	67	48.15
GO:0007229	integrin-mediated signaling pathway	-3.3468	28	25	16.44
GO:0002183	cytoplasmic translational initiation	-3.3468	28	25	16.44
GO:0007492	endoderm development	-3.3098	46	38	27.01
GO:0009954	proximal/distal pattern formation	-3.2518	35	30	20.55
GO:0007549	dosage compensation	-3.2366	19	18	11.16
GO:0045428	regulation of nitric oxide biosynthetic process	-3.2366	19	18	11.16
GO:0006312	mitotic recombination	-3.2366	19	18	11.16
GO:0006336	DNA replication-independent nucleosome assembly	-3.2366	19	18	11.16
GO:0048011	neurotrophin TRK receptor signaling pathway	-3.2366	14	14	8.22
GO:0030866	cortical actin cytoskeleton organization	-3.2076	61	51	35.82
GO:0030010	establishment of cell polarity	-3.1871	117	99	68.71
GO:0007028	cytoplasm organization	-3.1805	66	55	38.76
GO:0006623	protein targeting to vacuole	-3.1675	27	24	15.86
GO:0006351	transcription, DNA-templated	-3.1675	1572	1242	923.16
GO:0090630	activation of GTPase activity	-3.1675	23	21	13.51
GO:0071222	cellular response to lipopolysaccharide	-3.1487	38	32	22.32
GO:0046474	glycerophospholipid biosynthetic process	-3.1079	98	73	57.55
GO:0007040	lysosome organization	-3.1024	48	39	28.19
GO:0097061	dendritic spine organization	-3.0809	34	29	19.97
GO:0048285	organelle fission	-3.0757	353	288	207.3
GO:0099003	vesicle-mediated transport in synapse	-3.0757	174	146	102.18
GO:0007616	long-term memory	-3.0506	67	52	39.35
GO:0010586	miRNA metabolic process	-3.0315	18	17	10.57
GO:0006471	protein ADP-ribosylation	-3.0315	18	17	10.57
GO:0043029	T cell homeostasis	-3.0315	18	17	10.57
GO:0033209	tumor necrosis factor-mediated signaling pathway	-3.0315	18	17	10.57
GO:0035186	syncytial blastoderm mitotic cell cycle	-3.0315	18	17	10.57
GO:0070911	global genome nucleotide-excision repair	-3.0315	18	17	10.57
GO:0000959	mitochondrial RNA metabolic process	-3.0223	30	26	17.62
GO:0046660	female sex differentiation	-3.0223	92	73	54.03
GO:0035970	peptidyl-threonine dephosphorylation	-3.0088	13	13	7.63
GO:0002931	response to ischemia	-3.0088	13	13	7.63
GO:0030522	intracellular receptor signaling pathway	-3.0088	139	113	81.63
GO:0071526	semaphorin-plexin signaling pathway	-3.0088	13	13	7.63
GO:0009790	embryo development	-3.0088	902	647	529.7
GO:0061040	female gonad morphogenesis	-3.0088	13	13	7.63
GO:0018107	peptidyl-threonine phosphorylation	-3.0044	81	65	47.57
GO:0006270	DNA replication initiation	-2.983	26	23	15.27
GO:0001702	gastrulation with mouth forming second	-2.9747	22	20	12.92
GO:0009267	cellular response to starvation	-2.9547	114	91	66.95
