# Supplementary material for: Tramtrack acts during late pupal development to direct ant caste identity
Source: PLoS Genet. 2021 Sep 22;17(9):e1009801. doi: 10.1371/journal.pgen.1009801 (PMC8489709; doi:10.1371/journal.pgen.1009801)
Supplement: S5 Table — (XLSX) [file pgen.1009801.s007.xlsx]

## Sheet: S5_Table
term_ID	description	log10 p-value	Annotated	Significant	Expected
GO:0007455	eye-antennal disc morphogenesis	-6.1427	40	7	0.53
GO:0035151	regulation of tube size, open tracheal system	-5.3468	34	6	0.45
GO:0046843	dorsal appendage formation	-4.7959	42	6	0.56
GO:0007479	leg disc proximal/distal pattern formation	-4.585	14	4	0.19
GO:0048053	R1/R6 development	-4.3565	6	3	0.08
GO:0048750	compound eye corneal lens morphogenesis	-4.3565	6	3	0.08
GO:0048626	myoblast fate specification	-4.1192	7	3	0.09
GO:0042682	regulation of compound eye cone cell fate specification	-3.7447	9	3	0.12
GO:0007166	cell surface receptor signaling pathway	-3.699	897	26	11.9
GO:0046620	regulation of organ growth	-3.5229	81	8	1.08
GO:0009952	anterior/posterior pattern specification	-3.4437	184	11	2.44
GO:0030154	cell differentiation	-3.3565	1738	50	23.07
GO:0007391	dorsal closure	-3.3279	76	6	1.01
GO:0048705	skeletal system morphogenesis	-3.3279	76	6	1.01
GO:0098609	cell-cell adhesion	-3.1871	199	14	2.64
GO:0001709	cell fate determination	-3.0969	116	7	1.54
GO:0008038	neuron recognition	-3.0706	85	6	1.13
GO:0097150	neuronal stem cell population maintenance	-2.9547	16	3	0.21
GO:0045944	positive regulation of transcription from RNA polymerase II promoter	-2.8761	480	15	6.37
GO:0006935	chemotaxis	-2.8327	305	13	4.05
GO:0048085	adult chitin-containing cuticle pigmentation	-2.8239	38	4	0.5
GO:0048859	formation of anatomical boundary	-2.8013	30	5	0.4
GO:0048071	sex-specific pigmentation	-2.7986	18	3	0.24
GO:0021610	facial nerve morphogenesis	-2.7721	5	2	0.07
GO:0060040	retinal bipolar neuron differentiation	-2.7721	5	2	0.07
GO:0097374	sensory neuron axon guidance	-2.7721	5	2	0.07
GO:0048728	proboscis development	-2.7721	5	2	0.07
GO:0048086	negative regulation of developmental pigmentation	-2.7282	19	3	0.25
GO:0007422	peripheral nervous system development	-2.7077	68	5	0.9
GO:0001700	embryonic development via the syncytial blastoderm	-2.6596	121	10	1.61
GO:0008406	gonad development	-2.6162	104	6	1.38
GO:0007443	Malpighian tubule morphogenesis	-2.5986	21	3	0.28
GO:0071887	leukocyte apoptotic process	-2.5406	22	3	0.29
GO:0042474	middle ear morphogenesis	-2.4559	7	2	0.09
GO:0007507	heart development	-2.4547	245	11	3.25
GO:1904888	cranial skeletal system development	-2.4295	24	3	0.32
GO:1902106	negative regulation of leukocyte differentiation	-2.4295	24	3	0.32
GO:0016476	regulation of embryonic cell shape	-2.3778	25	3	0.33
GO:0055123	digestive system development	-2.3778	105	8	1.39
GO:0040007	growth	-2.3487	598	24	7.94
GO:0006925	inflammatory cell apoptotic process	-2.3354	8	2	0.11
GO:0043586	tongue development	-2.3354	8	2	0.11
GO:0045892	negative regulation of transcription, DNA-templated	-2.3116	539	18	7.15
GO:0009583	detection of light stimulus	-2.2899	53	4	0.7
GO:0050673	epithelial cell proliferation	-2.289	121	6	1.61
GO:0035196	production of miRNAs involved in gene silencing by miRNA	-2.2823	27	3	0.36
GO:0042386	hemocyte differentiation	-2.2366	28	3	0.37
GO:0048009	insulin-like growth factor receptor signaling pathway	-2.2299	9	2	0.12
GO:0048857	neural nucleus development	-2.2299	9	2	0.12
GO:0043388	positive regulation of DNA binding	-2.1518	30	3	0.4
GO:0035270	endocrine system development	-2.0991	60	4	0.8
GO:0021846	cell proliferation in forebrain	-2.0531	11	2	0.15
GO:0019730	antimicrobial humoral response	-2.0491	62	4	0.82
GO:0014065	phosphatidylinositol 3-kinase signaling	-2.0357	33	3	0.44
GO:0022416	chaeta development	-2.0013	64	4	0.85
GO:0007026	negative regulation of microtubule depolymerization	-1.9776	12	2	0.16
GO:0033028	myeloid cell apoptotic process	-1.9776	12	2	0.16
GO:0010464	regulation of mesenchymal cell proliferation	-1.9776	12	2	0.16
GO:0051093	negative regulation of developmental process	-1.9763	416	17	5.52
GO:0031214	biomineral tissue development	-1.965	35	3	0.46
GO:0051147	regulation of muscle cell differentiation	-1.9326	67	4	0.89
GO:0060021	palate development	-1.9314	36	3	0.48
GO:0022617	extracellular matrix disassembly	-1.909	13	2	0.17
GO:0042306	regulation of protein import into nucleus	-1.8986	37	3	0.49
GO:0008283	cell proliferation	-1.8791	742	22	9.85
GO:0071300	cellular response to retinoic acid	-1.8456	14	2	0.19
GO:0046854	phosphatidylinositol phosphorylation	-1.7873	15	2	0.2
GO:0032963	collagen metabolic process	-1.7873	15	2	0.2
GO:0034329	cell junction assembly	-1.7488	115	5	1.53
GO:0014019	neuroblast development	-1.7331	16	2	0.21
GO:0002385	mucosal immune response	-1.7331	16	2	0.21
GO:0002251	organ or tissue specific immune response	-1.7331	16	2	0.21
GO:0010463	mesenchymal cell proliferation	-1.7331	16	2	0.21
GO:0048094	male pigmentation	-1.7331	16	2	0.21
GO:0048149	behavioral response to ethanol	-1.6957	44	3	0.58
GO:0034248	regulation of cellular amide metabolic process	-1.6849	259	8	3.44
GO:2000106	regulation of leukocyte apoptotic process	-1.6824	17	2	0.23
GO:0061245	establishment or maintenance of bipolar cell polarity	-1.6698	45	3	0.6
GO:0045667	regulation of osteoblast differentiation	-1.6698	45	3	0.6
GO:0001678	cellular glucose homeostasis	-1.6447	46	3	0.61
GO:0008625	extrinsic apoptotic signaling pathway via death domain receptors	-1.5902	19	2	0.25
GO:0031122	cytoplasmic microtubule organization	-1.5902	19	2	0.25
GO:0061061	muscle structure development	-1.5777	344	12	4.57
GO:0043488	regulation of mRNA stability	-1.5728	49	3	0.65
GO:0007267	cell-cell signaling	-1.5499	611	14	8.11
GO:0045165	cell fate commitment	-1.5393	277	15	3.68
GO:0001894	tissue homeostasis	-1.5082	90	4	1.19
GO:0043487	regulation of RNA stability	-1.4847	53	3	0.7
GO:0060322	head development	-1.4843	356	11	4.72
GO:0034330	cell junction organization	-1.4594	137	5	1.82
GO:0006928	movement of cell or subcellular component	-1.4568	833	24	11.06
GO:0001763	morphogenesis of a branching structure	-1.4343	120	8	1.59
GO:0021510	spinal cord development	-1.4238	56	3	0.74
GO:0016572	histone phosphorylation	-1.4008	24	2	0.32
GO:0061614	pri-miRNA transcription from RNA polymerase II promoter	-1.4008	24	2	0.32
GO:0060323	head morphogenesis	-1.4008	24	2	0.32
GO:0051492	regulation of stress fiber assembly	-1.4008	24	2	0.32
GO:0016334	establishment or maintenance of polarity of follicular epithelium	-1.4008	24	2	0.32
GO:0007224	smoothened signaling pathway	-1.3783	99	4	1.31
GO:0061013	regulation of mRNA catabolic process	-1.3485	60	3	0.8
GO:0043062	extracellular structure organization	-1.3384	102	4	1.35
GO:0021675	nerve development	-1.3378	38	5	0.5
GO:0042078	germ-line stem cell division	-1.3371	26	2	0.35
GO:0030865	cortical cytoskeleton organization	-1.3131	62	3	0.82
