# Supplementary material for: Tramtrack acts during late pupal development to direct ant caste identity
Source: PLoS Genet. 2021 Sep 22;17(9):e1009801. doi: 10.1371/journal.pgen.1009801 (PMC8489709; doi:10.1371/journal.pgen.1009801)
Supplement: S6 Table — (XLSX) [file pgen.1009801.s008.xlsx]

## Sheet: S6_Table
term_ID	description	log10 p-value	Annotated	Significant	Expected
GO:0000398	mRNA splicing, via spliceosome	-4.4815	240	95	60.01
GO:0042254	ribosome biogenesis	-4.3188	322	126	80.51
GO:0030422	production of siRNA involved in RNA interference	-3.9208	11	9	2.75
GO:0034660	ncRNA metabolic process	-3.5686	375	141	93.77
GO:0008380	RNA splicing	-3.4815	291	119	72.76
GO:0043161	proteasome-mediated ubiquitin-dependent protein catabolic process	-3.4318	215	76	53.76
GO:0034982	mitochondrial protein processing	-3.4202	8	7	2
GO:0031297	replication fork processing	-3.3279	19	12	4.75
GO:0032543	mitochondrial translation	-3.1612	126	48	31.51
GO:0033572	transferrin transport	-3.0088	13	9	3.25
GO:2000104	negative regulation of DNA-dependent DNA replication	-2.9281	11	8	2.75
GO:0034391	regulation of smooth muscle cell apoptotic process	-2.8761	7	6	1.75
GO:0010793	regulation of mRNA export from nucleus	-2.8761	7	6	1.75
GO:0001732	formation of cytoplasmic translation initiation complex	-2.8761	9	7	2.25
GO:0002181	cytoplasmic translation	-2.7773	117	48	29.26
GO:0000724	double-strand break repair via homologous recombination	-2.7696	61	30	15.25
GO:0071103	DNA conformation change	-2.6576	132	48	33.01
GO:1902600	hydrogen ion transmembrane transport	-2.6198	66	31	16.5
GO:0006123	mitochondrial electron transport, cytochrome c to oxygen	-2.5591	12	8	3
GO:0034058	endosomal vesicle fusion	-2.5591	12	8	3
GO:0006368	transcription elongation from RNA polymerase II promoter	-2.5058	66	27	16.5
GO:0000077	DNA damage checkpoint	-2.4597	79	31	19.75
GO:0006974	cellular response to DNA damage stimulus	-2.4535	444	156	111.02
GO:0034968	histone lysine methylation	-2.3969	67	27	16.75
GO:0006446	regulation of translational initiation	-2.3969	67	27	16.75
GO:0010586	miRNA metabolic process	-2.382	15	9	3.75
GO:0042023	DNA endoreduplication	-2.382	15	9	3.75
GO:0006457	protein folding	-2.3615	106	39	26.5
GO:0010896	regulation of triglyceride catabolic process	-2.3354	6	5	1.5
GO:2000010	positive regulation of protein localization to cell surface	-2.3354	6	5	1.5
GO:0009048	dosage compensation by inactivation of X chromosome	-2.3354	6	5	1.5
GO:0006261	DNA-dependent DNA replication	-2.2757	94	49	23.5
GO:0010921	regulation of phosphatase activity	-2.2255	53	22	13.25
GO:0007127	meiosis I	-2.2255	53	22	13.25
GO:0044237	cellular metabolic process	-2.2111	4085	1131	1021.43
GO:0000726	non-recombinational repair	-2.2097	38	17	9.5
GO:0070498	interleukin-1-mediated signaling pathway	-2.1308	16	9	4
GO:1903432	regulation of TORC1 signaling	-2.1163	27	13	6.75
GO:0001824	blastocyst development	-2.0757	36	16	9
GO:0070972	protein localization to endoplasmic reticulum	-2.0757	67	26	16.75
GO:0031122	cytoplasmic microtubule organization	-2.055	19	10	4.75
GO:2001251	negative regulation of chromosome organization	-2.0278	107	38	26.75
GO:0071824	protein-DNA complex subunit organization	-2.0141	130	48	32.51
GO:0032728	positive regulation of interferon-beta production	-2.0022	9	6	2.25
GO:0045056	transcytosis	-2.0022	9	6	2.25
GO:0001113	transcriptional open complex formation at RNA polymerase II promoter	-2.0022	9	6	2.25
GO:0071340	skeletal muscle acetylcholine-gated channel clustering	-2.0022	9	6	2.25
GO:0006264	mitochondrial DNA replication	-2.0022	9	6	2.25
GO:0030219	megakaryocyte differentiation	-1.945	31	14	7.75
GO:0035186	syncytial blastoderm mitotic cell cycle	-1.9108	17	9	4.25
GO:0015931	nucleobase-containing compound transport	-1.8962	154	55	38.51
GO:2000628	regulation of miRNA metabolic process	-1.8914	7	5	1.75
GO:0000019	regulation of mitotic recombination	-1.8914	7	5	1.75
GO:0016579	protein deubiquitination	-1.8857	109	38	27.25
GO:0044419	interspecies interaction between organisms	-1.8716	221	70	55.26
GO:0007005	mitochondrion organization	-1.8502	267	86	66.76
GO:0006325	chromatin organization	-1.8407	418	132	104.52
GO:0032196	transposition	-1.8327	23	11	5.75
GO:0006361	transcription initiation from RNA polymerase I promoter	-1.8327	23	11	5.75
GO:1904528	positive regulation of microtubule binding	-1.8072	5	4	1.25
GO:1905276	regulation of epithelial tube formation	-1.8072	5	4	1.25
GO:0075525	viral translational termination-reinitiation	-1.8072	5	4	1.25
GO:0006353	DNA-templated transcription, termination	-1.7833	54	21	13.5
GO:1901796	regulation of signal transduction by p53 class mediator	-1.7794	67	25	16.75
GO:0016236	macroautophagy	-1.734	167	54	41.76
GO:0006312	mitotic recombination	-1.7167	18	9	4.5
GO:0010608	posttranscriptional regulation of gene expression	-1.7162	327	116	81.76
GO:0006119	oxidative phosphorylation	-1.7075	105	44	26.25
GO:0046664	dorsal closure, amnioserosa morphology change	-1.7066	10	6	2.5
GO:0050000	chromosome localization	-1.6861	36	15	9
GO:0044260	cellular macromolecule metabolic process	-1.6809	3024	856	756.13
GO:0071897	DNA biosynthetic process	-1.6809	95	33	23.75
GO:0071479	cellular response to ionizing radiation	-1.6767	33	14	8.25
GO:0000731	DNA synthesis involved in DNA repair	-1.6698	27	12	6.75
GO:2001020	regulation of response to DNA damage stimulus	-1.6364	94	37	23.5
GO:0070647	protein modification by small protein conjugation or removal	-1.6326	436	127	109.02
GO:0090662	ATP hydrolysis coupled transmembrane transport	-1.6167	13	7	3.25
GO:0006914	autophagy	-1.6024	267	81	66.76
GO:0006259	DNA metabolic process	-1.5877	512	176	128.02
GO:0098728	germline stem cell asymmetric division	-1.569	16	8	4
GO:0051836	translocation of molecules into other organism involved in symbiotic interaction	-1.565	8	5	2
GO:0090305	nucleic acid phosphodiester bond hydrolysis	-1.5629	121	40	30.26
GO:0090501	RNA phosphodiester bond hydrolysis	-1.561	63	23	15.75
GO:0033301	cell cycle comprising mitosis without cytokinesis	-1.5442	19	9	4.75
GO:0006301	postreplication repair	-1.5358	28	12	7
GO:0098781	ncRNA transcription	-1.5348	70	25	17.5
GO:0048285	organelle fission	-1.4947	283	98	70.76
GO:0051246	regulation of protein metabolic process	-1.4807	1059	302	264.8
GO:0034641	cellular nitrogen compound metabolic process	-1.4764	2770	829	692.62
GO:0051052	regulation of DNA metabolic process	-1.4719	196	70	49.01
GO:0022616	DNA strand elongation	-1.4658	11	6	2.75
GO:0007113	endomitotic cell cycle	-1.4658	11	6	2.75
GO:0006851	mitochondrial calcium ion transport	-1.4658	11	6	2.75
GO:0006271	DNA strand elongation involved in DNA replication	-1.4658	11	6	2.75
GO:0006839	mitochondrial transport	-1.4498	109	36	27.25
GO:0006403	RNA localization	-1.4476	184	61	46.01
GO:0022402	cell cycle process	-1.4365	711	217	177.78
GO:0045005	DNA-dependent DNA replication maintenance of fidelity	-1.4334	25	16	6.25
GO:0018344	protein geranylgeranylation	-1.4255	6	4	1.5
GO:0019673	GDP-mannose metabolic process	-1.4255	6	4	1.5
GO:0090083	regulation of inclusion body assembly	-1.4255	6	4	1.5
GO:0043951	negative regulation of cAMP-mediated signaling	-1.4255	6	4	1.5
GO:1905244	regulation of modification of synaptic structure	-1.4255	6	4	1.5
GO:0009200	deoxyribonucleoside triphosphate metabolic process	-1.4255	6	4	1.5
GO:1904526	regulation of microtubule binding	-1.4255	6	4	1.5
GO:0010529	negative regulation of transposition	-1.419	14	7	3.5
GO:0071453	cellular response to oxygen levels	-1.4166	75	26	18.75
GO:0007049	cell cycle	-1.4127	908	276	227.04
GO:0006206	pyrimidine nucleobase metabolic process	-1.4101	45	17	11.25
GO:0048008	platelet-derived growth factor receptor signaling pathway	-1.3975	17	8	4.25
GO:0060612	adipose tissue development	-1.3975	17	8	4.25
GO:0070584	mitochondrion morphogenesis	-1.3975	17	8	4.25
GO:0035967	cellular response to topologically incorrect protein	-1.3881	72	25	18
GO:0042795	snRNA transcription from RNA polymerase II promoter	-1.3862	42	16	10.5
GO:0006807	nitrogen compound metabolic process	-1.3688	3838	1068	959.67
GO:0080134	regulation of response to stress	-1.3292	467	137	116.77
GO:0033687	osteoblast proliferation	-1.3114	9	5	2.25
GO:0050999	regulation of nitric-oxide synthase activity	-1.3114	9	5	2.25
GO:0043170	macromolecule metabolic process	-1.3094	3502	993	875.65
GO:0035966	response to topologically incorrect protein	-1.3078	87	29	21.75
