# Supplementary material for: Tramtrack acts during late pupal development to direct ant caste identity
Source: PLoS Genet. 2021 Sep 22;17(9):e1009801. doi: 10.1371/journal.pgen.1009801 (PMC8489709; doi:10.1371/journal.pgen.1009801)
Supplement: S7 Table — (XLSX) [file pgen.1009801.s009.xlsx]

## Sheet: S7_Table
		peaks		genes
		Major	Minor	Major	Minor
CoREST	pupa	153	193	141	189
	d0	86	147	81	133
ttk	pupa	125	131	122	120
	d0	135	179	115	147
