# Supplementary material for: Tramtrack acts during late pupal development to direct ant caste identity
Source: PLoS Genet. 2021 Sep 22;17(9):e1009801. doi: 10.1371/journal.pgen.1009801 (PMC8489709; doi:10.1371/journal.pgen.1009801)
Supplement: S8 Table — Final column denotes genes showing poising by ttk in the LPS. (XLSX) [file pgen.1009801.s010.xlsx]

## Sheet: S8_Table
feature_ID	geneID	gene_desc	FB_ID	FB_gene	FB_desc	CoREST.d0.DBG	CoREST.LPS.DBG	ttk.d0.DBG	ttk.LPS.DBG	ttk_poising
LOC105256046	LOC105256046	GILT-like protein 1	FBgn0039965	CG13865		MIN		MIN	MIN	1
LOC105254368	LOC105254368	Krueppel-like factor 3	FBgn0043364	cbt	cabut	MIN		MIN	MIN	1
LOC105253573	LOC105253573	palmitoyl-protein thioesterase 1	FBgn0030057	Ppt1	Palmitoyl-protein thioesterase 1	MIN		MIN	MIN	1
LOC105256033	LOC105256033	nuclear pore glycoprotein p62	FBgn0034118	Nup62	Nucleoporin 62kD	MIN		MIN	MIN	1
LOC112637030	LOC112637030	ETS translocation variant 1	FBgn0039225	Ets96B	Ets96B	MIN		MIN	MIN	1
LOC105256327	LOC105256327	endothelial differentiation-related factor 1 homolog	FBgn0262732	mbf1	multiprotein bridging factor 1	MIN		MIN	MIN	1
LOC105257596	LOC105257596	ubiquinone biosynthesis O-methyltransferase, mitochondrial	FBgn0032922	CG9249		MIN		MIN	MIN	1
LOC105256328	LOC105256328	protein ABHD16A	FBgn0035519	CG1309		MIN		MIN	MIN	1
LOC105247979	LOC105247979	protein TANC2	FBgn0041096	rols	rolling pebbles	MIN		MIN	MIN	1
LOC105258740	LOC105258740	heat shock 70 kDa protein cognate 4				MIN		MIN	MIN	1
LOC105256722	LOC105256722	uncharacterized LOC105256722	FBgn0030432	CG4404		MIN		MIN	MIN	1
LOC105259388	LOC105259388	helix-loop-helix protein 11	FBgn0001994	crp	cropped	MIN		MIN	MIN	1
LOC105257593	LOC105257593	bolA-like protein 3				MIN		MIN	MIN	1
LOC105256717	LOC105256717	cAMP-responsive element-binding protein-like 2	FBgn0032202	REPTOR-BP	REPTOR-binding partner	MIN		MIN	MIN	1
LOC105249423	LOC105249423	uncharacterized LOC105249423				MIN		MIN	MIN	1
LOC105254526	LOC105254526	SWI/SNF complex subunit SMARCC2	FBgn0002783	mor	moira	MIN		MIN	MIN	1
LOC105256162	LOC105256162	protein madd-4	FBgn0051619	nolo	no long nerve cord	MIN		MIN	MIN	1
LOC105254521	LOC105254521	high mobility group protein HMGI-C				MIN		MIN	MIN	1
LOC105249959	LOC105249959	fibroblast growth factor receptor homolog 1	FBgn0010389	htl	heartless	MIN		MIN	MIN	1
LOC105253906	LOC105253906	failed axon connections	FBgn0014163	fax	failed axon connections	MIN		MIN	MIN	1
LOC112638278	LOC112638278	uncharacterized LOC112638278				MIN		MIN	MIN	1
LOC105257839	LOC105257839	protein LLP homolog	FBgn0035541	CG15019		MIN		MIN	MIN	1
LOC105256725	LOC105256725	myelin P2 protein	FBgn0037913	fabp	fatty acid binding protein	MIN		MIN	MIN	1
LOC105259326	LOC105259326	cofilin/actin-depolymerizing factor homolog	FBgn0011726	tsr	twinstar	MIN		MIN	MIN	1
LOC105258637	LOC105258637	transducin beta-like protein 2				MIN			MIN	1
LOC105248310	LOC105248310	6-phosphogluconolactonase	FBgn0030239	CG17333		MIN			MIN	1
LOC105251024	LOC105251024	prisilkin-39	FBgn0032631	CG15140		MIN			MIN	1
LOC105258434	LOC105258434	protein slit	FBgn0264089	sli	slit	MIN			MIN	1
LOC105253804	LOC105253804	peroxiredoxin 1	FBgn0040309	Jafrac1	thioredoxin peroxidase 1	MIN			MIN	1
LOC105248309	LOC105248309	protein ABHD13	FBgn0025109	Bem46	Bem46	MIN			MIN	1
LOC105253807	LOC105253807	putative peptidyl-tRNA hydrolase PTRHD1	FBgn0038446	CG14903		MIN			MIN	1
LOC105251025	LOC105251025	tuberin	FBgn0005198	gig	gigas	MIN			MIN	1
LOC105256278	LOC105256278	uncharacterized LOC105256278	FBgn0033998	row	relative of woc	MIN			MIN	1
LOC105256259	LOC105256259	signal recognition particle receptor subunit beta	FBgn0011509	SrpRbeta	Signal recognition particle receptor beta	MIN			MIN	1
LOC105251450	LOC105251450	mucin-5AC	FBgn0263772	CG43689		MIN		MAJ	MAJ	1
LOC105251672	LOC105251672	uncharacterized LOC105251672	FBgn0034978	CG3257		MAJ		MAJ	MAJ	1
LOC105255597	LOC105255597	peripheral plasma membrane protein CASK	FBgn0013759	CASK	CASK	MIN			MAJ	1
LOC105254664	LOC105254664	nuclear receptor coactivator 3				MIN			MAJ	1
LOC105258647	LOC105258647	calcium-activated potassium channel slowpoke	FBgn0003429	slo	slowpoke	MAJ			MAJ	1
LOC105258284	LOC105258284	macoilin-1	FBgn0050389	CG30389		MAJ			MAJ	1
LOC105258298	LOC105258298	stimulator of interferon genes protein	FBgn0033453	CG1667		MAJ			MAJ	1
LOC105253048	myeloid zinc finger 1	FBgn0027339	jim	jim		MIN		MIN	MIN	1
LOC105248438	LOC105248438	venom carboxylesterase-6				MIN	MIN	MIN	MIN	0
LOC105257029	LOC105257029	UPF0489 protein C5orf22 homolog	FBgn0036846	MESR6	Misexpression suppressor of ras 6		MIN	MIN	MIN	0
LOC105252932	LOC105252932	DNA-directed RNA polymerases I, II, and III subunit RPABC3	FBgn0037121	Rpb8	Rpb8		MIN	MIN	MIN	0
LOC105255637	LOC105255637	discoidin domain-containing receptor 2	FBgn0053531	Ddr	Discoidin domain receptor		MIN	MIN	MIN	0
LOC105249221	LOC105249221	cytochrome P450 4C1-like					MIN	MIN	MIN	0
LOC105259282	LOC105259282	uncharacterized LOC105259282	FBgn0034583	CG10527		MIN	MAJ	MIN	MIN	0
LOC105253309	LOC105253309	zinc finger protein Noc	FBgn0005771	noc	no ocelli	MIN	MAJ	MIN	MIN	0
LOC105248915	LOC105248915	uncharacterized LOC105248915	FBgn0030617	CG9095				MIN	MIN	0
LOC105255092	LOC105255092	uncharacterized LOC105255092	FBgn0037698	CG16779				MIN	MIN	0
LOC105255829	LOC105255829	uncharacterized LOC105255829	FBgn0031381	Npc2a	Niemann-Pick type C-2a			MIN	MIN	0
LOC105248102	LOC105248102	ankyrin repeat, SAM and basic leucine zipper domain-containing protein 1-like	FBgn0033273	Gasz	Gasz			MIN	MIN	0
LOC105251868	LOC105251868	sarcalumenin	FBgn0038181	CG9297				MIN	MIN	0
LOC105257752	LOC105257752	protein FAM214A	FBgn0033638	CG9005				MIN	MIN	0
LOC105248101	LOC105248101	pyridoxal phosphate phosphatase PHOSPHO2	FBgn0031048	CG12237				MIN	MIN	0
LOC105252129	LOC105252129	QRFP-like peptide receptor						MIN	MIN	0
LOC105250089	LOC105250089	probable Ras GTPase-activating protein	FBgn0261570	CG42684				MIN	MIN	0
LOC105248100	LOC105248100	zinc finger MYND domain-containing protein 11	FBgn0033752	CG8569				MIN	MIN	0
LOC105248916	LOC105248916	carnitine O-palmitoyltransferase 1, liver isoform	FBgn0261862	whd	withered			MIN	MIN	0
LOC105251870	LOC105251870	putative protein FAM10A4	FBgn0029676	HIP-R	Hsc/Hsp70-interacting protein related			MIN	MIN	0
LOC112638352	LOC112638352	diacylglycerol O-acyltransferase 2-like						MIN	MIN	0
LOC112638382	LOC112638382	uncharacterized LOC112638382						MIN	MIN	0
LOC105254457	LOC105254457	uncharacterized LOC105254457	FBgn0031016	kek5	kekkon5		MIN	MAJ	MIN	0
LOC105252560	LOC105252560	protein sickie	FBgn0263873	sick	sickie			MAJ	MIN	0
LOC112639039	LOC112639039	uncharacterized LOC112639039				MIN	MIN		MIN	0
LOC105253826	LOC105253826	CUGBP Elav-like family member 4	FBgn0264001	bru3	bruno 3	MIN	MIN		MIN	0
LOC105253062	LOC105253062	small integral membrane protein 14	FBgn0035020	CG13585			MIN		MIN	0
LOC105256381	LOC105256381	synaptosomal-associated protein 25	FBgn0011288	Snap25	Synaptosomal-associated protein 25kDa		MIN		MIN	0
LOC105256118	LOC105256118	neurocalcin homolog	FBgn0013303	Nca	Neurocalcin		MIN		MIN	0
LOC105256116	LOC105256116	neuronal calcium sensor 2	FBgn0036926	CG7646			MIN		MIN	0
LOC105255221	LOC105255221	protein still life, isoform SIF type 1	FBgn0085447	sif	still life		MIN		MIN	0
LOC105253425	LOC105253425	ankyrin repeat and BTB/POZ domain-containing protein BTBD11	FBgn0264711	CG43980			MIN		MIN	0
LOC105255636	LOC105255636	discoidin domain-containing receptor 2					MIN		MIN	0
LOC105254897	LOC105254897	lachesin	FBgn0052791	DIP-alpha	Dpr-interacting protein alpha	MAJ	MAJ		MIN	0
LOC105256745	LOC105256745	cAMP-specific 3',5'-cyclic phosphodiesterase	FBgn0000479	dnc	dunce		MAJ		MIN	0
LOC105254229	LOC105254229	metabotropic glutamate receptor	FBgn0019985	mGluR	metabotropic Glutamate Receptor				MIN	0
LOC105255628	LOC105255628	cGMP-dependent protein kinase, isozyme 2 forms cD4/T1/T3A/T3B	FBgn0000721	for	foraging				MIN	0
LOC112638618	LOC112638618	fatty-acid amide hydrolase 2-like							MIN	0
LOC105247862	LOC105247862	phosphatidylinositol 4-phosphate 5-kinase type-1 alpha	FBgn0034789	PIP5K59B	Phosphatidylinositol 4-phosphate 5-kinase at 59B				MIN	0
LOC105250039	LOC105250039	FMRFamide receptor	FBgn0035385	FMRFaR	FMRFamide Receptor				MIN	0
LOC105252222	LOC105252222	uncharacterized LOC105252222							MIN	0
LOC105250408	LOC105250408	UPF0687 protein C20orf27 homolog	FBgn0035896	CG6983					MIN	0
LOC105249151	LOC105249151	peroxisomal hydratase-dehydrogenase-epimerase	FBgn0011693	Pdh	Photoreceptor dehydrogenase				MIN	0
LOC105258839	LOC105258839	basement membrane-specific heparan sulfate proteoglycan core protein	FBgn0053481	dpr7	defective proboscis extension response 7				MIN	0
LOC105252366	LOC105252366	heparan-alpha-glucosaminide N-acetyltransferase							MIN	0
LOC105258690	LOC105258690	uncharacterized LOC105258690							MIN	0
LOC105259182	LOC105259182	LIM domain-binding protein 2	FBgn0013764	Chi	Chip				MIN	0
LOC105254228	LOC105254228	lipoamide acyltransferase component of branched-chain alpha-keto acid dehydrogenase complex, mitochondrial	FBgn0030612	CG5599					MIN	0
LOC105254550	LOC105254550	glycerol-3-phosphate dehydrogenase [NAD(+)], cytoplasmic							MIN	0
LOC105248245	LOC105248245	estradiol 17-beta-dehydrogenase 11							MIN	0
LOC105257049	LOC105257049	two pore potassium channel protein sup-9	FBgn0038165	Task6	TWIK-related acid-sensitive K[+] channel 6				MIN	0
LOC105254367	LOC105254367	sestrin homolog	FBgn0034897	Sesn	Sestrin				MIN	0
LOC105252896	LOC105252896	sodium-independent sulfate anion transporter							MIN	0
LOC105256121	LOC105256121	protein phosphatase Slingshot homolog	FBgn0029157	ssh	slingshot				MIN	0
LOC105252784	LOC105252784	DNA polymerase theta	FBgn0002905	mus308	mutagen-sensitive 308				MIN	0
LOC105255036	LOC105255036	nucleoside diphosphate kinase	FBgn0000150	awd	abnormal wing discs				MIN	0
LOC105256780	LOC105256780	neuroglobin							MIN	0
LOC105256481	LOC105256481	TNF receptor-associated factor family protein DDB_G0272098	FBgn0261564	Reep1	Receptor expression enhancing protein 1				MIN	0
LOC105247861	LOC105247861	uncharacterized LOC105247861							MIN	0
LOC105257220	LOC105257220	uncharacterized LOC105257220							MIN	0
LOC105248453	LOC105248453	interleukin enhancer-binding factor 2	FBgn0038046	CG5641					MIN	0
LOC105251903	LOC105251903	nose resistant to fluoxetine protein 6-like	FBgn0031034	CG14205					MIN	0
LOC105250405	LOC105250405	uncharacterized LOC105250405	FBgn0259167	CG42272					MIN	0
LOC105251339	LOC105251339	zinc finger CCCH domain-containing protein 65	FBgn0259728	CG42382					MIN	0
LOC105252584	LOC105252584	uncharacterized LOC105252584	FBgn0029710	CG3568					MIN	0
LOC105256106	LOC105256106	protein kinase C, brain isozyme	FBgn0003091	Pkc53E	Protein C kinase 53E				MIN	0
LOC105259579	LOC105259579	uncharacterized LOC105259579	FBgn0037772	Spn85F	Serpin 85F				MIN	0
LOC105249150	LOC105249150	peroxisomal hydratase-dehydrogenase-epimerase							MIN	0
LOC105251490	LOC105251490	uncharacterized LOC105251490	FBgn0030847	CG12991					MIN	0
LOC105253221	LOC105253221	dynamin-like 120 kDa protein, mitochondrial	FBgn0261276	Opa1	Optic atrophy 1				MIN	0
LOC105248273	LOC105248273	coiled-coil domain-containing protein 63	FBgn0038452	CG14905					MIN	0
LOC105248637	LOC105248637	cytochrome c oxidase assembly protein COX11, mitochondrial	FBgn0051648	CG31648					MIN	0
LOC109609933	LOC109609933	protein expanded-like	FBgn0004583	ex	expanded				MIN	0
LOC105252104	LOC105252104	myc box-dependent-interacting protein 1	FBgn0027356	Amph	Amphiphysin				MIN	0
LOC105252771	LOC105252771	integrator complex subunit 8	FBgn0025830	IntS8	Integrator 8				MIN	0
LOC105248612	LOC105248612	uncharacterized LOC105248612	FBgn0285955	cv-c	crossveinless c				MIN	0
LOC105250414	LOC105250414	leishmanolysin-like peptidase	FBgn0086359	Invadolysin	Invadolysin				MIN	0
LOC105251340	LOC105251340	RNA-binding protein squid	FBgn0263396	sqd	squid				MIN	0
LOC105257991	LOC105257991	EF-hand domain-containing protein D2 homolog	FBgn0032731	Swip-1	Swiprosin-1				MIN	0
LOC105250631	LOC105250631	estradiol 17-beta-dehydrogenase 8							MIN	0
LOC105248476	LOC105248476	trichohyalin-like							MIN	0
LOC105248514	LOC105248514	fatty acid synthase							MIN	0
LOC105252365	LOC105252365	caspase-1							MIN	0
LOC105255297	LOC105255297	RCC1 and BTB domain-containing protein 1							MIN	0
LOC105258802	LOC105258802	gephyrin							MIN	0
LOC105259369	LOC105259369	uncharacterized LOC105259369							MIN	0
LOC112639332	LOC112639332	otoferlin-like	FBgn0266757	mfr	misfire				MIN	0
LOC105252407	LOC105252407	homeotic protein antennapedia	FBgn0260642	Antp	Antennapedia			MIN	MAJ	0
LOC105256506	LOC105256506	beta-TrCP	FBgn0283468	slmb	supernumerary limbs	MAJ	MIN	MAJ	MAJ	0
LOC105249867	LOC105249867	uncharacterized LOC105249867				MAJ	MAJ	MAJ	MAJ	0
LOC105256501	LOC105256501	atrial natriuretic peptide receptor 1	FBgn0051183	CG31183		MAJ	MAJ	MAJ	MAJ	0
LOC105252914	LOC105252914	uncharacterized LOC105252914	FBgn0284246	l(2)k09848	lethal (2) k09848		MAJ	MAJ	MAJ	0
LOC105248958	LOC105248958	voltage-dependent calcium channel subunit alpha-2/delta-3	FBgn0028863	CG4587			MAJ	MAJ	MAJ	0
LOC105251353	LOC105251353	uncharacterized LOC105251353	FBgn0259927	CG42450			MAJ	MAJ	MAJ	0
LOC105251352	LOC105251352	MICAL-like protein 1	FBgn0036333	MICAL-like	MICAL-like		MAJ	MAJ	MAJ	0
LOC105257641	LOC105257641	protein bric-a-brac 2	FBgn0263102	psq	pipsqueak			MAJ	MAJ	0
LOC105259271	LOC105259271	homeobox protein SIX3	FBgn0025360	Optix	Optix			MAJ	MAJ	0
LOC105251794	LOC105251794	insulin receptor substrate 1	FBgn0024248	chico	chico			MAJ	MAJ	0
LOC112639535	LOC112639535	fatty acid synthase-like						MAJ	MAJ	0
LOC105251649	LOC105251649	UDP-glucuronic acid decarboxylase 1	FBgn0035848	Uxs	UDP-xylose synthase			MAJ	MAJ	0
LOC105251650	LOC105251650	tripeptidyl-peptidase 2	FBgn0020370	TppII	tripeptidyl-peptidase II			MAJ	MAJ	0
LOC105248661	LOC105248661	early growth response protein 1	FBgn0013469	klu	klumpfuss		MIN		MAJ	0
LOC105249625	LOC105249625	arginine-glutamic acid dipeptide repeats protein	FBgn0051550	CG31550		MAJ	MAJ		MAJ	0
LOC105254437	LOC105254437	protein deadpan	FBgn0032741	Sidpn	similar to Deadpan	MAJ	MAJ		MAJ	0
LOC105253713	LOC105253713	solute carrier family 12 member 6	FBgn0261794	kcc	kazachoc	MAJ	MAJ		MAJ	0
LOC112637767	LOC112637767	uncharacterized LOC112637767				MAJ	MAJ		MAJ	0
LOC105253306	LOC105253306	syntaxin-binding protein 5	FBgn0030412	Tomosyn	Tomosyn		MAJ		MAJ	0
LOC105258040	LOC105258040	pituitary homeobox x	FBgn0020912	Ptx1	Ptx1		MAJ		MAJ	0
LOC105248445	LOC105248445	potassium/sodium hyperpolarization-activated cyclic nucleotide-gated channel 2	FBgn0263397	Ih	I[[h]] channel		MAJ		MAJ	0
LOC105252745	LOC105252745	homeotic protein spalt-major	FBgn0261648	salm	spalt major		MAJ		MAJ	0
LOC105248481	LOC105248481	uncharacterized LOC105248481					MAJ		MAJ	0
LOC105250960	LOC105250960	centromere protein I					MAJ		MAJ	0
LOC105255117	LOC105255117	galactoside 2-alpha-L-fucosyltransferase 3					MAJ		MAJ	0
LOC109609716	LOC109609716	phosphatidylglycerophosphatase and protein-tyrosine phosphatase 1	FBgn0039111	PTPMT1	Protein tyrosine phosphatase, mitochondrial 1		MAJ		MAJ	0
LOC112639163	LOC112639163	uncharacterized LOC112639163					MAJ		MAJ	0
LOC105254138	LOC105254138	uncharacterized LOC105254138	FBgn0262527	nsl1	non-specific lethal 1				MAJ	0
LOC105248718	LOC105248718	calsyntenin-1	FBgn0039928	Cals	Calsyntenin-1				MAJ	0
LOC105257937	LOC105257937	protein turtle	FBgn0010473	tutl	turtle				MAJ	0
LOC105253941	LOC105253941	protein pangolin, isoforms A/H/I/S	FBgn0085432	pan	pangolin				MAJ	0
LOC105257305	LOC105257305	kinesin light chain	FBgn0010235	Klc	Kinesin light chain				MAJ	0
LOC105254715	LOC105254715	major facilitator superfamily domain-containing protein 6	FBgn0034093	CG15706					MAJ	0
LOC105256365	LOC105256365	hsp70-binding protein 1	FBgn0036306	CG10973					MAJ	0
LOC105248789	LOC105248789	protein O-GlcNAcase	FBgn0038870	Oga	O-GlcNAcase				MAJ	0
LOC105251225	LOC105251225	uncharacterized LOC105251225	FBgn0032688	CG15160					MAJ	0
LOC105258323	LOC105258323	uncharacterized LOC105258323							MAJ	0
LOC105256598	LOC105256598	trithorax group protein osa	FBgn0261885	osa	osa				MAJ	0
LOC105250927	LOC105250927	AP-1 complex subunit sigma-2	FBgn0039132	AP-1sigma	Adaptor Protein complex 1, sigma subunit				MAJ	0
LOC105253476	LOC105253476	nuclear hormone receptor E75	FBgn0000568	Eip75B	Ecdysone-induced protein 75B				MAJ	0
LOC105252553	LOC105252553	ethanolaminephosphotransferase 1	FBgn0053116	CG33116					MAJ	0
LOC105255499	LOC105255499	pituitary homeobox 1	FBgn0263512	Vsx2	Visual system homeobox 2				MAJ	0
LOC105249592	LOC105249592	negative elongation factor B	FBgn0027553	NELF-B	NELF-B				MAJ	0
LOC105252152	LOC105252152	uncharacterized LOC105252152	FBgn0026238	gus	gustavus				MAJ	0
LOC105249600	LOC105249600	RCC1 and BTB domain-containing protein 1-like							MAJ	0
LOC105251696	LOC105251696	rhomboid-related protein 4-like							MAJ	0
LOC105253920	LOC105253920	protein vein	FBgn0003984	vn	vein				MAJ	0
LOC105249400	LOC105249400	survival motor neuron protein	FBgn0036641	Smn	survival motor neuron				MAJ	0
LOC105257017	LOC105257017	WD repeat-containing protein 20	FBgn0039451	CG6420					MAJ	0
LOC105249092	LOC105249092	RAD50-interacting protein 1	FBgn0035762	Rint1	RAD50 interactor 1				MAJ	0
LOC105249015	LOC105249015	alpha-1,3/1,6-mannosyltransferase ALG2	FBgn0035401	CG1291					MAJ	0
LOC105250269	LOC105250269	U3 small nucleolar RNA-associated protein 6 homolog	FBgn0030081	CG7246					MAJ	0
LOC105247977	LOC105247977	transmembrane emp24 domain-containing protein eca	FBgn0069242	eca	eclair				MAJ	0
LOC105256963	LOC105256963	protein SON	FBgn0037716	CG8273					MAJ	0
LOC105248712	LOC105248712	coiled-coil domain-containing protein 93	FBgn0025519	fidipidine	fidipidine				MAJ	0
LOC105258544	LOC105258544	uncharacterized LOC105258544							MAJ	0
LOC105249230	LOC105249230	ras-related protein Rab-39B	FBgn0029959	Rab39	Rab39				MAJ	0
LOC105248565	LOC105248565	HMG box-containing protein 4	FBgn0029936	CG4617					MAJ	0
LOC105250085	LOC105250085	ribosomal RNA small subunit methyltransferase NEP1	FBgn0029714	CG3527					MAJ	0
LOC105248277	LOC105248277	caspase-8	FBgn0020381	Dredd	Death related ced-3/Nedd2-like caspase				MAJ	0
LOC105252552	LOC105252552	CUE domain-containing protein 1	FBgn0035283	CG12024					MAJ	0
LOC105249620	LOC105249620	RNA-binding protein pno1	FBgn0027334	l(1)G0004	lethal (1) G0004				MAJ	0
LOC105259201	LOC105259201	protein jim lovell	FBgn0266129	lov	jim lovell				MAJ	0
LOC105254249	LOC105254249	peflin	FBgn0033529	CG17765					MAJ	0
LOC105251661	LOC105251661	uncharacterized LOC105251661	FBgn0031990	PAPLA1	Phosphatidic Acid Phospholipase A1				MAJ	0
LOC105251216	LOC105251216	non-specific lipid-transfer protein	FBgn0015808	ScpX	Sterol carrier protein X-related thiolase				MAJ	0
LOC105249018	LOC105249018	sodium/potassium-transporting ATPase subunit beta-1							MAJ	0
LOC105253911	LOC105253911	glucose dehydrogenase [FAD, quinone]							MAJ	0
LOC112639935	LOC112639935	uncharacterized LOC112639935							MAJ	0
LOC105253866	LOC105253866	UPF0565 protein C2orf69 homolog	FBgn0051122	CG31122					MAJ	0
LOC105249016	LOC105249016	vesicle transport through interaction with t-SNAREs homolog 1B	FBgn0264751	Vti1b	Vesicle transport through interaction with t-SNAREs 1b				MAJ	0
LOC105247978	LOC105247978	DDRGK domain-containing protein 1	FBgn0038868	CG5862					MAJ	0
LOC105250111	LOC105250111	NADH dehydrogenase [ubiquinone] 1 alpha subcomplex subunit 6	FBgn0033570	ND-B14	NADH dehydrogenase (ubiquinone) B14 subunit				MAJ	0
LOC105250110	LOC105250110	tRNA-splicing ligase RtcB homolog	FBgn0032781	RtcB	RtcB-like				MAJ	0
LOC105252695	LOC105252695	asparagine--tRNA ligase, cytoplasmic	FBgn0086443	AsnRS	Asparaginyl-tRNA synthetase				MAJ	0
LOC105257252	LOC105257252	casein kinase II subunit beta	FBgn0000259	CkIIbeta	Casein kinase II beta subunit				MAJ	0
LOC105251695	LOC105251695	xaa-Pro aminopeptidase ApepP	FBgn0026150	ApepP	Aminopeptidase P				MAJ	0
LOC105255753	LOC105255753	egl nine homolog 1	FBgn0264785	Hph	HIF prolyl hydroxylase				MAJ	0
LOC105250176	LOC105250176	probable 28S ribosomal protein S16, mitochondrial	FBgn0033907	mRpS16	mitochondrial ribosomal protein S16				MAJ	0
LOC105252823	LOC105252823	mitotic spindle assembly checkpoint protein MAD1	FBgn0026326	Mad1	Mitotic arrest-deficient 1				MAJ	0
LOC105255500	LOC105255500	uncharacterized protein KIAA1522	FBgn0032330	Samuel	SAM-motif ubiquitously expressed punctatedly localized protein				MAJ	0
LOC105250232	LOC105250232	lipase maturation factor 2							MAJ	0
LOC105252324	LOC105252324	probable chitinase 10	FBgn0035398	Cht7	Chitinase 7				MAJ	0
LOC105249762	LOC105249762	alkyldihydroxyacetonephosphate synthase	FBgn0033983	ADPS	Alkyldihydroxyacetonephosphate synthase				MAJ	0
LOC105249763	LOC105249763	adenomatous polyposis coli homolog							MAJ	0
LOC105251108	LOC105251108	casein kinase I	FBgn0250823	gish	gilgamesh				MAJ	0
LOC105256856	LOC105256856	intraflagellar transport protein 122 homolog	FBgn0265102	Oseg1	Outer segment 1				MAJ	0
LOC105249973	LOC105249973	serine/threonine-protein phosphatase 2A 56 kDa regulatory subunit gamma isoform	FBgn0042693	wrd	well-rounded				MAJ	0
LOC105250268	LOC105250268	titin homolog							MAJ	0
LOC105255752	LOC105255752	GTP-binding protein 1	FBgn0027836	Dgp-1	Dgp-1				MAJ	0
LOC105252822	LOC105252822	partitioning defective 6 homolog gamma	FBgn0026192	par-6	par-6				MAJ	0
LOC105257857	LOC105257857	sphingomyelin phosphodiesterase 4	FBgn0037958	CG6962					MAJ	0
LOC105255541	LOC105255541	membralin	FBgn0034071	CG8405					MAJ	0
LOC105254631	LOC105254631	39S ribosomal protein L2, mitochondrial	FBgn0036135	mRpL2	mitochondrial ribosomal protein L2				MAJ	0
LOC105255566	LOC105255566	flotillin-2	FBgn0264078	Flo2	Flotillin 2				MAJ	0
LOC105248317	LOC105248317	coiled-coil domain-containing protein 149	FBgn0038330	CG14868					MAJ	0
LOC105257811	LOC105257811	protein FAM50 homolog	FBgn0039557	CG12259					MAJ	0
LOC105253929	LOC105253929	60S ribosomal protein L27	FBgn0039359	RpL27	Ribosomal protein L27				MAJ	0
LOC105250084	LOC105250084	U11/U12 small nuclear ribonucleoprotein 25 kDa protein	FBgn0085342	CG34313					MAJ	0
LOC105256964	LOC105256964	pre-mRNA-processing factor 6	FBgn0036828	CG6841					MAJ	0
LOC105259099	LOC105259099	DENN domain-containing protein 1A	FBgn0027561	CG18659					MAJ	0
LOC105255265	LOC105255265	MICOS complex subunit Mic10	FBgn0069923	CG41128					MAJ	0
LOC109610170	LOC109610170	thiamin pyrophosphokinase 1	FBgn0037942	CG14721					MAJ	0
LOC105249686	LOC105249686	cytochrome c oxidase assembly protein COX15 homolog	FBgn0034938	CG3803					MAJ	0
LOC105253930	LOC105253930	uncharacterized LOC105253930	FBgn0031294	IA-2	IA-2 protein tyrosine phosphatase				MAJ	0
LOC105249431	LOC105249431	SET and MYND domain-containing protein 4	FBgn0027495	Smyd4-4	SET and MYND domain containing, class 4, member 4				MAJ	0
LOC105251748	LOC105251748	protein canopy 4	FBgn0036847	CNPYb	Canopy b				MAJ	0
LOC105248551	LOC105248551	uncharacterized LOC105248551							MAJ	0
LOC105250231	LOC105250231	ell-associated factor Eaf	FBgn0033166	Eaf	ELL-associated factor				MAJ	0
LOC105254252	LOC105254252	survival of motor neuron-related-splicing factor 30	FBgn0039977	CG17454					MAJ	0
LOC105251747	LOC105251747	transducin beta-like protein 3	FBgn0033454	CG1671					MAJ	0
LOC105257776	LOC105257776	PQ-loop repeat-containing protein 3	FBgn0035517	CG1265					MAJ	0
LOC105248147	LOC105248147	uncharacterized LOC105248147							MAJ	0
LOC112639486	LOC112639486	uncharacterized LOC112639486							MAJ	0
LOC105259214	LOC105259214	ephrin type-B receptor 1-B	FBgn0025936	Eph	Eph receptor tyrosine kinase		MAJ	MIN		0
LOC105248259	LOC105248259	tyrosine-protein phosphatase 99A	FBgn0004369	Ptp99A	Protein tyrosine phosphatase 99A		MAJ	MIN		0
LOC105248820	LOC105248820	nucleolar and coiled-body phosphoprotein 1	FBgn0264542	hwt	heavyweight		MAJ	MIN		0
LOC105254463	LOC105254463	low affinity immunoglobulin epsilon Fc receptor	FBgn0035199	tfc	triforce	MIN		MIN		0
LOC105256742	LOC105256742	uncharacterized LOC105256742				MIN		MIN		0
LOC105249348	LOC105249348	interference hedgehog	FBgn0040388	boi	brother of ihog	MIN		MIN		0
LOC105254976	LOC105254976	microtubule-associated protein futsch	FBgn0259108	futsch	futsch	MIN		MIN		0
LOC105256918	LOC105256918	acyl-CoA Delta(11) desaturase	FBgn0086687	Desat1	Desaturase 1	MIN		MIN		0
LOC105250483	LOC105250483	peroxidasin	FBgn0029974	dpr14	defective proboscis extension response 14	MIN		MIN		0
LOC105249350	LOC105249350	BBSome-interacting protein 1	FBgn0260237	CG42511		MIN		MIN		0
LOC105247878	LOC105247878	uncharacterized LOC105247878	FBgn0039749	CG11498		MIN		MIN		0
LOC105255391	LOC105255391	pro-corazonin-like	FBgn0013767	Crz	Corazonin	MIN		MIN		0
LOC105251466	LOC105251466	uncharacterized LOC105251466	FBgn0263257	Cngl	Cyclic nucleotide-gated ion channel-like			MIN		0
LOC105258233	LOC105258233	small conductance calcium-activated potassium channel protein	FBgn0029761	SK	small conductance calcium-activated potassium channel			MIN		0
LOC105252011	LOC105252011	uncharacterized LOC105252011	FBgn0264707	RhoGEF3	Rho guanine nucleotide exchange factor 3			MIN		0
LOC105258293	LOC105258293	tyrosine-protein phosphatase Lar	FBgn0000464	Lar	Leukocyte-antigen-related-like			MIN		0
LOC109610465	LOC109610465	uncharacterized LOC109610465	FBgn0030234	CG15211				MIN		0
LOC105251103	LOC105251103	kazrin	FBgn0034720	Liprin-gamma	Liprin-gamma			MIN		0
LOC105257841	LOC105257841	potassium channel subfamily T member 2	FBgn0261698	SLO2	slowpoke 2			MIN		0
LOC105257456	LOC105257456	sodium channel protein para	FBgn0285944	para	paralytic			MIN		0
LOC105256714	LOC105256714	multidrug resistance protein homolog 49	FBgn0004512	Mdr49	Multi drug resistance 49			MIN		0
LOC105255303	LOC105255303	neuroligin-4, X-linked	FBgn0083963	Nlg3	Neuroligin 3			MIN		0
LOC105255013	LOC105255013	inactive tyrosine-protein kinase 7	FBgn0004839	otk	off-track			MIN		0
LOC109609955	LOC109609955	carotenoid isomerooxygenase-like						MIN		0
LOC105257292	LOC105257292	protein scalloped	FBgn0003345	sd	scalloped			MIN		0
LOC105254377	LOC105254377	sodium- and chloride-dependent GABA transporter 1						MIN		0
LOC105248834	LOC105248834	gamma-aminobutyric acid type B receptor subunit 1	FBgn0031275	GABA-B-R3	metabotropic GABA-B receptor subtype 3			MIN		0
LOC105257493	LOC105257493	transcription factor 12	FBgn0267821	da	daughterless			MIN		0
LOC105252722	LOC105252722	homeobox protein araucan	FBgn0015904	ara	araucan			MIN		0
LOC105254472	LOC105254472	neurobeachin	FBgn0266098	rg	rugose			MIN		0
LOC105258159	LOC105258159	adenylate cyclase type 3	FBgn0003301	rut	rutabaga			MIN		0
LOC105257276	LOC105257276	probable nuclear hormone receptor HR38	FBgn0265487	mbl	muscleblind			MIN		0
LOC105248956	LOC105248956	amyloid-beta-like protein	FBgn0000108	Appl	beta amyloid protein precursor-like			MIN		0
LOC105248028	LOC105248028	neuropeptide-like protein 32						MIN		0
LOC105258292	LOC105258292	cell adhesion molecule 2						MIN		0
LOC105254865	LOC105254865	protein groucho						MIN		0
LOC105253849	LOC105253849	neprilysin-4						MIN		0
LOC105250525	LOC105250525	M-phase inducer phosphatase	FBgn0003525	stg	string			MIN		0
LOC105248702	LOC105248702	protein ALP1-like						MIN		0
LOC105258693	LOC105258693	voltage-dependent calcium channel type A subunit alpha-1	FBgn0263111	cac	cacophony			MIN		0
LOC105255683	LOC105255683	uncharacterized LOC105255683						MIN		0
LOC105258905	LOC105258905	cuticle protein 64	FBgn0085234	CG34205				MIN		0
LOC105255336	LOC105255336	phosphatidylinositol 3-kinase regulatory subunit alpha	FBgn0020622	Pi3K21B	Pi3K21B			MIN		0
LOC105248894	LOC105248894	UNC93-like protein	FBgn0027556	CG4928				MIN		0
LOC105257130	LOC105257130	mitochondrial uncoupling protein 2						MIN		0
LOC105250541	LOC105250541	uncharacterized LOC105250541						MIN		0
LOC105253537	LOC105253537	MOXD1 homolog 2	FBgn0037153	olf413	olf413			MIN		0
LOC105254930	LOC105254930	uncharacterized LOC105254930	FBgn0266756	btsz	bitesize			MIN		0
LOC105253065	LOC105253065	low density lipoprotein receptor adapter protein 1						MIN		0
LOC105257738	LOC105257738	atrial natriuretic peptide-converting enzyme	FBgn0030027	CG1632				MIN		0
LOC105254393	LOC105254393	uncharacterized LOC105254393						MIN		0
LOC105259159	LOC105259159	aquaporin AQPAn.G	FBgn0015872	Drip	Drip			MIN		0
LOC112638284	LOC112638284	uncharacterized LOC112638284						MIN		0
LOC105254997	LOC105254997	kin of IRRE-like protein 2	FBgn0266801	CG45263				MIN		0
LOC105254782	LOC105254782	uncharacterized LOC105254782	FBgn0032957	CG2225				MIN		0
LOC105255546	LOC105255546	putative phosphatidate phosphatase	FBgn0016078	wun	wunen			MIN		0
LOC105258177	LOC105258177	glutathione S-transferase 1-1	FBgn0250732	gfzf	GST-containing FLYWCH zinc-finger protein			MIN		0
LOC105249529	LOC105249529	aryl hydrocarbon receptor protein 1	FBgn0003513	ss	spineless			MIN		0
LOC105252238	LOC105252238	uncharacterized LOC105252238						MIN		0
LOC105258190	LOC105258190	PR domain zinc finger protein 1	FBgn0035625	Blimp-1	Blimp-1			MIN		0
LOC105252580	LOC105252580	PDZ and LIM domain protein 3	FBgn0035917	Zasp66	Z band alternatively spliced PDZ-motif protein 66			MIN		0
LOC105255086	LOC105255086	SH3 domain-containing protein Dlish	FBgn0034264	Dlish	Dachs ligand with SH3s			MIN		0
LOC105251152	LOC105251152	protein phosphatase 1 regulatory subunit 12A	FBgn0005536	Mbs	Myosin binding subunit			MIN		0
LOC105258184	LOC105258184	neurogenic locus Notch protein	FBgn0004647	N	Notch			MIN		0
LOC105252851	LOC105252851	phytanoyl-CoA dioxygenase domain-containing protein 1 homolog	FBgn0037819	CG14688				MIN		0
LOC105251692	LOC105251692	uncharacterized LOC105251692						MIN		0
LOC105256986	LOC105256986	ecdysone-induced protein 74EF	FBgn0000567	Eip74EF	Ecdysone-induced protein 74EF			MIN		0
LOC105251037	LOC105251037	fringe glycosyltransferase	FBgn0011591	fng	fringe			MIN		0
LOC105254891	LOC105254891	venom acid phosphatase Acph-1						MIN		0
LOC105254898	LOC105254898	zwei Ig domain protein zig-8	FBgn0040726	dpr1	defective proboscis extension response 1			MIN		0
LOC105259581	LOC105259581	serine proteinase stubble	FBgn0003319	Sb	Stubble			MIN		0
LOC105252199	LOC105252199	protein rhomboid	FBgn0032415	rho-6	rhomboid-6			MIN		0
LOC105257696	LOC105257696	transcription initiation factor TFIID subunit 9	FBgn0000617	e(y)1	enhancer of yellow 1			MIN		0
LOC105255023	LOC105255023	uncharacterized LOC105255023						MIN		0
LOC105248345	LOC105248345	papilin	FBgn0003137	Ppn	Papilin			MIN		0
LOC112637570	LOC112637570	uncharacterized LOC112637570						MIN		0
LOC105256712	LOC105256712	uncharacterized LOC105256712	FBgn0083956	CG34120				MIN		0
LOC105254073	LOC105254073	DE-cadherin	FBgn0003391	shg	shotgun			MIN		0
LOC105247786	LOC105247786	protein outspread	FBgn0003016	osp	outspread			MIN		0
LOC105259160	LOC105259160	SET and MYND domain-containing protein 4	FBgn0033633	Smyd4-3	SET and MYND domain containing, class 4, member 3			MIN		0
LOC105254925	LOC105254925	forkhead box protein O	FBgn0038197	foxo	forkhead box, sub-group O			MIN		0
LOC105255968	LOC105255968	glutamine synthetase 2 cytoplasmic	FBgn0001145	Gs2	Glutamine synthetase 2			MIN		0
LOC105256675	LOC105256675	uncharacterized LOC105256675						MIN		0
LOC105254406	LOC105254406	LIM/homeobox protein Lhx3	FBgn0002023	Lim3	Lim3			MIN		0
LOC105250930	LOC105250930	PH domain leucine-rich repeat-containing protein phosphatase 2	FBgn0032749	Phlpp	PH domain leucine-rich repeat protein phosphatase			MIN		0
LOC105257932	LOC105257932	protein FAM151B	FBgn0031968	CG7231				MIN		0
LOC105252540	LOC105252540	uncharacterized protein DDB_G0284459						MIN		0
LOC105247890	LOC105247890	uncharacterized LOC105247890						MIN		0
LOC105259517	LOC105259517	SPARC-related modular calcium-binding protein 2	FBgn0262169	magu	magu			MIN		0
LOC105250856	LOC105250856	integrator complex subunit 7	FBgn0036038	defl	deflated			MIN		0
LOC105258178	LOC105258178	BTB/POZ domain-containing protein 17	FBgn0030330	Tango10	Transport and Golgi organization 10			MIN		0
LOC112639233	LOC112639233	uncharacterized LOC112639233						MIN		0
LOC105248179	LOC105248179	odorant receptor 22c-like						MIN		0
LOC105248232	LOC105248232	uncharacterized LOC105248232						MIN		0
LOC105250456	LOC105250456	ES1 protein homolog, mitochondrial						MIN		0
LOC105254350	LOC105254350	uncharacterized LOC105254350						MIN		0
LOC105255041	LOC105255041	lipase member K						MIN		0
LOC105255745	LOC105255745	uncharacterized LOC105255745						MIN		0
LOC112637374	LOC112637374	uncharacterized LOC112637374						MIN		0
LOC112637679	LOC112637679	translation initiation factor IF-2-like						MIN		0
LOC112638662	LOC112638662	lysosomal aspartic protease-like						MIN		0
LOC105251583	LOC105251583	guanine nucleotide exchange factor DBS-like	FBgn0050440	CG30440			MIN	MAJ		0
LOC105251087	LOC105251087	serine/threonine-protein kinase minibrain	FBgn0259168	mnb	minibrain		MIN	MAJ		0
LOC105259495	LOC105259495	zinc finger protein 2 homolog	FBgn0032979	Clamp	Chromatin-linked adaptor for MSL proteins	MAJ	MAJ	MAJ		0
LOC105257582	LOC105257582	serine-rich adhesin for platelets	FBgn0034742	CG4294		MAJ	MAJ	MAJ		0
LOC105257592	LOC105257592	mediator of RNA polymerase II transcription subunit 21	FBgn0040020	MED21	Mediator complex subunit 21	MAJ	MAJ	MAJ		0
LOC105250057	LOC105250057	uncharacterized LOC105250057					MAJ	MAJ		0
LOC105255607	LOC105255607	U2 small nuclear ribonucleoprotein auxiliary factor 35 kDa subunit-related protein 2	FBgn0031628	CG3294			MAJ	MAJ		0
LOC105248657	LOC105248657	E3 ubiquitin-protein ligase highwire	FBgn0030600	hiw	highwire	MIN		MAJ		0
LOC105257333	LOC105257333	uncharacterized LOC105257333				MAJ		MAJ		0
LOC105249535	LOC105249535	procollagen-lysine,2-oxoglutarate 5-dioxygenase 3	FBgn0036147	Plod	procollagen lysyl hydroxylase	MAJ		MAJ		0
LOC105253200	LOC105253200	nuclear RNA export factor 1				MAJ		MAJ		0
LOC105248678	LOC105248678	beta-1-syntrophin	FBgn0037130	Syn1	Syntrophin-like 1			MAJ		0
LOC105255427	LOC105255427	calumenin	FBgn0025682	scf	supercoiling factor			MAJ		0
LOC105252280	LOC105252280	LIM/homeobox protein Lhx5	FBgn0026411	Lim1	LIM homeobox 1			MAJ		0
LOC105253261	LOC105253261	gamma-aminobutyric acid type B receptor subunit 1	FBgn0260446	GABA-B-R1	metabotropic GABA-B receptor subtype 1			MAJ		0
LOC105249418	LOC105249418	vicilin-like seed storage protein At2g18540	FBgn0025833	CG8910				MAJ		0
LOC105253540	LOC105253540	synapsin	FBgn0004575	Syn	Synapsin			MAJ		0
LOC105259209	LOC105259209	adenosine kinase 2	FBgn0036337	AdenoK	Adenosine Kinase			MAJ		0
LOC105252669	LOC105252669	calcium-dependent secretion activator	FBgn0053653	Cadps	Calcium-dependent secretion activator			MAJ		0
LOC105256210	LOC105256210	synaptic vesicle glycoprotein 2B						MAJ		0
LOC105257757	LOC105257757	chromodomain-helicase-DNA-binding protein 1	FBgn0030854	CG8289				MAJ		0
LOC105252981	LOC105252981	sodium/potassium-transporting ATPase subunit beta-2	FBgn0032946	nrv3	nervana 3			MAJ		0
LOC105255986	LOC105255986	GTP-binding protein Di-Ras2	FBgn0037754	CG8500				MAJ		0
LOC105251243	LOC105251243	plexin-B	FBgn0025740	PlexB	Plexin B			MAJ		0
LOC105257677	LOC105257677	ankyrin repeat and SAM domain-containing protein 1A	FBgn0039075	CG4393				MAJ		0
LOC105254780	LOC105254780	heat shock protein 60A-like	FBgn0015245	Hsp60A	Heat shock protein 60A			MAJ		0
LOC105258939	LOC105258939	neutral alpha-glucosidase AB	FBgn0027588	GCS2alpha	Glucosidase 2 alpha subunit			MAJ		0
LOC105254171	LOC105254171	uncharacterized LOC105254171						MAJ		0
LOC105254432	LOC105254432	phospholipase D2	FBgn0033075	Pld	Phospholipase D			MAJ		0
LOC105253220	LOC105253220	titin homolog	FBgn0030266	CG11122				MAJ		0
LOC105250058	LOC105250058	espin	FBgn0262111	f	forked			MAJ		0
LOC112639522	LOC112639522	uncharacterized LOC112639522						MAJ		0
LOC105255070	LOC105255070	glucosidase 2 subunit beta	FBgn0032643	GCS2beta	Glucosidase 2 beta subunit			MAJ		0
LOC105252161	LOC105252161	coiled-coil domain-containing protein 115	FBgn0037340	CG14671				MAJ		0
LOC105253274	LOC105253274	mediator of RNA polymerase II transcription subunit 22	FBgn0040339	MED22	Mediator complex subunit 22			MAJ		0
LOC105251119	LOC105251119	C-type lectin domain family 4 member E	FBgn0035031	CG13587				MAJ		0
LOC105248361	LOC105248361	WD repeat-containing and planar cell polarity effector protein fritz	FBgn0086698	frtz	fritz			MAJ		0
LOC105257756	LOC105257756	tektin-B1	FBgn0034816	CG3085				MAJ		0
LOC105258957	LOC105258957	mitochondrial proton/calcium exchanger protein	FBgn0284252	Letm1	Leucine zipper and EF-hand containing transmembrane protein 1			MAJ		0
LOC105252169	LOC105252169	protein fem-1 homolog B	FBgn0034542	Fem-1	Fem-1			MAJ		0
LOC105254781	LOC105254781	10 kDa heat shock protein, mitochondrial	FBgn0036334	CG11267				MAJ		0
LOC109609770	LOC109609770	uncharacterized LOC109609770						MAJ		0
LOC105252128	LOC105252128	coronin-6	FBgn0265935	coro	coro			MAJ		0
LOC105255985	LOC105255985	ARL14 effector protein-like	FBgn0033000	CG14464				MAJ		0
LOC105257044	LOC105257044	ABC transporter G family member 9	FBgn0020445	E23	Early gene at 23			MAJ		0
LOC105253776	LOC105253776	homeobox protein ARX	FBgn0023489	Pph13	PvuII-PstI homology 13			MAJ		0
LOC105255984	LOC105255984	arginyl-tRNA--protein transferase 1	FBgn0025720	Ate1	Ate1			MAJ		0
LOC105248243	LOC105248243	cytochrome c oxidase assembly protein COX18, mitochondrial	FBgn0035960	CG4942				MAJ		0
LOC105250517	LOC105250517	uncharacterized LOC105250517						MAJ		0
LOC105253225	LOC105253225	ATP-binding cassette sub-family D member 3	FBgn0031069	Pmp70	Peroxisomal Membrane Protein 70 kDa			MAJ		0
LOC105248634	LOC105248634	zinc finger protein 184-like	FBgn0037120	CG11247				MAJ		0
LOC105255345	LOC105255345	uncharacterized LOC105255345						MAJ		0
LOC105258958	LOC105258958	alpha-endosulfine	FBgn0061515	endos	endosulfine			MAJ		0
LOC105255429	LOC105255429	26S proteasome non-ATPase regulatory subunit 14	FBgn0028694	Rpn11	Regulatory particle non-ATPase 11			MAJ		0
LOC105257969	LOC105257969	sepiapterin reductase	FBgn0014032	Sptr	Sepiapterin reductase			MAJ		0
LOC105252168	LOC105252168	protein decapentaplegic	FBgn0000490	dpp	decapentaplegic			MAJ		0
LOC105256482	LOC105256482	thymosin beta	FBgn0026084	cib	ciboulot			MAJ		0
LOC112638323	LOC112638323	uncharacterized LOC112638323						MAJ		0
LOC105249214	LOC105249214	transcription initiation factor TFIID subunit 5	FBgn0010356	Taf5	TBP-associated factor 5			MAJ		0
LOC105248717	LOC105248717	dymeclin	FBgn0027607	CG8230				MAJ		0
LOC105252373	LOC105252373	protein germ cell-less	FBgn0005695	gcl	germ cell-less			MAJ		0
LOC105248906	LOC105248906	glutamate receptor 1	FBgn0264000	GluRIB	Glutamate receptor IB			MAJ		0
LOC105252841	LOC105252841	lysyl oxidase homolog 3	FBgn0034660	lox2	lysyl oxidase-like 2			MAJ		0
LOC105256898	LOC105256898	putative uncharacterized protein DDB_G0282499						MAJ		0
LOC112639937	LOC112639937	uncharacterized LOC112639937						MAJ		0
LOC105250153	LOC105250153	histone-lysine N-methyltransferase setd3	FBgn0052732	CG32732				MAJ		0
LOC105257195	LOC105257195	GPI inositol-deacylase	FBgn0029789	PGAP1	Post-GPI attachment to proteins 1			MAJ		0
LOC105252317	LOC105252317	uncharacterized LOC105252317	FBgn0035087	CG2765				MAJ		0
LOC105256209	LOC105256209	uncharacterized LOC105256209						MAJ		0
LOC105250214	LOC105250214	protein singed	FBgn0003447	sn	singed			MAJ		0
LOC105251118	LOC105251118	CDGSH iron-sulfur domain-containing protein 3, mitochondrial	FBgn0033100	CG3420				MAJ		0
LOC105255588	LOC105255588	inositol 1,4,5-trisphosphate receptor	FBgn0010051	Itp-r83A	Inositol 1,4,5,-tris-phosphate receptor			MAJ		0
LOC105255071	LOC105255071	RING finger protein 11	FBgn0052850	CG32850				MAJ		0
LOC105251083	LOC105251083	serine/arginine repetitive matrix protein 1						MAJ		0
LOC105257188	LOC105257188	ribosomal L1 domain-containing protein CG13096	FBgn0032050	CG13096				MAJ		0
LOC105252162	LOC105252162	rac GTPase-activating protein 1	FBgn0086356	tum	tumbleweed			MAJ		0
LOC105259239	LOC105259239	probable serine incorporator	FBgn0028399	TMS1	TMS1			MAJ		0
LOC105251436	LOC105251436	transcription initiation factor IIA subunit 2	FBgn0013347	TfIIA-S	Transcription-factor-IIA-S			MAJ		0
LOC105252105	LOC105252105	GATOR complex protein NPRL3	FBgn0036397	Nprl3	Nitrogen permease regulator-like 3			MAJ		0
LOC105254940	LOC105254940	non-structural maintenance of chromosomes element 3 homolog	FBgn0037481	MAGE	MAGE			MAJ		0
LOC105250829	LOC105250829	protein argonaute-2	FBgn0087035	AGO2	Argonaute 2			MAJ		0
LOC105255861	LOC105255861	uncharacterized LOC105255861	FBgn0032612	CG13282				MAJ		0
LOC105252973	LOC105252973	CASP8-associated protein 2	FBgn0033806	FLASH	FLICE-associated huge protein			MAJ		0
LOC105252368	LOC105252368	uncharacterized LOC105252368	FBgn0259985	Mppe	Metallophosphoesterase			MAJ		0
LOC105256844	LOC105256844	zinc finger protein 808						MAJ		0
LOC105257187	LOC105257187	28S ribosomal protein S17, mitochondrial	FBgn0034986	mRpS17	mitochondrial ribosomal protein S17			MAJ		0
LOC105252974	LOC105252974	jerky protein homolog-like						MAJ		0
LOC105255428	LOC105255428	COX assembly mitochondrial protein homolog	FBgn0032595	CG17996				MAJ		0
LOC105253777	LOC105253777	retinal rod rhodopsin-sensitive cGMP 3',5'-cyclic phosphodiesterase subunit delta	FBgn0032059	PrBP	Prenyl-binding protein			MAJ		0
LOC105252444	LOC105252444	serine-rich adhesin for platelets	FBgn0032702	CG10376				MAJ		0
LOC105259238	LOC105259238	extended synaptotagmin-2	FBgn0266758	Esyt2	Extended synaptotagmin-like protein 2			MAJ		0
LOC105258954	LOC105258954	transmembrane protein 145	FBgn0034674	CG9304				MAJ		0
LOC105252160	LOC105252160	lysosomal aspartic protease-like						MAJ		0
LOC109609809	LOC109609809	mitochondrial 2-oxoglutarate/malate carrier protein-like						MAJ		0
LOC109610014	LOC109610014	odorant receptor 13a-like						MAJ		0
LOC109610303	LOC109610303	uncharacterized LOC109610303						MAJ		0
LOC112639316	LOC112639316	uncharacterized LOC112639316						MAJ		0
LOC112639984	LOC112639984	sterol O-acyltransferase 1-like						MAJ		0
LOC105255418	LOC105255418	elongin-B	FBgn0023212	EloB	Elongin B	MIN	MIN			0
LOC105253916	LOC105253916	nucleolar and coiled-body phosphoprotein 1	FBgn0037137	Nopp140	Nopp140	MIN	MIN			0
LOC105257097	LOC105257097	uncharacterized LOC105257097				MIN	MIN			0
LOC105249188	LOC105249188	neuronal acetylcholine receptor subunit alpha-7	FBgn0086778	nAChRalpha7	nicotinic Acetylcholine Receptor alpha7	MIN	MIN			0
LOC105257087	LOC105257087	cyclin-L1	FBgn0040394	CG16903		MIN	MIN			0
LOC105254285	LOC105254285	xaa-Pro aminopeptidase 1	FBgn0038072	CG6225		MIN	MIN			0
LOC105255419	LOC105255419	F-box/LRR-repeat protein 4	FBgn0030555	Fbxl4	F box and leucine-rich-repeat gene 4	MIN	MIN			0
LOC105257307	LOC105257307	mitochondrial ribonuclease P catalytic subunit	FBgn0029858	mldr	mulder	MIN	MIN			0
LOC105248902	LOC105248902	gamma-aminobutyric acid receptor subunit beta	FBgn0004244	Rdl	Resistant to dieldrin	MAJ	MIN			0
LOC105252741	LOC105252741	enoyl-CoA delta isomerase 1, mitochondrial	FBgn0032160	CG4598			MIN			0
LOC105250783	LOC105250783	glutathione S-transferase theta-3	FBgn0031117	GstT3	Glutathione S transferase T3		MIN			0
LOC105258683	LOC105258683	ectonucleoside triphosphate diphosphohydrolase 5	FBgn0024947	NTPase	NTPase		MIN			0
LOC105251045	LOC105251045	uncharacterized LOC105251045					MIN			0
LOC105247808	LOC105247808	matrix metalloproteinase-2-like	FBgn0033438	Mmp2	Matrix metalloproteinase 2		MIN			0
LOC105254291	LOC105254291	alpha,alpha-trehalose-phosphate synthase [UDP-forming]	FBgn0027560	Tps1	Trehalose-6-phosphate synthase 1		MIN			0
LOC105248807	LOC105248807	B-cell receptor-associated protein 31	FBgn0035165	CG13887			MIN			0
LOC105257152	LOC105257152	putative sodium-coupled neutral amino acid transporter 7					MIN			0
LOC105250866	LOC105250866	eukaryotic translation initiation factor 3 subunit F	FBgn0037270	eIF3f1	eukaryotic translation initiation factor 3 subunit f1		MIN			0
LOC105255340	LOC105255340	mitochondrial RNA pseudouridine synthase Rpusd4					MIN			0
LOC105253820	LOC105253820	protein unc-80 homolog	FBgn0039536	unc80	uncoordinated 80		MIN			0
LOC112639901	LOC112639901	uncharacterized LOC112639901					MIN			0
LOC105249385	LOC105249385	proto-oncogene tyrosine-protein kinase ROS					MIN			0
LOC105258477	LOC105258477	polyadenylate-binding protein 4-like	FBgn0265297	pAbp	poly(A) binding protein		MIN			0
LOC105252126	LOC105252126	high-affinity choline transporter 1	FBgn0038641	CG7708			MIN			0
LOC105250977	LOC105250977	uncharacterized protein C19orf47	FBgn0032488	CG16812			MIN			0
LOC105258010	LOC105258010	CCR4-NOT transcription complex subunit 6-like	FBgn0011725	twin	twin		MIN			0
LOC105252055	LOC105252055	uncharacterized LOC105252055	FBgn0053143	CG33143			MIN			0
LOC105258012	LOC105258012	Down syndrome cell adhesion molecule-like protein Dscam2	FBgn0033159	Dscam1	Down syndrome cell adhesion molecule 1		MIN			0
LOC105250871	LOC105250871	ATP-binding cassette sub-family B member 10, mitochondrial	FBgn0023536	CG3156			MIN			0
LOC112639303	LOC112639303	uncharacterized LOC112639303					MIN			0
LOC105249091	LOC105249091	phosphomannomutase	FBgn0036300	Pmm2	Phosphomannomutase type 2		MIN			0
LOC112639171	LOC112639171	uncharacterized LOC112639171					MIN			0
LOC105253422	LOC105253422	nuclear receptor corepressor 1	FBgn0265523	Smr	Smrter		MIN			0
LOC105250662	LOC105250662	tyrosine--tRNA ligase, cytoplasmic	FBgn0027080	TyrRS	Tyrosyl-tRNA synthetase		MIN			0
LOC105254099	LOC105254099	histone-lysine N-methyltransferase 2C	FBgn0023518	trr	trithorax-related		MIN			0
LOC105258102	LOC105258102	integrator complex subunit 3	FBgn0262117	IntS3	Integrator 3		MIN			0
LOC112639891	LOC112639891	28S ribosomal protein S5, mitochondrial-like					MIN			0
LOC105249853	LOC105249853	cysteine-rich motor neuron 1 protein	FBgn0037015	cmpy	crimpy		MIN			0
LOC105251334	LOC105251334	uncharacterized LOC105251334	FBgn0015589	Apc	APC-like		MIN			0
LOC105257212	LOC105257212	vitellogenin receptor	FBgn0004649	yl	yolkless		MIN			0
LOC105250167	LOC105250167	BLOC-1-related complex subunit 5	FBgn0030346	CG11802			MIN			0
LOC112637797	LOC112637797	uncharacterized LOC112637797					MIN			0
LOC105249839	LOC105249839	menin	FBgn0031885	Mnn1	Menin 1		MIN			0
LOC105250318	LOC105250318	uncharacterized LOC105250318					MIN			0
LOC105248979	LOC105248979	geranylgeranyl transferase type-2 subunit alpha	FBgn0037293	CG12007			MIN			0
LOC105254085	LOC105254085	complexin	FBgn0041605	cpx	complexin		MIN			0
LOC105257043	LOC105257043	zinc finger MIZ domain-containing protein 1	FBgn0026160	tna	tonalli		MIN			0
LOC105251582	LOC105251582	uncharacterized LOC105251582					MIN			0
LOC105256585	LOC105256585	elongation factor 1-gamma	FBgn0029176	eEF1gamma	eukaryotic translation elongation factor 1 gamma		MIN			0
LOC105252514	LOC105252514	aspartate aminotransferase, mitochondrial	FBgn0001125	Got2	Glutamate oxaloacetate transaminase 2		MIN			0
LOC105250716	LOC105250716	ER lumen protein-retaining receptor	FBgn0267330	KdelR	KDEL receptor		MIN			0
LOC105256699	LOC105256699	neuroligin-1					MIN			0
LOC112639548	LOC112639548	uncharacterized LOC112639548					MIN			0
LOC112639109	LOC112639109	neurotrimin-like	FBgn0051646	DIP-theta	Dpr-interacting protein theta		MIN			0
LOC105248017	LOC105248017	phosphatase and actin regulator 4B	FBgn0052264	CG32264			MIN			0
LOC105249093	LOC105249093	WD repeat-containing protein 81	FBgn0032395	CG6734			MIN			0
LOC105252740	LOC105252740	F-actin-uncapping protein LRRC16A	FBgn0033212	LRR	Leucine-rich repeat		MIN			0
LOC105256135	LOC105256135	39S ribosomal protein L27, mitochondrial	FBgn0053002	mRpL27	mitochondrial ribosomal protein L27		MIN			0
LOC105250683	LOC105250683	uncharacterized LOC105250683	FBgn0053229	CG33229			MIN			0
LOC105253377	LOC105253377	hypothetical protein	FBgn0085414	dpr12	defective proboscis extension response 12		MIN			0
LOC105259251	LOC105259251	dystroglycan	FBgn0034072	Dg	Dystroglycan		MIN			0
LOC105252012	LOC105252012	uncharacterized LOC105252012	FBgn0026577	CG8677			MIN			0
LOC105247865	LOC105247865	protein tincar	FBgn0261649	tinc	tincar		MIN			0
LOC105250978	LOC105250978	RNA-binding protein 39					MIN			0
LOC105259436	LOC105259436	S-methyl-5'-thioadenosine phosphorylase	FBgn0034215	Mtap	Methylthioadenosine phosphorylase		MIN			0
LOC105259053	LOC105259053	microtubule-associated serine/threonine-protein kinase 3	FBgn0267390	dop	drop out		MIN			0
LOC109610267	LOC109610267	general odorant-binding protein 71	FBgn0034766	Obp59a	Odorant-binding protein 59a		MIN			0
LOC105251484	LOC105251484	aurora kinase B	FBgn0024227	aurB	aurora B		MIN			0
LOC105248790	LOC105248790	coronin-2B					MIN			0
LOC105252120	LOC105252120	phospholipase B1, membrane-associated	FBgn0036939	CG7365			MIN			0
LOC105251871	LOC105251871	ubiquitin-like protein 3	FBgn0026076	UBL3	UBL3		MIN			0
LOC105253665	LOC105253665	programmed cell death 6-interacting protein	FBgn0086346	ALiX	ALG-2 interacting protein X		MIN			0
LOC105248323	LOC105248323	XK-related protein 6	FBgn0052579	CG32579			MIN			0
LOC105250506	LOC105250506	vacuolar protein sorting-associated protein 26B-like	FBgn0014411	Vps26	Vacuolar protein sorting 26		MIN			0
LOC109610427	LOC109610427	NADH-ubiquinone oxidoreductase chain 1-like	FBgn0013679	mt:ND1	mitochondrial NADH-ubiquinone oxidoreductase chain 1		MIN			0
LOC105251079	LOC105251079	RNA binding protein fox-1 homolog 2	FBgn0052062	Rbfox1	RNA-binding Fox protein 1		MIN			0
LOC105257782	LOC105257782	chromosome-associated kinesin KIF4	FBgn0011606	Klp3A	Kinesin-like protein at 3A		MIN			0
LOC105256958	LOC105256958	protein IWS1 homolog	FBgn0030738	CG9915			MIN			0
LOC112637557	LOC112637557	uncharacterized LOC112637557					MIN			0
LOC105256148	LOC105256148	uncharacterized LOC105256148	FBgn0087041	CG42231			MIN			0
LOC105255735	LOC105255735	uncharacterized LOC105255735	FBgn0036576	CG5151			MIN			0
LOC105254546	LOC105254546	V-type proton ATPase 116 kDa subunit a	FBgn0028671	Vha100-1	Vacuolar H[+] ATPase 100kD subunit 1		MIN			0
LOC105256877	LOC105256877	60S ribosomal protein L3	FBgn0020910	RpL3	Ribosomal protein L3		MIN			0
LOC112637541	LOC112637541	uncharacterized LOC112637541					MIN			0
LOC105248912	LOC105248912	tyrosine 3-monooxygenase	FBgn0005626	ple	pale		MIN			0
LOC105247760	LOC105247760	maternal protein pumilio	FBgn0003165	pum	pumilio		MIN			0
LOC105258878	LOC105258878	gamma-tubulin complex component 6	FBgn0026432	Grip163	Grip163		MIN			0
LOC105251851	LOC105251851	transmembrane protein 131	FBgn0034060	CG8370			MIN			0
LOC105256957	LOC105256957	mothers against decapentaplegic homolog 3					MIN			0
LOC105251956	LOC105251956	derlin-2	FBgn0038438	Der-2	Derlin-2		MIN			0
LOC105254643	LOC105254643	rho GTPase-activating protein 20					MIN			0
LOC105248560	LOC105248560	F-box/LRR-repeat protein 16	FBgn0052085	CG32085			MIN			0
LOC112639774	LOC112639774	uncharacterized LOC112639774					MIN			0
LOC105253662	LOC105253662	60S ribosomal protein L7	FBgn0005593	RpL7	Ribosomal protein L7		MIN			0
LOC105250667	LOC105250667	ATP synthase subunit beta, mitochondrial	FBgn0010217	ATPsynbeta	ATP synthase, beta subunit		MIN			0
LOC105248174	LOC105248174	TLD domain-containing protein 2	FBgn0013576	mtd	mustard		MIN			0
LOC105255370	LOC105255370	uncharacterized LOC105255370	FBgn0087007	bbg	big bang		MIN			0
LOC105255442	LOC105255442	putative leucine-rich repeat-containing protein DDB_G0290503	FBgn0036624	RAF2	RING-associated factor 2		MIN			0
LOC105256706	LOC105256706	protein I'm not dead yet	FBgn0036816	Indy	I'm not dead yet		MIN			0
LOC105254084	LOC105254084	pre-mRNA-splicing factor Slu7	FBgn0039626	Slu7	Slu7		MIN			0
LOC105250663	LOC105250663	28 kDa heat- and acid-stable phosphoprotein	FBgn0029715	CG11444			MIN			0
LOC105259125	LOC105259125	cysteine-rich with EGF-like domain protein 2	FBgn0031217	CG11377			MIN			0
LOC105254070	LOC105254070	uncharacterized protein PF11_0213-like					MIN			0
LOC105258016	LOC105258016	probable dolichol-phosphate mannosyltransferase	FBgn0032799	CG10166			MIN			0
LOC105258083	LOC105258083	diuretic hormone receptor	FBgn0033932	Dh44-R1	Diuretic hormone 44 receptor 1		MIN			0
LOC105255840	LOC105255840	ras-related protein Rap-2a	FBgn0283666	Rap2l	Ras-associated protein 2-like		MIN			0
LOC105259324	LOC105259324	RNA polymerase-associated protein Rtf1	FBgn0034722	Rtf1	Rtf1		MIN			0
LOC105259127	LOC105259127	coatomer subunit alpha	FBgn0025725	alphaCOP	Coat Protein (coatomer) alpha		MIN			0
LOC105254832	LOC105254832	nucleolar protein 4-like	FBgn0283651	CG46301			MIN			0
LOC105255842	LOC105255842	phospholipid scramblase 3-like					MIN			0
LOC105249838	LOC105249838	leucine repeat adapter protein 25	FBgn0085470	lmgB	lemming B		MIN			0
LOC105250064	LOC105250064	MICOS complex subunit MIC13	FBgn0036726	QIL1	QIL1		MIN			0
LOC105258476	LOC105258476	cytochrome b-c1 complex subunit 7	FBgn0039576	UQCR-14L	Ubiquinol-cytochrome c reductase 14 kDa subunit-like		MIN			0
LOC105256846	LOC105256846	dynein regulatory complex subunit 7	FBgn0083946	lobo	lost boys		MIN			0
LOC112638975	LOC112638975	28S ribosomal protein S5, mitochondrial-like					MIN			0
LOC105250787	LOC105250787	notchless protein homolog 1	FBgn0021874	Nle	Notchless		MIN			0
LOC112638826	LOC112638826	sulfated surface glycoprotein 185-like					MIN			0
LOC105251840	LOC105251840	abscission/NoCut checkpoint regulator	FBgn0030694	CG15602			MIN			0
LOC105250923	LOC105250923	TATA box-binding protein-like protein 1	FBgn0261793	Trf2	TATA box binding protein-related factor 2		MIN			0
LOC105248970	LOC105248970	iron-sulfur cluster assembly 1 homolog, mitochondrial	FBgn0026666	MagR	Magnetic receptor		MIN			0
LOC105258684	LOC105258684	mitochondrial 2-oxodicarboxylate carrier	FBgn0040383	CG5254			MIN			0
LOC105248990	LOC105248990	rab5 GDP/GTP exchange factor	FBgn0262937	Rabex-5	Rabaptin-5-associated exchange factor for Rab5		MIN			0
LOC105250659	LOC105250659	uncharacterized LOC105250659					MIN			0
LOC105250715	LOC105250715	DNA-directed RNA polymerase II subunit RPB1					MIN			0
LOC105254290	LOC105254290	protein NipSnap	FBgn0030724	Nipsnap	Nipsnap		MIN			0
LOC105256690	LOC105256690	ribosomal RNA-processing protein 7 homolog A	FBgn0031764	CG9107			MIN			0
LOC105250065	LOC105250065	E3 ubiquitin-protein ligase RAD18					MIN			0
LOC105250660	LOC105250660	serine/threonine-protein kinase/endoribonuclease IRE1	FBgn0261984	Ire1	Inositol-requiring enzyme-1		MIN			0
LOC105255590	LOC105255590	tensin-1	FBgn0000244	by	blistery		MIN			0
LOC105256930	LOC105256930	uncharacterized LOC105256930					MIN			0
LOC105256192	LOC105256192	protein MMS22-like	FBgn0023513	CG14803			MIN			0
LOC105249967	LOC105249967	serine/threonine-protein kinase polo	FBgn0003124	polo	polo		MIN			0
LOC105252363	LOC105252363	uncharacterized LOC105252363					MIN			0
LOC105256383	LOC105256383	complement component 1 Q subcomponent-binding protein, mitochondrial	FBgn0034259	P32	P32		MIN			0
LOC105258421	LOC105258421	uncharacterized LOC105258421					MIN			0
LOC105251592	LOC105251592	laminin subunit alpha-1	FBgn0261563	wb	wing blister		MIN			0
LOC112639870	LOC112639870	uncharacterized LOC112639870					MIN			0
LOC105259323	LOC105259323	vang-like protein 1	FBgn0015838	Vang	Van Gogh		MIN			0
LOC105252495	LOC105252495	elongation factor Ts, mitochondrial	FBgn0032646	mEFTs	mitochondrial translation elongation factor Ts		MIN			0
LOC105248322	LOC105248322	vacuolar protein sorting-associated protein 16 homolog	FBgn0285911	Vps16A	Vacuolar protein sorting 16A		MIN			0
LOC105256191	LOC105256191	serine/threonine-protein phosphatase 6 regulatory ankyrin repeat subunit A					MIN			0
LOC105256965	LOC105256965	arf-GAP domain and FG repeat-containing protein 1	FBgn0020304	drongo	drongo		MIN			0
LOC105251338	LOC105251338	TRPL translocation defect protein 14	FBgn0284257	Ttd14	TRPL translocation defect 14		MIN			0
LOC105250786	LOC105250786	GATOR complex protein NPRL2	FBgn0030800	Nprl2	Nitrogen permease regulator-like 2		MIN			0
LOC105256875	LOC105256875	nuclear distribution protein nudE-like 1-A	FBgn0036059	nudE	nudE		MIN			0
LOC105256462	LOC105256462	60S ribosomal protein L27a	FBgn0285948	RpL27A	Ribosomal protein L27A		MIN			0
LOC105258561	LOC105258561	zinc finger CCCH domain-containing protein 13	FBgn0027585	CG8740			MIN			0
LOC105258355	LOC105258355	poly(ADP-ribose) glycohydrolase-like	FBgn0023216	Parg	Poly(ADP-ribose) glycohydrolase		MIN			0
LOC105252543	LOC105252543	uncharacterized LOC105252543	FBgn0032886	CG9328			MIN			0
LOC105253334	LOC105253334	THAP domain-containing protein 6					MIN			0
LOC105252515	LOC105252515	THO complex subunit 6 homolog	FBgn0036263	thoc6	thoc6		MIN			0
LOC105251497	LOC105251497	probable cytochrome P450 305a1	FBgn0036910	Cyp305a1	Cyp305a1		MIN			0
LOC105256382	LOC105256382	replication protein A 70 kDa DNA-binding subunit	FBgn0010173	RpA-70	Replication Protein A 70		MIN			0
LOC105252651	LOC105252651	protein O-mannosyl-transferase 2	FBgn0086368	tw	twisted		MIN			0
LOC105250507	LOC105250507	palmitoyltransferase ZDHHC3	FBgn0034057	CG8314			MIN			0
LOC105256586	LOC105256586	26S proteasome non-ATPase regulatory subunit 8	FBgn0028693	Rpn12	Regulatory particle non-ATPase 12		MIN			0
LOC105255342	LOC105255342	uncharacterized LOC105255342	FBgn0034631	TAF1C-like	TATA box-binding protein-associated factor RNA polymerase I subunit C-like		MIN			0
LOC105259304	LOC105259304	uncharacterized LOC105259304	FBgn0002901	mus304	mutagen-sensitive 304		MIN			0
LOC105250144	LOC105250144	U4/U6.U5 small nuclear ribonucleoprotein 27 kDa protein	FBgn0021895	ytr	yantar		MIN			0
LOC105251947	LOC105251947	cytoplasmic phosphatidylinositol transfer protein 1	FBgn0027872	rdgBbeta	rdgBbeta		MIN			0
LOC105253957	LOC105253957	ATP-dependent RNA helicase DDX54	FBgn0052344	CG32344			MIN			0
LOC105253333	LOC105253333	28S ribosomal protein S18c, mitochondrial	FBgn0039765	mRpS18C	mitochondrial ribosomal protein S18C		MIN			0
LOC105256134	LOC105256134	exocyst complex component 3	FBgn0266671	Sec6	Secretory 6		MIN			0
LOC105248143	LOC105248143	mitochondrial import receptor subunit TOM40 homolog 1	FBgn0016041	Tom40	Translocase of outer membrane 40		MIN			0
LOC105252650	LOC105252650	N-acetyltransferase 6	FBgn0037747	CG8481			MIN			0
LOC105250143	LOC105250143	protein lifeguard 4					MIN			0
LOC105258490	LOC105258490	ras-related protein Rap1	FBgn0040370	CG13375			MIN			0
LOC105256587	LOC105256587	mannose-1-phosphate guanyltransferase beta	FBgn0037279	CG1129			MIN			0
LOC112639480	LOC112639480	uncharacterized LOC112639480					MIN			0
LOC112637886	LOC112637886	uncharacterized LOC112637886					MIN			0
LOC105252212	LOC105252212	uncharacterized LOC105252212	FBgn0036398	upSET	upSET	MIN	MAJ			0
LOC105250418	LOC105250418	segmentation protein cap'n'collar	FBgn0262975	cnc	cap-n-collar	MIN	MAJ			0
LOC105257330	LOC105257330	PAX3- and PAX7-binding protein 1	FBgn0037466	CG1965		MAJ	MAJ			0
LOC105257336	LOC105257336	WD repeat-containing protein 75	FBgn0284251	l(2)05287	lethal (2) 05287	MAJ	MAJ			0
LOC105249330	LOC105249330	growth factor receptor-bound protein 14				MAJ	MAJ			0
LOC105251517	LOC105251517	5'-3' exoribonuclease 1	FBgn0020261	pcm	pacman	MAJ	MAJ			0
LOC105259476	LOC105259476	phosrestin-2	FBgn0000120	Arr1	Arrestin 1		MAJ			0
LOC105257462	LOC105257462	uncharacterized LOC105257462	FBgn0067864	Patj	Patj		MAJ			0
LOC105256171	LOC105256171	broad-complex core protein	FBgn0029822	CG12236			MAJ			0
LOC105258975	LOC105258975	sodium-driven chloride bicarbonate exchanger	FBgn0259111	Ndae1	Na[+]-driven anion exchanger 1		MAJ			0
LOC105252767	LOC105252767	uncharacterized protein CG43867	FBgn0264449	CG43867			MAJ			0
LOC105258940	LOC105258940	chondroitin sulfate proteoglycan 4	FBgn0032683	kon	kon-tiki		MAJ			0
LOC105253542	LOC105253542	uncharacterized LOC105253542	FBgn0261928	CG42795			MAJ			0
LOC105253431	LOC105253431	uncharacterized LOC105253431	FBgn0266019	rudhira	rudhira		MAJ			0
LOC105255673	LOC105255673	unconventional myosin-XV	FBgn0263705	Myo10A	Myosin 10A		MAJ			0
LOC105252502	LOC105252502	uncharacterized LOC105252502					MAJ			0
LOC105251134	LOC105251134	potassium voltage-gated channel subfamily H member 6	FBgn0003353	sei	seizure		MAJ			0
LOC105258812	LOC105258812	uncharacterized LOC105258812	FBgn0034286	dpr13	defective proboscis extension response 13		MAJ			0
LOC105251241	LOC105251241	zinc finger Ran-binding domain-containing protein 2	FBgn0034750	CG3732			MAJ			0
LOC105256978	LOC105256978	IDLSRF-like peptide	FBgn0051221	CG31221			MAJ			0
LOC105256254	LOC105256254	POU domain, class 6, transcription factor 1	FBgn0261588	pdm3	pou domain motif 3		MAJ			0
LOC105257651	LOC105257651	zinc finger protein 608-like	FBgn0285917	sbb	scribbler		MAJ			0
LOC105254461	LOC105254461	CCR4-NOT transcription complex subunit 7	FBgn0036239	Pop2	Pop2		MAJ			0
LOC105250523	LOC105250523	regulator of G-protein signaling loco	FBgn0020278	loco	locomotion defects		MAJ			0
LOC105251227	LOC105251227	FERM domain-containing protein 5	FBgn0032225	CG5022			MAJ			0
LOC105252036	LOC105252036	probable methyltransferase-like protein 15 homolog	FBgn0037822	CG14683			MAJ			0
LOC105247983	LOC105247983	antichymotrypsin-2-like					MAJ			0
LOC105248863	LOC105248863	E3 ubiquitin-protein ligase MYLIP	FBgn0260866	dnr1	defense repressor 1		MAJ			0
LOC105252883	LOC105252883	serine-rich adhesin for platelets	FBgn0264357	SNF4Agamma	SNF4/AMP-activated protein kinase gamma subunit		MAJ			0
LOC105254990	LOC105254990	importin-9	FBgn0037894	Ranbp9	Ranbp9		MAJ			0
LOC105255804	LOC105255804	peptidyl-prolyl cis-trans isomerase NIMA-interacting 4	FBgn0039305	CG11858			MAJ			0
LOC105248059	LOC105248059	cysteine-rich hydrophobic domain-containing protein 2	FBgn0046247	CG5938			MAJ			0
LOC105257111	LOC105257111	ELAV-like protein 3	FBgn0086675	fne	found in neurons		MAJ			0
LOC105252030	LOC105252030	protein UXT homolog	FBgn0259982	l(2)35Cc	lethal (2) 35Cc		MAJ			0
LOC105250428	LOC105250428	protein farnesyltransferase/geranylgeranyltransferase type-1 subunit alpha	FBgn0031633	Fnta	Farnesyl transferase alpha		MAJ			0
LOC105255581	LOC105255581	uncharacterized LOC105255581					MAJ			0
LOC105251133	LOC105251133	guanine nucleotide-binding protein G(I)/G(S)/G(T) subunit beta-1	FBgn0001105	Gbeta13F	G protein beta-subunit 13F		MAJ			0
LOC105253287	LOC105253287	roundabout homolog 2	FBgn0005631	robo1	roundabout 1		MAJ			0
LOC105254842	LOC105254842	putative metabolite transport protein HI_1104	FBgn0029898	CG14439			MAJ			0
LOC105258547	LOC105258547	homeodomain-interacting protein kinase 2	FBgn0035142	Hipk	Homeodomain interacting protein kinase		MAJ			0
LOC105258910	LOC105258910	protein croquemort	FBgn0025697	santa-maria	scavenger receptor acting in neural tissue and majority of rhodopsin is absent		MAJ			0
LOC105252326	LOC105252326	diacylglycerol kinase epsilon	FBgn0020930	Dgkepsilon	Diacyl glycerol kinase epsilon		MAJ			0
LOC105257368	LOC105257368	lachesin	FBgn0259245	DIP-beta	Dpr-interacting protein beta		MAJ			0
LOC112637234	LOC112637234	uncharacterized LOC112637234					MAJ			0
LOC105252328	LOC105252328	uncharacterized LOC105252328					MAJ			0
LOC105248823	LOC105248823	semaphorin-2A	FBgn0011260	Sema2a	Semaphorin 2a		MAJ			0
LOC105258735	LOC105258735	angiotensin-converting enzyme	FBgn0032536	Ance-3	Ance-3		MAJ			0
LOC105251304	LOC105251304	glucose-6-phosphate 1-epimerase	FBgn0028540	CG9008			MAJ			0
LOC105259017	LOC105259017	formylglycine-generating enzyme	FBgn0035102	CG7049			MAJ			0
LOC105255562	LOC105255562	proton-coupled amino acid transporter-like protein pathetic	FBgn0263776	CG43693			MAJ			0
LOC105252503	LOC105252503	catenin delta-2	FBgn0260799	p120ctn	Adherens junction protein p120		MAJ			0
LOC105258024	LOC105258024	nidogen-2	FBgn0026403	Ndg	Nidogen/entactin		MAJ			0
LOC105251096	LOC105251096	actin-related protein 3	FBgn0262716	Arp3	Actin-related protein 3		MAJ			0
LOC105256483	LOC105256483	probable JmjC domain-containing histone demethylation protein 2C	FBgn0037703	JHDM2	JmjC domain-containing histone demethylase 2		MAJ			0
LOC105255218	LOC105255218	Tryptophanyl-tRNA synthetase, mitochondrial	FBgn0036763	TrpRS-m	Tryptophanyl-tRNA synthetase, mitochondrial		MAJ			0
LOC105249108	LOC105249108	tRNA methyltransferase 10 homolog A	FBgn0031189	CG14618			MAJ			0
LOC105250225	LOC105250225	caspase-1	FBgn0019972	Drice	Death related ICE-like caspase		MAJ			0
LOC105257972	LOC105257972	nuclear RNA export factor 1					MAJ			0
LOC105252721	LOC105252721	uncharacterized LOC105252721	FBgn0032338	CG16854			MAJ			0
LOC105248029	LOC105248029	cingulin					MAJ			0
LOC105249476	LOC105249476	probable nuclear hormone receptor HR3	FBgn0000448	Hr3	Hormone receptor 3		MAJ			0
LOC105255972	LOC105255972	zinc finger protein 423	FBgn0284250	Oaz	O/E-associated zinc finger protein		MAJ			0
LOC105254148	LOC105254148	nesprin-1	FBgn0261836	Msp300	Muscle-specific protein 300 kDa		MAJ			0
LOC105259475	LOC105259475	erythroid differentiation-related factor 1	FBgn0035923	CG6511			MAJ			0
LOC105254462	LOC105254462	calpain-C	FBgn0260450	CalpC	Calpain C		MAJ			0
LOC105252812	LOC105252812	transmembrane protein 62					MAJ			0
LOC105252481	LOC105252481	amyloid beta A4 precursor protein-binding family B member 1-interacting protein	FBgn0261811	pico	pico		MAJ			0
LOC105250070	LOC105250070	protein SMG9	FBgn0023520	CG3857			MAJ			0
LOC105253798	LOC105253798	adhesion G protein-coupled receptor A3	FBgn0030466	CG15744			MAJ			0
LOC105255052	LOC105255052	neuropeptide CCHamide-1 receptor	FBgn0050106	CCHa1-R	CCHamide-1 receptor		MAJ			0
LOC105252041	LOC105252041	zinc finger protein 567					MAJ			0
LOC105252926	LOC105252926	myosin-I heavy chain	FBgn0267431	Myo81F	Myosin 81F		MAJ			0
LOC105257655	LOC105257655	kinesin-like protein Klp10A	FBgn0030268	Klp10A	Kinesin-like protein at 10A		MAJ			0
LOC105250666	LOC105250666	rho guanine nucleotide exchange factor 7	FBgn0015803	RtGEF	Rho-type guanine nucleotide exchange factor		MAJ			0
LOC105248923	LOC105248923	syntaxin-17	FBgn0035540	Syx17	Syntaxin 17		MAJ			0
LOC105256979	LOC105256979	syndetin	FBgn0034271	Vps54L	Vacuolar protein sorting 54L		MAJ			0
LOC105253799	LOC105253799	WD40 repeat-containing protein SMU1	FBgn0038666	Smu1	Smu1 spliceosomal factor		MAJ			0
LOC105248908	LOC105248908	transcription initiation factor IIE subunit beta	FBgn0015829	TfIIEbeta	Transcription factor IIEbeta		MAJ			0
LOC105248849	LOC105248849	daple-like protein					MAJ			0
LOC105250132	LOC105250132	uncharacterized LOC105250132	FBgn0052333	CG32333			MAJ			0
LOC105247929	LOC105247929	40S ribosomal protein S12, mitochondrial	FBgn0003714	tko	technical knockout		MAJ			0
LOC105255461	LOC105255461	ADP-ribosylation factor-like protein 3	FBgn0038916	dnd	dead end		MAJ			0
LOC105255583	LOC105255583	LIM domain-containing protein jub	FBgn0030530	jub	Ajuba LIM protein		MAJ			0
LOC105247993	LOC105247993	NKAP family protein	FBgn0067629	CG33332			MAJ			0
LOC105249542	LOC105249542	nuclear factor related to kappa-B-binding protein	FBgn0027503	CG11970			MAJ			0
LOC105255460	LOC105255460	RCC1 domain-containing protein 1	FBgn0038917	CG6678			MAJ			0
LOC105248864	LOC105248864	uncharacterized LOC105248864					MAJ			0
LOC105253248	LOC105253248	phospholipid phosphatase 1					MAJ			0
LOC105254626	LOC105254626	uncharacterized LOC105254626	FBgn0037411	Osi3	Osiris 3		MAJ			0
LOC105250421	LOC105250421	RNA/RNP complex-1-interacting phosphatase	FBgn0062449	CG13197			MAJ			0
LOC105249724	LOC105249724	conserved oligomeric Golgi complex subunit 3	FBgn0031536	Cog3	Cog3		MAJ			0
LOC109610048	LOC109610048	uncharacterized LOC109610048					MAJ			0
LOC105248385	LOC105248385	VWFA and cache domain-containing protein 1	FBgn0034498	CG16868			MAJ			0
LOC105248848	LOC105248848	cell wall protein DAN4					MAJ			0
LOC105256855	LOC105256855	kinesin-like protein KIF23					MAJ			0
LOC105253538	LOC105253538	metalloproteinase inhibitor 3	FBgn0025879	Timp	Tissue inhibitor of metalloproteases		MAJ			0
LOC105251657	LOC105251657	feline leukemia virus subgroup C receptor-related protein 2					MAJ			0
LOC105250091	LOC105250091	hormone receptor 4	FBgn0264562	Hr4	Hormone receptor 4		MAJ			0
LOC105256332	LOC105256332	nucleoporin Nup43	FBgn0038609	Nup43	Nucleoporin 43kD		MAJ			0
LOC105250226	LOC105250226	uncharacterized LOC105250226	FBgn0034528	CG11180			MAJ			0
LOC109609981	LOC109609981	uncharacterized LOC109609981					MAJ			0
LOC105248298	LOC105248298	uncharacterized LOC105248298	FBgn0032694	MESR3	Misexpression suppressor of ras 3		MAJ			0
LOC105250673	LOC105250673	uncharacterized LOC105250673	FBgn0031538	CG3246			MAJ			0
LOC105252108	LOC105252108	uncharacterized LOC105252108					MAJ			0
LOC105255802	LOC105255802	cystathionine beta-synthase	FBgn0031148	Cbs	Cystathionine beta-synthase		MAJ			0
LOC105250925	LOC105250925	protein PIH1D3	FBgn0036437	CG5048			MAJ			0
LOC105258750	LOC105258750	proline-rich protein 4-like	FBgn0050101	CG30101			MAJ			0
LOC112639018	LOC112639018	uncharacterized protein C18orf63-like					MAJ			0
LOC112639375	LOC112639375	uncharacterized LOC112639375					MAJ			0
LOC112639499	LOC112639499	uncharacterized LOC112639499					MAJ			0
LOC105251247	LOC105251247	eukaryotic translation initiation factor 3 subunit H	FBgn0022023	eIF3h	eukaryotic translation initiation factor 3 subunit h	MIN				0
LOC105253466	LOC105253466	peptidyl-prolyl cis-trans isomerase	FBgn0004432	Cyp1	Cyclophilin 1	MIN				0
LOC105248841	LOC105248841	ATP-binding cassette sub-family G member 4	FBgn0025683	CG3164		MIN				0
LOC105255364	LOC105255364	AF4/FMR2 family member 4	FBgn0086655	jing	jing	MIN				0
LOC105255064	LOC105255064	membrane-associated progesterone receptor component 1	FBgn0030703	MSBP	membrane steroid binding protein	MIN				0
LOC105253569	LOC105253569	afadin	FBgn0259212	cno	canoe	MIN				0
LOC105255950	LOC105255950	ras-related protein Rab-37	FBgn0086913	Rab26	Rab26	MIN				0
LOC105254397	LOC105254397	collagen alpha-1(XVIII) chain	FBgn0260660	Mp	Multiplexin	MIN				0
LOC105258653	LOC105258653	SAM and SH3 domain-containing protein 1	FBgn0051163	SKIP	Shal K[+] channel interacting protein	MIN				0
LOC105257879	LOC105257879	lysocardiolipin acyltransferase 1				MIN				0
LOC105253861	LOC105253861	muscarinic acetylcholine receptor gar-2	FBgn0037546	mAChR-B	muscarinic Acetylcholine Receptor, B-type	MIN				0
LOC105258282	LOC105258282	protein rhomboid	FBgn0020248	stet	stem cell tumor	MIN				0
LOC105256394	LOC105256394	translation elongation factor 2	FBgn0000559	eEF2	eukaryotic translation elongation factor 2	MIN				0
LOC105252294	LOC105252294	uncharacterized LOC105252294	FBgn0285879	disco-r	disco-related	MIN				0
LOC105255635	LOC105255635	epithelial discoidin domain-containing receptor 1				MIN				0
LOC105256766	LOC105256766	carbonic anhydrase-related protein 10	FBgn0029962	CG1402		MIN				0
LOC105259560	LOC105259560	teneurin-m	FBgn0004449	Ten-m	Tenascin major	MIN				0
LOC105255278	LOC105255278	plexin-A4	FBgn0025741	PlexA	Plexin A	MIN				0
LOC105255061	LOC105255061	neuropeptides capa receptor				MIN				0
LOC105254216	LOC105254216	monocarboxylate transporter 4	FBgn0031568	CG10019		MIN				0
LOC105249670	LOC105249670	uncharacterized LOC105249670	FBgn0085412	CG34383		MIN				0
LOC105259411	LOC105259411	pyruvate dehydrogenase [acetyl-transferring]-phosphatase 1, mitochondrial	FBgn0029958	Pdp	Pyruvate dehydrogenase phosphatase	MIN				0
LOC105251835	LOC105251835	doublesex- and mab-3-related transcription factor A2	FBgn0039683	dmrt99B	doublesex-Mab related 99B	MIN				0
LOC105252107	LOC105252107	uridine phosphorylase 1	FBgn0039464	CG6330		MIN				0
LOC105255611	LOC105255611	protein bric-a-brac 1	FBgn0004870	bab1	bric a brac 1	MIN				0
LOC105257523	LOC105257523	muscle-specific protein 20-like				MIN				0
LOC109609710	LOC109609710	uncharacterized LOC109609710	FBgn0034408	sano	serrano	MIN				0
LOC105256185	LOC105256185	CLIP-associating protein 1	FBgn0021760	chb	chromosome bows	MIN				0
LOC105258158	LOC105258158	uncharacterized LOC105258158	FBgn0036851	CG14082		MIN				0
LOC105249041	LOC105249041	F-box only protein 5				MIN				0
LOC105250743	LOC105250743	fez family zinc finger protein erm	FBgn0031375	erm	earmuff	MIN				0
LOC105250013	LOC105250013	uncharacterized LOC105250013	FBgn0066365	dyl	dusky-like	MIN				0
LOC105250434	LOC105250434	nucleolysin TIAR	FBgn0085383	CG34354		MIN				0
LOC105255782	LOC105255782	dachshund homolog 2	FBgn0005677	dac	dachshund	MIN				0
LOC105256255	LOC105256255	protein hairy	FBgn0010109	dpn	deadpan	MIN				0
LOC105256389	LOC105256389	neurogenic locus protein delta	FBgn0000463	Dl	Delta	MIN				0
LOC105253595	LOC105253595	phosphoserine phosphatase	FBgn0023129	aay	astray	MIN				0
LOC105253960	LOC105253960	serine-rich adhesin for platelets	FBgn0036814	CG14073		MIN				0
LOC105249714	LOC105249714	SUMO-activating enzyme subunit 2	FBgn0029113	Uba2	Ubiquitin activating enzyme 2	MIN				0
LOC105250763	LOC105250763	nuclear cap-binding protein subunit 1	FBgn0022942	Cbp80	cap binding protein 80	MIN				0
LOC105253343	LOC105253343	uncharacterized LOC105253343	FBgn0032938	CG8671		MIN				0
LOC105249506	LOC105249506	uncharacterized LOC105249506	FBgn0035086	CG12851		MIN				0
LOC105256126	LOC105256126	nucleoredoxin				MIN				0
LOC109610365	LOC109610365	uncharacterized LOC109610365				MIN				0
LOC112639771	LOC112639771	uncharacterized LOC112639771				MIN				0
LOC105253676	LOC105253676	nuclear hormone receptor FTZ-F1 beta	FBgn0261239	Hr39	Hormone receptor-like in 39	MIN				0
LOC105255617	LOC105255617	uncharacterized LOC105255617	FBgn0259143	CG42258		MIN				0
LOC105253824	LOC105253824	major royal jelly protein 1				MIN				0
LOC105258077	LOC105258077	calcineurin B homologous protein 1	FBgn0037358	elm	ethanol sensitive with low memory	MIN				0
LOC105258442	LOC105258442	endophilin-B1	FBgn0034433	EndoB	Endophilin B	MIN				0
LOC105252209	LOC105252209	integrator complex subunit 5	FBgn0038168	omd	oocyte maintenance defects	MIN				0
LOC105253732	LOC105253732	polypeptide N-acetylgalactosaminyltransferase 5	FBgn0031681	pgant5	polypeptide GalNAc transferase 5	MIN				0
LOC105249897	LOC105249897	uncharacterized LOC105249897				MIN				0
LOC105255722	LOC105255722	serine/threonine-protein kinase 10	FBgn0034137	CG4945		MIN				0
LOC112639557	LOC112639557	fat-like cadherin-related tumor suppressor homolog				MIN				0
LOC105251246	LOC105251246	uncharacterized LOC105251246	FBgn0003701	thr	three rows	MIN				0
LOC105249607	LOC105249607	protein neuralized	FBgn0002932	neur	neuralized	MIN				0
LOC105256941	LOC105256941	protein Wnt-5b				MIN				0
LOC105250014	LOC105250014	5'-nucleotidase domain-containing protein 3	FBgn0033426	CG1814		MIN				0
LOC105248084	LOC105248084	uncharacterized LOC105248084	FBgn0000542	ec	echinus	MIN				0
LOC105257340	LOC105257340	nephrin				MIN				0
LOC105250762	LOC105250762	protein pellino	FBgn0025574	Pli	Pellino	MIN				0
LOC105248873	LOC105248873	ankyrin-2	FBgn0261788	Ank2	Ankyrin 2	MIN				0
LOC105257349	LOC105257349	WD repeat domain phosphoinositide-interacting protein 3	FBgn0037648	CG11975		MIN				0
LOC112637864	LOC112637864	fatty acid synthase-like				MIN				0
LOC105248816	LOC105248816	von Willebrand factor A domain-containing protein 8	FBgn0040234	c12.2	c12.2	MIN				0
LOC105257057	LOC105257057	terminal nucleotidyltransferase 5C	FBgn0050497	CG30497		MIN				0
LOC105252211	LOC105252211	protein anon-73B1	FBgn0025558	CG4101		MIN				0
LOC105254731	LOC105254731	chaoptin	FBgn0259677	CG42346		MIN				0
LOC105249712	LOC105249712	BRCA1-associated protein	FBgn0038686	CG5555		MIN				0
LOC105255598	LOC105255598	uncharacterized LOC105255598	FBgn0036833	CG3819		MIN				0
LOC105254389	LOC105254389	uncharacterized LOC105254389	FBgn0032197	CG5694		MAJ				0
LOC105247967	LOC105247967	glutamate-gated chloride channel	FBgn0264908	pHCl-1	pH-sensitive chloride channel 1	MAJ				0
LOC105253030	LOC105253030	uncharacterized LOC105253030	FBgn0051998	CG31998		MAJ				0
LOC105252778	LOC105252778	REST corepressor 3	FBgn0261573	CoRest	CoRest	MAJ				0
LOC105252626	LOC105252626	transmembrane protein 94	FBgn0022153	l(2)k05819	lethal (2) k05819	MAJ				0
LOC105259544	LOC105259544	Transmembrane protein 151B				MAJ				0
LOC105251209	LOC105251209	signal peptide peptidase-like 3	FBgn0039381	SppL	Signal peptide peptidase-like	MAJ				0
LOC105258026	LOC105258026	5-oxoprolinase	FBgn0034733	CG4752		MAJ				0
LOC105250776	LOC105250776	uncharacterized LOC105250776				MAJ				0
LOC105248821	LOC105248821	uveal autoantigen with coiled-coil domains and ankyrin repeats	FBgn0031347	CG10869		MAJ				0
LOC105251965	LOC105251965	eukaryotic translation initiation factor 4H	FBgn0262734	eIF4H1	eukaryotic translation initiation factor 4H1	MAJ				0
LOC105252927	LOC105252927	calcium-independent protein kinase C	FBgn0003093	Pkc98E	Protein C kinase 98E	MAJ				0
LOC105250394	LOC105250394	tubby-related protein 4	FBgn0039530	Tusp	Tusp	MAJ				0
LOC105257161	LOC105257161	arginine/serine-rich protein PNISR	FBgn0051211	CG31211		MAJ				0
LOC105259545	LOC105259545	activator of basal transcription 1	FBgn0052708	CG32708		MAJ				0
LOC112638628	LOC112638628	cytochrome P450 4C1-like				MAJ				0
LOC105259510	LOC105259510	telomerase reverse transcriptase-like				MAJ				0
LOC105258357	LOC105258357	uncharacterized LOC105258357	FBgn0039151	CG13607		MAJ				0
LOC105254774	LOC105254774	solute carrier family 2, facilitated glucose transporter member 1				MAJ				0
LOC105257448	LOC105257448	probable ATP-dependent RNA helicase DDX46	FBgn0030631	CG6227		MAJ				0
LOC112638947	LOC112638947	uncharacterized LOC112638947				MAJ				0
LOC105251958	LOC105251958	DNA polymerase V	FBgn0001341	l(1)1Bi	lethal (1) 1Bi	MAJ				0
LOC105248951	LOC105248951	uncharacterized LOC105248951	FBgn0035770	pst	pastrel	MAJ				0
LOC105259546	LOC105259546	death-inducer obliterator 1	FBgn0082831	pps	protein partner of snf	MAJ				0
LOC105248846	LOC105248846	28S ribosomal protein S31, mitochondrial	FBgn0036557	mRpS31	mitochondrial ribosomal protein S31	MAJ				0
LOC112637840	LOC112637840	uncharacterized LOC112637840				MAJ				0
LOC105254775	LOC105254775	GTP-binding protein 10 homolog	FBgn0032818	CG10628		MAJ				0
LOC105253753	LOC105253753	E3 UFM1-protein ligase 1 homolog	FBgn0037467	Ufl1	UFM1 specific ligase 1	MAJ				0
LOC105257534	LOC105257534	ralA-binding protein 1	FBgn0026056	Rlip	Ral interacting protein	MAJ				0
LOC112638824	LOC112638824	uncharacterized LOC112638824				MAJ				0
LOC105255653	LOC105255653	thioredoxin-like protein 1	FBgn0035631	Txl	Thioredoxin-like	MAJ				0
LOC105253751	LOC105253751	monocarboxylate transporter 10	FBgn0001296	kar	karmoisin	MAJ				0
LOC105259477	LOC105259477	xin actin-binding repeat-containing protein 2	FBgn0250819	CG33521		MAJ				0
LOC112639433	LOC112639433	general transcriptional corepressor trfA-like				MAJ				0
LOC112637034	LOC112637034	HD domain-containing protein 2	FBgn0031836	CG11050		MAJ				0
LOC105248297	LOC105248297	ankyrin repeat domain-containing protein 16				MAJ				0
LOC105252780	LOC105252780	diphthine--ammonia ligase	FBgn0030336	CG1578		MAJ				0
LOC105252226	LOC105252226	odorant receptor 4-like				MAJ				0
LOC105251206	LOC105251206	oxysterol-binding protein 1	FBgn0020626	Osbp	Oxysterol binding protein	MAJ				0
LOC105253028	LOC105253028	uncharacterized LOC105253028				MAJ				0
LOC105259275	LOC105259275	WD repeat and HMG-box DNA-binding protein 1	FBgn0033890	Ctf4	Chromosome transmission fidelity 4	MAJ				0
LOC105252154	LOC105252154	cyclin-dependent kinase 5 activator 1	FBgn0027491	Cdk5alpha	Cdk5 activator-like protein	MAJ				0
LOC105250395	LOC105250395	RWD domain-containing protein 1	FBgn0039163	CG5515		MAJ				0
LOC105257159	LOC105257159	cytochrome c oxidase subunit 4 isoform 1, mitochondrial	FBgn0032833	COX4	Cytochrome c oxidase subunit 4	MAJ				0
LOC105252939	LOC105252939	phospholipid phosphatase 6				MAJ				0
LOC105252928	LOC105252928	balbiani ring protein 3	FBgn0039527	CG5639		MAJ				0
LOC105252938	LOC105252938	zinc finger protein-like 1	FBgn0038950	CG5382		MAJ				0
LOC105256487	LOC105256487	peroxisomal membrane protein 11C	FBgn0039068	CG13827		MAJ				0
LOC105259276	LOC105259276	mitochondrial import receptor subunit TOM20 homolog	FBgn0036928	Tom20	Translocase of outer membrane 20	MAJ				0
LOC105250777	LOC105250777	solute carrier family 25 member 40	FBgn0031039	Shawn	Shawn	MAJ				0
LOC105257650	LOC105257650	focadhesin	FBgn0034859	CG3520		MAJ				0
LOC105258852	LOC105258852	aprataxin	FBgn0038704	CG5316		MAJ				0
LOC105250205	LOC105250205	HIRA-interacting protein 3				MAJ				0
LOC105254174	LOC105254174	trafficking protein particle complex subunit 5	FBgn0266723	Trs31	TRAPP subunit 31	MAJ				0
LOC105256657	LOC105256657	pancreatic triacylglycerol lipase				MAJ				0
LOC105249981	LOC105249981	uncharacterized LOC105249981				MAJ				0
LOC105253146	LOC105253146	aminopeptidase N-like				MAJ				0
LOC112639245	LOC112639245	lysosomal aspartic protease-like				MAJ				0
