# Supplementary material for: Tramtrack acts during late pupal development to direct ant caste identity
Source: PLoS Genet. 2021 Sep 22;17(9):e1009801. doi: 10.1371/journal.pgen.1009801 (PMC8489709; doi:10.1371/journal.pgen.1009801)
Supplement: S9 Table — (XLSX) [file pgen.1009801.s011.xlsx]

## Sheet: S9_Table
term_ID	description	log10 p-value	Annotated	Significant	Expected
GO:0043066	negative regulation of apoptotic process	-2.6383	61	8	2.51
GO:0006606	protein import into nucleus	-2.3468	9	3	0.37
GO:0070887	cellular response to chemical stimulus	-2.2924	171	14	7.03
GO:0042594	response to starvation	-2.1367	20	4	0.82
GO:0031325	positive regulation of cellular metabolic process	-2.0969	199	15	8.18
GO:0007417	central nervous system development	-1.9957	77	8	3.17
GO:0019216	regulation of lipid metabolic process	-1.983	34	5	1.4
GO:0007568	aging	-1.9101	23	4	0.95
GO:0032101	regulation of response to external stimulus	-1.8761	36	5	1.48
GO:0034599	cellular response to oxidative stress	-1.8601	13	3	0.53
GO:0007040	lysosome organization	-1.8182	5	2	0.21
GO:0035601	protein deacylation	-1.8182	5	2	0.21
GO:0098732	macromolecule deacylation	-1.8182	5	2	0.21
GO:0042074	cell migration involved in gastrulation	-1.8182	5	2	0.21
GO:0002062	chondrocyte differentiation	-1.8182	5	2	0.21
GO:0007419	ventral cord development	-1.8182	5	2	0.21
GO:0032989	cellular component morphogenesis	-1.8153	117	10	4.81
GO:0042127	regulation of cell proliferation	-1.8013	100	9	4.11
GO:0019220	regulation of phosphate metabolic process	-1.8013	100	9	4.11
GO:0051174	regulation of phosphorus metabolic process	-1.8013	100	9	4.11
GO:0061138	morphogenesis of a branching epithelium	-1.7825	25	4	1.03
GO:0001763	morphogenesis of a branching structure	-1.7825	25	4	1.03
GO:0008283	cell proliferation	-1.7721	137	11	5.63
GO:0035218	leg disc development	-1.684	15	3	0.62
GO:0044242	cellular lipid catabolic process	-1.6655	27	4	1.11
GO:0010517	regulation of phospholipase activity	-1.6517	6	2	0.25
GO:0006355	regulation of transcription, DNA-templated	-1.618	183	13	7.53
GO:0060191	regulation of lipase activity	-1.5171	7	2	0.29
GO:0031929	TOR signaling	-1.5171	7	2	0.29
GO:0045598	regulation of fat cell differentiation	-1.5171	7	2	0.29
GO:0007569	cell aging	-1.5171	7	2	0.29
GO:0044772	mitotic cell cycle phase transition	-1.51	30	4	1.23
GO:0006979	response to oxidative stress	-1.51	30	4	1.23
GO:0050920	regulation of chemotaxis	-1.466	18	3	0.74
GO:0001503	ossification	-1.466	18	3	0.74
GO:0048663	neuron fate commitment	-1.466	18	3	0.74
GO:0016042	lipid catabolic process	-1.4634	31	4	1.27
GO:0032268	regulation of cellular protein metabolic process	-1.4365	153	11	6.29
GO:0006468	protein phosphorylation	-1.426	97	8	3.99
GO:1902903	regulation of supramolecular fiber organization	-1.4045	19	3	0.78
GO:0051261	protein depolymerization	-1.4045	8	2	0.33
GO:0002164	larval development	-1.4045	19	3	0.78
GO:0008347	glial cell migration	-1.4045	8	2	0.33
GO:0048732	gland development	-1.3768	48	5	1.97
GO:0006793	phosphorus metabolic process	-1.3706	197	13	8.1
GO:0006796	phosphate-containing compound metabolic process	-1.3706	197	13	8.1
GO:0071495	cellular response to endogenous stimulus	-1.3585	82	7	3.37
GO:0006629	lipid metabolic process	-1.3565	100	8	4.11
GO:0060322	head development	-1.3536	65	6	2.67
GO:0043085	positive regulation of catalytic activity	-1.3251	66	6	2.71
GO:0002449	lymphocyte mediated immunity	-1.3063	9	2	0.37
GO:0042157	lipoprotein metabolic process	-1.3063	9	2	0.37
GO:0030032	lamellipodium assembly	-1.3063	9	2	0.37
GO:0030330	DNA damage response, signal transduction by p53 class mediator	-1.3063	9	2	0.37
GO:0030832	regulation of actin filament length	-1.3063	9	2	0.37
GO:2000647	negative regulation of stem cell proliferation	-1.3063	9	2	0.37
