# Supplementary material for: Tramtrack acts during late pupal development to direct ant caste identity
Source: PLoS Genet. 2021 Sep 22;17(9):e1009801. doi: 10.1371/journal.pgen.1009801 (PMC8489709; doi:10.1371/journal.pgen.1009801)
Supplement: S10 Table — (XLSX) [file pgen.1009801.s012.xlsx]

## Sheet: S10_Table
term_ID	description	log10 p-value	Annotated	Significant	Expected	prop	O/E	Caste
GO:0034754	cellular hormone metabolic process	-2.8239	50	7	0.79	0.14	8.86076	MIN
GO:1901700	response to oxygen-containing compound	-2.7696	588	19	9.29	0.0323129	2.04521	MIN
GO:0071569	protein ufmylation	-2.6198	5	3	0.32	0.6	9.375	MAJ
GO:0070208	protein heterotrimerization	-2.6198	5	2	0.08	0.4	25	MIN
GO:0019637	organophosphate metabolic process	-2.6021	515	17	8.14	0.0330097	2.08845	MIN
GO:0010033	response to organic substance	-2.5376	1064	28	16.81	0.0263158	1.66568	MIN
GO:0006575	cellular modified amino acid metabolic process	-2.4815	77	12	4.93	0.155844	2.43408	MAJ
GO:0001523	retinoid metabolic process	-2.4815	23	5	0.36	0.217391	13.8889	MIN
GO:0032501	multicellular organismal process	-2.4559	2907	64	45.94	0.0220158	1.39312	MIN
GO:0030900	forebrain development	-2.4437	196	9	3.1	0.0459184	2.90323	MIN
GO:1905446	regulation of mitochondrial ATP synthesis coupled electron transport	-2.3468	6	3	0.38	0.5	7.89474	MAJ
GO:0048856	anatomical structure development	-2.301	2522	56	39.85	0.0222046	1.40527	MIN
GO:0007623	circadian rhythm	-2.2441	137	7	2.16	0.0510949	3.24074	MIN
GO:0019216	regulation of lipid metabolic process	-2.2291	174	8	2.75	0.045977	2.90909	MIN
GO:2001222	regulation of neuron migration	-2.0809	9	2	0.14	0.222222	14.2857	MIN
GO:0008202	steroid metabolic process	-1.9957	117	6	1.85	0.0512821	3.24324	MIN
GO:0008610	lipid biosynthetic process	-1.9914	272	10	4.3	0.0367647	2.32558	MIN
GO:0042447	hormone catabolic process	-1.9914	10	2	0.16	0.2	12.5	MIN
GO:0051646	mitochondrion localization	-1.983	29	3	0.46	0.103448	6.52174	MIN
GO:0030536	larval feeding behavior	-1.9431	8	3	0.51	0.375	5.88235	MAJ
GO:0009719	response to endogenous stimulus	-1.9431	550	16	8.69	0.0290909	1.8412	MIN
GO:0051259	protein oligomerization	-1.9136	167	9	2.64	0.0538922	3.40909	MIN
GO:0060760	positive regulation of response to cytokine stimulus	-1.9066	11	2	0.17	0.181818	11.7647	MIN
GO:2001021	negative regulation of response to DNA damage stimulus	-1.9031	31	3	0.49	0.0967742	6.12245	MIN
GO:0009991	response to extracellular stimulus	-1.8794	200	8	3.16	0.04	2.53165	MIN
GO:0035293	chitin-based larval cuticle pattern formation	-1.8327	12	2	0.19	0.166667	10.5263	MIN
GO:0060850	regulation of transcription involved in cell fate commitment	-1.8327	12	2	0.19	0.166667	10.5263	MIN
GO:0021877	forebrain neuron fate commitment	-1.8327	12	2	0.19	0.166667	10.5263	MIN
GO:0042303	molting cycle	-1.8297	127	6	2.01	0.0472441	2.98507	MIN
GO:0002761	regulation of myeloid leukocyte differentiation	-1.7959	34	3	0.54	0.0882353	5.55556	MIN
GO:2000035	regulation of stem cell division	-1.7878	9	3	0.58	0.333333	5.17241	MAJ
GO:0042398	cellular modified amino acid biosynthetic process	-1.7773	33	6	2.11	0.181818	2.8436	MAJ
GO:0071398	cellular response to fatty acid	-1.7645	13	2	0.21	0.153846	9.52381	MIN
GO:0007600	sensory perception	-1.762	210	8	3.32	0.0380952	2.40964	MIN
GO:0008354	germ cell migration	-1.762	35	3	0.55	0.0857143	5.45455	MIN
GO:1903506	regulation of nucleic acid-templated transcription	-1.7496	1156	27	18.27	0.0233564	1.47783	MIN
GO:0044106	cellular amine metabolic process	-1.7447	64	4	1.01	0.0625	3.9604	MIN
GO:0009308	amine metabolic process	-1.7447	64	4	1.01	0.0625	3.9604	MIN
GO:0045736	negative regulation of cyclin-dependent protein serine/threonine kinase activity	-1.7011	14	2	0.22	0.142857	9.09091	MIN
GO:0071495	cellular response to endogenous stimulus	-1.7011	488	14	7.71	0.0286885	1.81582	MIN
GO:0046668	regulation of retinal cell programmed cell death	-1.7011	14	2	0.22	0.142857	9.09091	MIN
GO:0097164	ammonium ion metabolic process	-1.699	66	4	1.04	0.0606061	3.84615	MIN
GO:0071310	cellular response to organic substance	-1.6861	793	20	12.53	0.0252207	1.59617	MIN
GO:0001503	ossification	-1.6757	110	7	1.74	0.0636364	4.02299	MIN
GO:0044242	cellular lipid catabolic process	-1.6655	98	12	6.27	0.122449	1.91388	MAJ
GO:0006415	translational termination	-1.6576	35	6	2.24	0.171429	2.67857	MAJ
GO:0046831	regulation of RNA export from nucleus	-1.6536	10	3	0.64	0.3	4.6875	MAJ
GO:0070126	mitochondrial translational termination	-1.6478	26	5	1.66	0.192308	3.01205	MAJ
GO:1905508	protein localization to microtubule organizing center	-1.644	15	2	0.24	0.133333	8.33333	MIN
GO:0010677	negative regulation of cellular carbohydrate metabolic process	-1.644	15	2	0.24	0.133333	8.33333	MIN
GO:1901797	negative regulation of signal transduction by p53 class mediator	-1.644	15	2	0.24	0.133333	8.33333	MIN
GO:0002164	larval development	-1.6402	103	5	1.63	0.0485437	3.06748	MIN
GO:0019725	cellular homeostasis	-1.6289	310	10	4.9	0.0322581	2.04082	MIN
GO:1901976	regulation of cell cycle checkpoint	-1.6091	18	4	1.15	0.222222	3.47826	MAJ
GO:0072523	purine-containing compound catabolic process	-1.6091	18	4	1.15	0.222222	3.47826	MAJ
GO:0043038	amino acid activation	-1.6021	36	6	2.3	0.166667	2.6087	MAJ
GO:0051253	negative regulation of RNA metabolic process	-1.5901	604	16	9.54	0.0264901	1.67715	MIN
GO:0051310	metaphase plate congression	-1.5817	27	5	1.73	0.185185	2.89017	MAJ
GO:0051604	protein maturation	-1.5768	107	5	1.69	0.046729	2.95858	MIN
GO:0016485	protein processing	-1.5768	72	4	1.14	0.0555556	3.50877	MIN
GO:0051261	protein depolymerization	-1.5513	42	3	0.66	0.0714286	4.54545	MIN
GO:0010517	regulation of phospholipase activity	-1.5406	17	2	0.27	0.117647	7.40741	MIN
GO:0070584	mitochondrion morphogenesis	-1.5406	17	2	0.27	0.117647	7.40741	MIN
GO:0006662	glycerol ether metabolic process	-1.5346	11	3	0.7	0.272727	4.28571	MAJ
GO:0002227	innate immune response in mucosa	-1.5346	11	3	0.7	0.272727	4.28571	MAJ
GO:0046471	phosphatidylglycerol metabolic process	-1.5346	11	3	0.7	0.272727	4.28571	MAJ
GO:0000967	rRNA 5'-end processing	-1.5346	11	3	0.7	0.272727	4.28571	MAJ
GO:0032239	regulation of nucleobase-containing compound transport	-1.5346	11	3	0.7	0.272727	4.28571	MAJ
GO:0032365	intracellular lipid transport	-1.5272	19	4	1.22	0.210526	3.27869	MAJ
GO:0009953	dorsal/ventral pattern formation	-1.5258	149	6	2.35	0.0402685	2.55319	MIN
GO:0007569	cell aging	-1.5243	43	3	0.68	0.0697674	4.41176	MIN
GO:0006813	potassium ion transport	-1.5229	58	8	3.71	0.137931	2.15633	MAJ
GO:0006414	translational elongation	-1.5229	58	8	3.71	0.137931	2.15633	MAJ
GO:0055088	lipid homeostasis	-1.5003	76	4	1.2	0.0526316	3.33333	MIN
GO:0007271	synaptic transmission, cholinergic	-1.4935	18	2	0.28	0.111111	7.14286	MIN
GO:0044282	small molecule catabolic process	-1.4622	153	16	9.79	0.104575	1.63432	MAJ
GO:0055083	monovalent inorganic anion homeostasis	-1.4449	5	2	0.32	0.4	6.25	MAJ
GO:0048060	negative gravitaxis	-1.4449	5	2	0.32	0.4	6.25	MAJ
GO:0036066	protein O-linked fucosylation	-1.4449	5	2	0.32	0.4	6.25	MAJ
GO:0006290	pyrimidine dimer repair	-1.4449	5	2	0.32	0.4	6.25	MAJ
GO:0021798	forebrain dorsal/ventral pattern formation	-1.4449	5	2	0.32	0.4	6.25	MAJ
GO:0090385	phagosome-lysosome fusion	-1.4449	5	2	0.32	0.4	6.25	MAJ
GO:0006857	oligopeptide transport	-1.4449	5	2	0.32	0.4	6.25	MAJ
GO:0051987	positive regulation of attachment of spindle microtubules to kinetochore	-1.4449	5	2	0.32	0.4	6.25	MAJ
GO:0006646	phosphatidylethanolamine biosynthetic process	-1.4449	5	2	0.32	0.4	6.25	MAJ
GO:0018904	ether metabolic process	-1.4306	12	3	0.77	0.25	3.8961	MAJ
GO:0070306	lens fiber cell differentiation	-1.4306	12	3	0.77	0.25	3.8961	MAJ
GO:0030224	monocyte differentiation	-1.4306	12	3	0.77	0.25	3.8961	MAJ
GO:0006637	acyl-CoA metabolic process	-1.426	47	3	0.74	0.0638298	4.05405	MIN
GO:0035383	thioester metabolic process	-1.426	47	3	0.74	0.0638298	4.05405	MIN
GO:0051181	cofactor transport	-1.4089	20	2	0.32	0.1	6.25	MIN
GO:0070830	bicellular tight junction assembly	-1.4089	20	2	0.32	0.1	6.25	MIN
GO:0030850	prostate gland development	-1.4089	20	2	0.32	0.1	6.25	MIN
GO:0007631	feeding behavior	-1.4023	48	3	0.76	0.0625	3.94737	MIN
GO:0008285	negative regulation of cell proliferation	-1.3925	247	8	3.9	0.0323887	2.05128	MIN
GO:0010565	regulation of cellular ketone metabolic process	-1.3799	49	3	0.77	0.0612245	3.8961	MIN
GO:0001909	leukocyte mediated cytotoxicity	-1.3696	21	2	0.33	0.0952381	6.06061	MIN
GO:0031146	SCF-dependent proteasomal ubiquitin-dependent protein catabolic process	-1.3696	21	2	0.33	0.0952381	6.06061	MIN
GO:1903727	positive regulation of phospholipid metabolic process	-1.3696	21	2	0.33	0.0952381	6.06061	MIN
GO:0044380	protein localization to cytoskeleton	-1.3696	21	2	0.33	0.0952381	6.06061	MIN
GO:0019693	ribose phosphate metabolic process	-1.3585	297	9	4.69	0.030303	1.91898	MIN
GO:0051784	negative regulation of nuclear division	-1.3536	41	6	2.62	0.146341	2.29008	MAJ
GO:0006534	cysteine metabolic process	-1.3372	13	3	0.83	0.230769	3.61446	MAJ
GO:0021591	ventricular system development	-1.3372	13	3	0.83	0.230769	3.61446	MAJ
GO:0007187	G-protein coupled receptor signaling pathway, coupled to cyclic nucleotide second messenger	-1.3363	51	3	0.81	0.0588235	3.7037	MIN
GO:0006638	neutral lipid metabolic process	-1.3363	51	3	0.81	0.0588235	3.7037	MIN
GO:0046470	phosphatidylcholine metabolic process	-1.3325	22	2	0.35	0.0909091	5.71429	MIN
GO:0045840	positive regulation of mitotic nuclear division	-1.3325	22	2	0.35	0.0909091	5.71429	MIN
GO:0007007	inner mitochondrial membrane organization	-1.3325	22	2	0.35	0.0909091	5.71429	MIN
GO:0032435	negative regulation of proteasomal ubiquitin-dependent protein catabolic process	-1.3325	22	2	0.35	0.0909091	5.71429	MIN
GO:0045893	positive regulation of transcription, DNA-templated	-1.3288	651	16	10.29	0.0245776	1.55491	MIN
GO:0006888	ER to Golgi vesicle-mediated transport	-1.3251	98	11	6.27	0.112245	1.75439	MAJ
GO:0032543	mitochondrial translation	-1.3242	110	12	7.04	0.109091	1.70455	MAJ
GO:0061448	connective tissue development	-1.3179	87	4	1.37	0.045977	2.91971	MIN
GO:0009110	vitamin biosynthetic process	-1.317	22	4	1.41	0.181818	2.83688	MAJ
GO:0070328	triglyceride homeostasis	-1.317	22	4	1.41	0.181818	2.83688	MAJ
GO:2000242	negative regulation of reproductive process	-1.3098	42	6	2.69	0.142857	2.23048	MAJ
