# Supplementary material for: Tramtrack acts during late pupal development to direct ant caste identity
Source: PLoS Genet. 2021 Sep 22;17(9):e1009801. doi: 10.1371/journal.pgen.1009801 (PMC8489709; doi:10.1371/journal.pgen.1009801)
Supplement: S11 Table — (XLSX) [file pgen.1009801.s013.xlsx]

## Sheet: normd_counts.allsamps.temp
Major_CB_pupa_NA10	Major_CB_pupa_NA8	Major_CB_pupa_p12	Major_CB_pupa_p2	Major_CB_pupa_p4	Major_CB_pupa_p6	Major_CB_pupa_p8	Minor_CB_pupa_NA7	Minor_CB_pupa_NA9	Minor_CB_pupa_p11	Minor_CB_pupa_p1	Minor_CB_pupa_p3	Minor_CB_pupa_p5	Minor_CB_pupa_p7	Major_CB_d0_SB6r1	Major_CB_d0_SB6r2	Major_CB_d0_SB6r3	Major_CB_d0_SB8r1	Major_CB_d0_SB8r2	Major_CB_d0_SB8r3	Major_CB_d0_SB8r4	Minor_CB_d0_SB6r1	Minor_CB_d0_SB6r2	Minor_CB_d0_SB6r3	Minor_CB_d0_SB6r4	Minor_CB_d0_SB8r1	Minor_CB_d0_SB8r2	Minor_CB_d0_SB8r3	Major_CB_d5_SB6r1	Major_CB_d5_SB6r2	Major_CB_d5_SB6r3	Major_CB_d5_SB8r1	Major_CB_d5_SB8r2	Major_CB_d5_SB8r3	Minor_CB_d5_SB6r1	Minor_CB_d5_SB6r2	Minor_CB_d5_SB8r1	Minor_CB_d5_SB8r2	Minor_CB_d5_SB8r3	Minor_CB_d5_SB8r4	Major_CB_d10_SB6r1	Major_CB_d10_SB6r2	Major_CB_d10_SB6r3	Major_CB_d10_SB6r4	Major_CB_d10_SB6r5	Major_CB_d10_SB6r6	Major_CB_d10_SB7r2	Major_CB_d10_SB8r1	Major_CB_d10_SB8r2	Major_CB_d10_SB8r3
562.046	511.913	777.857	821.957	545.88	580.087	751.024	698.234	623.612	483.923	896.779	558.87	808.865	538.943	1212.32	1104.27	941.287	1187.77	1160.3	1104.59	1110.61	1110.86	1006.45	1108.23	1138.89	1161.77	1163.36	1292.88	1139.76	1098.17	977.073	970.359	1020.14	1201.17	1025.05	1123.66	1113.3	950.594	1119.79	1033.46	1200.97	1003.22	1107.57	1118	1495.36	1099.57	1148.65	1179.71	1276.92	1182.6
4.11253	6.47991	1.30952	0	2.59943	2.90043	0	2.43712	5.92787	2.79724	1.40122	3.13972	0	5.79508	3.57091	1.67314	0	0	0	2.96666	1.84028	3.08145	2.63239	2.98445	2.96071	5.99736	1.4934	0	1.56992	2.34986	3.33472	1.99457	0.843786	0.829539	2.53934	1.71028	3.0925	1.69446	3.36779	2.30812	1.14433	0	1.25718	0.594367	0	2.46402	6.12615	0	1.58296	1.73402
0	0	0	0	0	0	0	0	0	0	0	0	0	0	0	0	0	0	0.986649	0	0	0	0	0	0	0	0	0	0	0	0	0	0	0	0	0	0	0	0	0	0	0	0	0	0	0	0	0	0	0.867011
0	0	0	1.55086	1.29971	1.45022	0	1.21856	2.37115	1.39862	1.40122	1.56986	2.64768	0	0	1.67314	1.53805	1.10183	1.9733	0.988886	0.920138	0	0.877464	1.98963	1.97381	0	2.9868	3.13047	0	0.783286	0.83368	0	0.843786	0	1.6929	0.855142	0	1.69446	1.68389	0.57703	1.14433	0.899749	0.628588	1.18873	0	1.23201	1.53154	1.07834	1.05531	1.73402
0	0	0	1.55086	0	0	0	0	0	0	0	0	0	1.93169	0	0	0	0	0	0	0	0	0	0	0	0	0	0	0	0	0	0	0	0	0	0	0	0	0	0	0	0	0	0	0	0	0	0	0	0
0	1.29598	1.30952	1.55086	0	0	0	0	0	1.39862	0	0	0	0	0	1.67314	0	0	0	0.988886	1.84028	0	0.877464	0	0	0	1.4934	1.56523	0	0	1.66736	0	1.68757	0	0.846448	0	3.0925	0	0.841947	0	0	0	0.628588	0	0.572935	16.0161	0	0	0	1.73402
2516.87	2873.19	3520	3906.62	2830.78	2294.24	4106.6	5124.04	2763.57	3004.24	4563.76	3218.21	3187.8	2350.87	8182.74	7657.96	5546.21	7745.87	8572	9426.06	8186.47	7886.96	5709.66	9018.01	7101.77	8359.46	8230.14	9098.7	8719.33	8914.58	7648.18	8388.17	8509.58	9064.37	8886.86	7461.12	9914.54	8241.87	7962.29	8395.78	8788.44	3814.04	7764.94	9447.47	11102.3	8654.26	8016.07	7958.17	9928.88	9159.97
593.576	581.896	872.143	856.076	604.367	639.546	844.151	1011.4	678.148	623.785	1127.98	773.941	871.086	620.074	1514.07	1638	1450.38	1314.48	1444.45	1456.63	1462.1	1725.61	1496.08	1789.67	1409.3	1590.16	1370.94	1674.8	1584.05	1740.46	1611.5	1910.8	1917.08	1730.42	1732.68	1766.72	1876.11	1772.41	1795.03	1686.08	1793.16	1104.89	1844.28	1590.53	1702.19	1977.99	2007.85	1813.23	1662.64	1786.04
13511	9524.17	12131.4	9109.77	11509	14139.6	9884.98	7395.43	14193.7	13787.6	11865.5	14001.6	12134.3	20398.7	10095	10343.4	11164.7	9897.75	9718.49	9721.74	10145.4	11691	10219.8	11696.1	11355.3	9994.17	8639.33	10787.6	8092.93	7192.14	6934.55	8193.7	8799	8120.36	7210.89	8208.51	9113.59	6103.45	7262.63	6839.53	8587.04	7553.4	7202.36	4409.02	3148.28	9152	7452.47	8357.16	7804.01	9116.62
2579.93	2177.25	3014.52	3622.82	2643.62	2052.06	3274.46	2456.61	2522.9	1855.97	4084.55	2153.85	3226.19	2642.56	3758.38	3880.01	3648.25	3600.78	3878.52	3669.76	3873.78	4226.2	3803.81	4295.62	4049.27	4206.72	3973.94	4215.17	4535.5	4671.52	4557.73	4543.63	5786.68	5168.03	4214.47	4883.72	4976.86	4440.34	5306.79	4707.99	4793.02	3458.64	4451.66	3719.55	3447.35	4836.88	5404.8	4600.21	4156.34	4350.66
45.2379	57.0232	30.1191	24.8138	32.4928	33.355	25.5348	36.5567	16.598	23.7766	12.611	21.978	10.5907	13.5219	7.14182	13.3851	19.9947	11.0183	14.7997	7.91109	11.9618	10.7851	7.01971	3.97927	9.86905	13.7083	10.4538	0	14.1293	14.0992	25.8441	14.9593	7.59407	11.6135	5.92514	14.5374	8.24666	14.4029	10.1034	10.3865	12.5876	44.9875	17.6005	14.2648	6.30228	17.8642	4.59462	14.5576	16.3573	10.4041
383.837	572.824	640.357	744.414	720.041	696.104	518.207	493.516	299.95	439.167	417.563	634.223	375.97	357.363	498.142	557.156	839.775	458.362	622.575	658.598	483.992	634.778	286.053	315.357	540.824	676.845	640.669	48.5223	673.495	168.407	922.051	795.834	529.054	491.917	146.436	531.899	463.874	745.564	449.6	524.52	334.716	824.17	504.127	502.24	62.4499	547.013	200.632	403.3	438.481	67.6269
2.74169	2.59196	2.61905	6.20345	2.59943	2.90043	3.0041	3.65567	2.37115	2.79724	5.60487	1.56986	3.97151	3.86339	14.2836	6.69256	6.1522	16.5275	16.773	11.8666	11.0417	10.7851	6.14225	18.9015	9.86905	13.7083	17.9208	20.348	10.9894	10.1827	12.5052	10.9701	13.5006	12.4431	13.5432	12.8271	13.4008	13.5557	11.7873	13.2717	14.3041	2.69925	9.42882	5.94367	4.58348	12.3201	13.7838	9.70509	8.44248	10.4041
131.601	139.966	163.691	120.967	111.775	111.667	142.695	104.796	142.269	120.281	133.116	102.041	156.213	189.306	185.687	128.832	146.115	165.275	167.73	177.011	147.222	150.991	128.987	159.171	130.271	153.361	128.433	175.306	163.272	156.657	176.74	203.446	212.634	180.839	168.443	188.131	232.968	179.613	211.329	219.848	155.056	133.163	169.719	152.158	147.817	160.777	189.911	150.968	137.19	154.328
0	0	0	0	0	1.45022	0	0	0	0	0	0	0	0	0	0	0	0	0	0	0	0	0	0	0	0	0	0	0	0	0	0	0	0	0	0	0	0	0	0	0	0	0	0	0	0	0	0	0	0
0	1.29598	1.30952	0	1.29971	1.45022	3.0041	1.21856	1.18557	2.79724	0	1.56986	0	1.93169	1.78546	0	0	0	0	0.988886	0.920138	0	0	0	0	0	0	0	4.70976	5.48301	0	0.997286	0	1.65908	1.6929	0.855142	2.06166	0	0	1.15406	1.14433	1.7995	0	0.594367	0.572935	0.616006	1.53154	0	0	0
8.22507	2.59196	1.30952	6.20345	7.79828	5.80087	1.50205	8.52991	8.29901	2.79724	5.60487	7.8493	5.29535	1.93169	14.2836	18.4045	16.9186	14.3238	14.7997	9.88886	15.6423	12.3258	11.407	22.8808	11.8429	16.2786	13.4406	14.0871	12.5594	17.2323	20.0083	25.9294	16.8757	24.8862	18.6219	13.6823	19.5858	38.9726	36.2037	30.0055	16.5928	14.396	17.6005	23.1803	20.6256	18.4802	10.7208	18.3318	12.6637	17.3402
0	0	0	0	0	0	0	0	0	0	0	0	0	0	0	0	1.53805	0	0	0	0	0	0.877464	0	0.986905	0	0	0	0	0.783286	0	0.997286	0	0	0	0	0	0	0.841947	0	0.572164	0	0	0	0.572935	0	0	0	0.527655	0
2.74169	2.59196	0	0	5.19885	1.45022	0	1.21856	3.55672	1.39862	0	1.56986	0	1.93169	0	1.67314	0	0	0	0.988886	0	1.54072	1.75493	0.994817	2.96071	2.5703	0	0	0	1.56657	0	0	0	0.829539	0	0	1.03083	0	0	0.57703	1.14433	0.899749	0.628588	0	0	1.23201	0	0	0.527655	0
0	0	0	0	0	1.45022	0	0	0	0	0	0	0	0	0	1.67314	0	0	0	0	0	0	0	0	0	0	0	0	0	0	0	0	0	0	0	0	0	0	0.841947	0	0	0	0	0	0	0	0	0	0.527655	0
0	0	0	0	0	0	0	0	0	0	0	0	0	0	1.78546	0	1.53805	1.10183	0	0	0	0	0	0	0	0	0	0	0	0	0	0	0	0	1.6929	0	0	0	0	0	0.572164	0	0	0	0.572935	0	0	0	0.527655	0
607.284	545.608	1037.14	747.516	617.364	671.451	946.29	616.59	764.695	535.672	994.864	673.47	1059.07	784.268	760.604	779.684	858.232	926.64	724.2	740.675	808.801	764.199	834.468	767.004	747.087	789.938	828.838	802.965	866.595	798.169	827.011	840.712	898.632	851.107	804.126	898.755	804.049	774.369	848.682	884.586	941.21	1188.57	942.882	1033.6	1275.93	850.704	903.608	930.071	887.515	903.426
907.499	833.316	652.143	683.931	853.912	771.516	720.983	626.339	845.314	834.977	612.332	811.617	746.645	892.442	405.298	480.191	605.992	628.044	500.231	490.487	491.354	483.787	627.387	439.709	522.073	466.937	433.087	488.353	497.664	480.155	455.19	434.817	480.958	383.247	487.554	524.202	416.456	462.588	476.542	449.506	529.824	961.832	555.043	571.187	694.397	477.404	421.173	598.48	564.063	602.573
1612.11	1792.34	1610.71	2242.55	1449.18	1525.63	1852.03	1708.42	2036.82	1860.17	2204.11	1321.82	1445.63	1255.6	2201.47	2059.64	1759.53	1869.81	1971.32	2151.82	2092.39	1984.45	1704.03	2392.53	2260.01	1912.3	2413.34	2465.24	2657.87	2750.12	2999.58	2097.29	2326.32	2310.27	2940.56	2844.2	2287.42	2373.94	2463.54	2192.14	2443.71	1037.41	2167.37	1207.75	1261.6	2231.79	2237.58	2051.01	2081.07	2336.59
1139.17	1019.94	1054.17	1113.52	1106.06	997.749	1114.52	1133.26	841.757	990.223	1080.34	957.614	857.847	797.79	1098.06	1064.12	1310.42	1165.74	1182.99	1224.24	1172.26	1284.96	1066.12	1157.97	1099.41	1336.55	1249.98	1203.66	1058.13	1063.7	1034.6	1033.19	1068.23	1061.81	1006.43	1105.7	1127.73	1053.11	1085.27	1144.83	1003.58	1102.19	1096.89	1317.71	1569.27	1081.71	1058.29	1131.18	1105.96	1116.71
873.228	961.618	861.667	973.942	917.598	899.135	877.196	862.739	767.066	914.698	854.742	747.253	947.868	822.902	751.677	734.509	773.639	717.292	721.24	670.465	708.506	799.635	733.56	719.252	773.733	717.97	790.01	693.399	803.799	755.871	812.005	739.986	750.969	734.972	711.017	780.745	822.604	773.522	806.585	753.024	762.123	1044.61	822.821	916.514	1004.35	700.398	774.959	872.919	792.01	752.566
2252.3	2236.86	2485.48	2679.89	2204.31	1986.8	2610.56	2304.29	1876.76	1960.87	2546.01	2089.48	2197.57	1840.9	2258.6	2216.91	2270.16	2367.84	2379.8	2350.58	2355.55	2215.56	1973.42	2051.31	1889.92	2382.67	2440.22	2186.63	1924.72	1862.66	1954.15	1739.27	1844.52	1839.92	1923.98	2022.41	1966.83	1863.06	1975.21	2009.79	1917.32	2243.97	2081.25	2962.33	3509.8	1939.8	1824.06	2212.22	2488.42	2173.6
10673.4	8872.29	10859.9	8306.42	10707	14702.3	8300.32	8415.36	16462.9	12554	10378.8	12051.8	13382.7	16913.9	8809.44	8481.15	9609.74	10136.8	8610.48	8802.07	9190.34	9151.9	9999.58	10183.9	8872.27	8804.13	9798.21	10253.8	8118.05	7273.6	7117.96	8005.21	9184.61	7906.34	8064.96	7516.7	9571.27	7409.04	7100.98	7238.84	6464.31	8176.92	6142.56	4379.89	3017.07	7287.35	8262.65	6076.46	6500.71	6562.41
493.504	545.608	500.238	499.378	527.684	524.979	570.778	467.926	474.229	450.356	465.204	455.259	508.354	440.426	383.873	448.402	499.866	458.362	408.473	478.621	517.117	459.136	492.257	425.781	440.159	469.508	407.699	478.962	530.633	527.935	529.387	572.442	536.648	510.996	546.806	593.469	511.293	465.13	498.433	540.677	480.618	512.857	486.527	346.516	240.633	453.996	545.228	489.568	395.213	384.953
664.86	710.198	756.905	669.973	664.154	646.797	760.036	782.314	690.004	647.561	800.095	626.374	794.303	633.596	926.651	920.227	801.324	1000.46	1026.11	916.697	936.7	875.131	875.709	921.2	835.908	925.307	952.79	917.227	1076.96	930.544	895.373	974.348	850.536	973.879	948.868	904.741	949.396	908.232	953.926	917.477	907.452	825.97	1025.23	1120.98	1354.42	1064.46	1013.88	1031.43	1167.17	1153.12
593.576	509.321	543.453	499.378	541.98	553.983	507.692	466.708	537.065	486.72	519.852	532.182	526.888	573.713	473.146	440.036	512.171	467.176	468.658	407.421	407.621	432.943	479.095	438.714	530.955	397.539	480.875	453.918	365.791	330.547	368.487	401.906	356.921	336.793	392.752	385.669	370.069	368.546	384.77	348.526	426.262	612.729	428.697	410.113	464.077	402.868	370.632	466.383	461.698	432.639
2882.89	2886.15	2564.05	2594.59	2830.78	2642.3	2639.1	2465.14	2809.81	2932.91	2541.81	2916.8	2537.8	2750.73	2108.62	2235.32	2199.41	2096.79	2233.77	2243.78	2304.02	1919.74	1962.01	2035.39	1842.55	2130.78	2532.81	2225.76	1639	1524.28	1503.96	1627.57	1541.6	1552.9	1653.11	1580.3	1542.12	1563.99	1651.06	1500.28	1518.52	1776.11	1674.56	2354.88	2568.47	1671.84	1497.84	1751.23	1847.85	1922.16
1273.51	1244.14	1262.38	1422.14	1191.84	1386.41	1239.19	1218.56	1289.9	1179.04	1318.55	1334.38	1384.73	1572.4	1840.8	1552.67	1714.93	1639.53	1740.45	1858.12	1918.49	1750.26	1759.32	2031.42	1959.01	1891.74	1807.02	2044.2	1821.11	2065.53	1889.12	1942.71	2404.79	2367.5	1832.56	1913.81	2158.56	2066.4	2192.43	2118.85	1988.84	1342.43	1953.02	1364.67	822.161	1974.91	2453.52	2008.95	1572.41	1682.87
46.6087	44.0634	60.2381	77.5432	58.4871	49.3074	69.0942	62.1465	46.2374	55.9448	70.0609	47.0958	50.3059	54.0874	121.411	85.3302	96.8972	91.452	96.6916	106.8	91.0936	104.769	92.1337	113.409	128.298	88.2469	80.6437	81.3922	153.852	148.041	91.7049	93.7448	74.2531	127.749	114.271	104.327	111.33	96.5844	96.8239	87.7085	100.701	97.1729	100.574	67.7579	68.7522	98.5609	122.523	97.0509	88.646	91.9032
316.665	312.332	302.5	372.207	326.228	298.745	313.928	315.607	307.064	316.088	355.909	342.229	293.892	285.891	514.211	465.133	462.953	445.14	507.137	521.143	528.159	503.817	458.036	562.071	536.876	586.028	600.348	608.876	544.762	554.567	536.89	552.496	718.062	598.927	511.255	554.987	604.068	495.63	543.056	522.212	504.077	349.103	480.241	360.187	233.184	503.893	614.147	518.683	417.375	420.5
409.883	435.45	443.929	493.174	467.897	422.013	414.565	497.172	399.538	384.621	409.155	389.325	387.885	380.544	460.648	471.826	476.796	452.853	451.885	419.288	437.986	454.513	434.345	423.792	509.243	483.216	489.836	441.396	513.364	473.105	511.046	524.572	462.395	472.008	435.921	518.216	473.152	476.144	539.688	527.982	462.309	494.862	436.24	316.203	219.434	398.556	482.435	440.503	363.554	375.416
17.821	23.3277	45.8334	68.238	23.3948	23.2035	72.0983	120.637	22.5259	16.7834	113.499	37.6766	38.3913	7.72677	242.822	215.835	136.886	204.941	260.475	293.699	253.038	167.939	142.149	229.803	157.905	265.597	324.068	311.482	191.53	202.088	205.919	210.427	169.601	222.316	231.927	184.711	240.184	236.378	206.277	225.042	208.84	40.4887	189.205	262.71	210.267	197.738	165.406	189.249	221.087	199.413
1047.33	956.434	1113.1	1111.97	1072.26	997.749	1134.05	1286.8	1057.53	918.894	1291.92	1136.58	1007.44	1099.13	1760.46	1910.73	1711.85	1742	1721.7	1778.02	1561.47	1969.04	1732.99	2045.34	1690.57	1803.49	1714.43	1837.58	2062.87	2127.41	1932.47	2015.51	1789.67	2136.89	2072.95	2122.46	1970.95	1717.34	1928.9	1846.49	2360.75	1839.99	2170.51	2064.83	2342.16	2484.97	2409.11	2239.72	2217.73	2460.58
804.686	767.221	1107.86	685.482	747.335	845.477	826.126	912.7	1121.55	1025.19	1269.5	923.077	1348.99	1329.01	1260.53	1246.49	1335.03	1134.89	1174.11	1323.13	1075.64	1345.05	1431.14	1500.18	1261.26	1100.09	954.284	1245.93	1397.23	1687.98	1541.48	1252.59	1679.13	1401.92	1830.02	1669.24	1696.75	1425.04	1453.2	1427.57	1822.91	1331.63	1645.64	955.743	705.283	1947.81	1533.07	1481.64	1475.85	1608.31
49.3504	130.894	332.619	40.3224	157.265	92.8139	346.973	599.531	64.021	106.295	35.0304	47.0958	0	84.9945	444.578	0	344.523	451.751	135.171	489.498	153.663	499.194	282.543	0	472.727	557.755	71.6833	109.566	489.815	507.57	472.697	593.385	696.123	128.579	500.251	529.333	91.744	555.784	104.401	175.994	365.041	347.303	423.668	544.44	504.183	555.637	76.5769	400.604	342.976	414.431
562.046	640.215	699.286	967.739	626.462	519.178	826.126	1134.48	540.621	601.407	910.791	612.245	644.709	297.481	917.724	868.36	676.742	791.115	851.478	914.719	927.499	830.45	835.346	899.314	744.126	935.588	1200.7	965.749	448.997	449.606	487.703	477.7	470.832	481.133	530.723	434.412	550.464	569.339	569.998	557.411	527.535	334.707	503.499	762.573	924.717	522.373	430.362	541.328	572.505	589.568
3364.05	3192	2629.52	2549.62	3314.27	3503.72	2271.1	3073.2	3817.55	4123.13	2410.09	3717.43	2907.15	3334.1	1537.28	1485.75	1608.8	1512.81	1489.84	1485.31	1578.96	1314.24	2014.66	1526.05	1449.76	1620.14	1971.29	1649.76	836.767	756.655	756.982	727.021	633.683	809.63	895.542	824.357	833.943	897.218	879.835	851.119	874.267	1250.65	877.508	1173.88	1404.26	808.815	735.139	852.969	954	1006.6
16.4501	7.77589	18.3333	6.20345	5.19885	2.90043	13.5184	3.65567	4.74229	2.79724	5.60487	4.70958	10.5907	11.5902	1.78546	3.34628	0	0	1.9733	2.96666	1.84028	1.54072	3.50986	2.98445	4.93452	0	0	1.56523	0	2.34986	0.83368	0	0	1.65908	1.6929	0	0	0.847231	1.68389	0	0	1.7995	0.628588	1.18873	1.14587	0	1.53154	0	0.527655	0
2808.86	3032.6	2070.36	2724.87	2659.21	2397.21	2003.73	1782.75	2219.39	1848.98	1642.23	1629.51	1948.69	1989.64	1442.65	1594.5	1662.63	1230.75	1403.01	1412.13	1333.28	1237.2	1217.92	1185.82	1510.95	1363.11	1396.33	1097.23	1161.74	1027.67	1243.02	1412.16	1195.64	1455.01	1100.38	1100.57	1218.44	1376.75	1245.24	1384.87	1405.81	1665.44	1398.61	1767.05	1731.98	1322.56	1194.6	1380.82	1549.19	1167
1137.8	1100.29	868.215	1251.55	1203.53	1121.02	956.805	1206.37	1212.84	1160.86	1101.36	1384.62	1018.03	1203.45	1083.77	1087.54	1093.55	928.844	971.849	902.853	1147.41	1115.48	1299.52	1206.71	1295.81	1106.94	1072.26	1045.58	1045.57	1056.65	1027.09	993.296	1124.77	929.084	950.561	1027.88	1051.45	955.677	1068.43	1008.65	821.628	746.792	915.852	672.824	460.639	983.145	1214.51	832.481	736.078	795.049
808.799	754.261	894.405	865.382	790.226	987.598	818.616	1005.31	871.396	737.073	709.016	828.886	841.961	929.145	1140.91	1127.7	1024.34	873.752	1112.94	1141.17	1144.65	1218.71	1316.2	1276.35	1404.37	1208.04	1197.71	1152.01	940.382	1207.83	1130.47	1128.93	1084.26	1139.79	1168.1	1168.12	1160.72	1006.51	1020.44	1139.63	961.236	1081.5	1057.91	824.982	404.492	1034.27	1073.61	1068.64	854.801	844.469
1261.18	1211.74	1151.07	1139.88	1250.32	1157.27	1236.19	1082.08	1097.84	1227.99	1099.96	1279.44	1077.6	1112.66	1076.63	1127.7	1196.6	1055.55	1041.9	1020.53	1119.81	1086.21	1186.33	1055.5	1044.15	1160.92	1160.37	1086.27	1050.28	990.857	1059.61	1010.25	1064.86	985.492	949.715	1033.01	994.753	1042.94	1052.43	1036.35	1021.31	1274.05	1074.88	1142.37	1202.02	985.609	1004.69	1013.64	1018.9	979.723
132.972	155.518	102.143	172.146	129.971	192.879	130.678	207.155	101.959	172.03	95.2828	141.287	111.202	61.8142	362.447	314.55	324.529	228.079	264.422	291.721	298.125	332.796	222.876	293.471	350.351	325.571	295.694	275.481	295.145	234.986	325.135	278.243	297.013	388.224	248.009	268.515	309.25	453.269	311.52	334.677	295.809	247.431	332.523	291.24	231.466	274.123	278.74	320.807	301.291	208.95
344.082	299.372	345.714	307.071	321.029	308.896	360.492	265.646	292.837	250.353	302.663	328.101	371.999	347.705	333.88	302.838	342.985	377.928	289.088	293.699	241.076	258.842	277.279	200.953	191.459	247.605	226.997	255.133	403.469	312.531	315.965	329.104	292.794	294.486	360.587	361.725	324.712	309.239	290.472	294.285	464.597	727.897	447.554	493.919	741.377	405.332	379.822	501.969	522.378	528.01
1719.04	1424.28	1560.95	1693.54	1817	1934.59	1441.97	1849.77	2103.21	1860.17	1675.86	1777.08	1727.61	2026.35	2615.69	2794.14	2242.48	2515.48	2394.6	2517.7	2734.65	2862.66	2656.96	3279.91	3016.97	3096.35	3151.08	3424.73	3124.14	3315.65	3321.38	3191.31	3814.75	3412.72	3269.83	3042.6	3451.23	3459.25	3201.08	3199.05	2672.01	1509.78	2552.07	1483.54	658.302	2913.71	2912.99	2241.87	2101.12	2368.67
636.072	562.456	935	493.174	721.341	1750.41	543.741	498.39	1350.37	524.483	603.925	425.432	1191.45	656.776	374.946	435.017	676.742	462.769	417.352	325.343	389.218	405.21	673.015	430.756	572.405	352.988	367.377	386.613	483.535	438.64	422.676	494.654	512.178	433.849	424.917	492.562	335.02	305.851	289.63	348.526	565.298	944.737	476.469	181.876	299.645	511.901	439.552	483.637	408.932	521.941
1030.88	767.221	787.024	620.345	908.5	1809.87	605.325	711.638	1315.99	864.348	616.535	954.474	931.982	1039.25	507.069	598.984	773.639	637.96	532.79	458.843	480.312	571.608	704.604	503.377	536.876	454.086	442.047	422.613	538.482	525.585	546.894	525.57	502.896	483.621	511.255	671.287	448.412	454.116	533.794	495.668	683.164	1409.91	681.389	483.815	517.933	603.686	750.454	658.867	545.595	606.041
4.11253	11.6638	1.30952	1.55086	3.89914	10.1515	3.0041	7.31135	11.8557	4.19586	4.20365	7.8493	3.97151	9.65847	5.35637	6.69256	6.1522	1.10183	2.95995	2.96666	3.68055	6.16289	3.50986	2.98445	1.97381	4.28383	4.48021	3.13047	0	2.34986	1.66736	0.997286	0	0.829539	2.53934	0	6.18499	0.847231	1.68389	0.57703	0.572164	2.69925	1.25718	0.594367	1.14587	0.616006	0	1.07834	1.05531	0
10.9668	16.8478	14.4048	13.9578	11.6974	5.80087	19.5266	3.65567	4.74229	11.189	18.2158	1.56986	2.64768	7.72677	12.4982	11.712	9.2283	9.91648	5.91989	9.88886	6.44096	3.08145	5.26478	6.96372	7.89524	5.99736	5.97361	6.26094	1.56992	3.91643	10.0042	2.99186	12.6568	16.5908	5.92514	5.13085	6.18499	7.62508	4.20973	9.8095	5.72164	12.5965	10.0574	11.8873	21.1986	6.16006	3.06308	11.3226	12.1361	8.67011
19.1918	72.575	5.2381	12.4069	15.5966	17.4026	13.5184	76.7692	40.3095	40.56	18.2158	45.5259	41.039	21.2486	0	0	6.1522	17.6293	0	0	0.920138	0	3.50986	1.98963	2.96071	0	1.4934	0	0	2.34986	0	4.98643	0	0.829539	0.846448	3.42057	14.4316	15.2502	5.05168	6.92436	0.572164	8.99749	10.0574	0.594367	0.572935	2.46402	3.06308	0.539171	6.85951	0.867011
773.157	1082.14	1137.98	763.025	798.024	462.619	1395.4	639.743	642.581	565.043	1003.27	572.999	937.277	807.448	624.909	632.447	658.285	737.125	693.614	667.498	622.933	662.511	696.706	660.558	614.842	632.293	616.775	536.875	819.498	781.72	832.013	813.785	826.91	753.221	832.905	768.773	734.983	736.244	761.12	810.15	772.421	748.591	728.533	838.058	986.594	811.279	782.616	782.338	797.286	796.783
1.37084	2.59196	6.54762	6.20345	1.29971	0	4.50614	3.65567	1.18557	4.19586	4.20365	10.989	0	5.79508	10.7127	6.69256	1.53805	7.71282	6.90654	4.94443	4.60069	4.62217	2.63239	3.97927	2.96071	3.42706	4.48021	9.3914	7.8496	6.26629	5.00208	6.981	8.43786	9.95447	5.92514	5.13085	9.27749	10.1668	8.41947	9.23247	7.43813	3.599	4.40011	4.16057	7.44815	9.85609	0	5.39171	5.8042	6.93609
4888.43	4341.54	3690.24	3337.46	4704.96	7657.15	3271.46	3158.5	5792.71	5089.58	2690.34	4715.86	4417.65	5822.12	1942.58	1751.78	2205.56	1941.43	1924.95	1936.24	2039.03	1764.13	2473.57	1868.27	2464.3	1922.58	2168.42	2111.5	1516.54	1471.8	1507.29	1375.26	1287.62	1386.16	1406.8	1652.14	1287.51	1403.86	1441.41	1475.46	2051.78	3415.45	1805.93	1583.39	1652.92	1578.82	1589.74	1932.39	2038.86	1879.68
875.97	689.462	625.953	446.649	718.742	874.481	540.737	486.205	850.056	857.355	557.684	780.22	698.987	942.667	439.222	419.958	507.557	557.527	465.698	431.154	487.673	400.588	574.739	399.916	420.421	472.935	458.474	468.005	536.912	489.554	549.395	514.599	573.774	456.246	562.042	540.45	551.495	499.867	556.527	555.68	575.597	755.789	571.386	513.533	724.189	544.549	572.795	571.522	561.425	590.435
32.9003	22.0317	40.5953	26.3647	33.7925	26.1039	22.5307	17.0598	27.2682	29.371	21.0183	17.2685	25.1529	42.4973	17.8546	20.0777	16.9186	25.3421	20.7196	21.7555	19.3229	20.0294	14.9169	12.9326	17.7643	13.7083	20.9076	10.9566	31.3984	31.3315	38.3493	45.8751	42.1893	35.6702	32.165	35.0608	35.0483	37.2782	31.994	36.9299	28.6082	26.0927	37.0867	19.6141	13.7504	31.4163	24.5046	25.8802	22.6892	25.1433
206.998	221.613	244.881	274.503	237.848	224.784	286.891	291.235	231.187	201.401	298.459	263.736	215.786	154.535	317.811	364.745	292.23	342.67	356.18	303.588	382.777	358.989	350.986	384.994	376.998	396.683	374.844	378.787	405.039	412.009	353.481	386.947	449.738	443.803	356.355	397.641	397.901	400.74	474.016	395.842	427.979	340.105	396.01	382.178	395.325	457.076	467.119	459.913	389.937	421.367
418.108	616.887	419.048	465.259	421.107	408.961	411.561	316.825	303.507	556.651	367.119	370.487	325.664	309.071	367.804	247.625	227.631	301.902	300.928	353.032	347.812	175.642	209.714	218.86	212.184	209.051	250.892	252.003	285.725	274.934	273.447	338.08	237.948	428.042	345.351	218.916	307.188	330.42	287.946	395.265	342.154	327.509	331.894	456.474	410.221	250.098	232.794	273.899	325.035	315.592
3953.52	4574.82	3534.41	5566.05	4842.73	5091.71	3726.58	4179.65	3684.76	4355.3	4315.75	5051.81	3763.67	2909.13	5415.29	4142.7	5172.46	5624.85	5514.38	5925.4	6993.05	4304.78	4016.15	4231.95	3820.31	5981.94	6762.12	6876.07	3182.23	3089.28	3724.05	4236.47	4681.32	5010.42	3016.74	3771.18	4715.03	4487.78	4766.26	4104.41	3228.72	4155.94	4392.57	5677.99	8304.12	2930.95	3867.14	2921.77	3646.09	3222.68
685.422	655.767	735.953	893.297	717.442	574.286	925.262	828.619	603.457	650.359	910.791	762.952	796.951	726.317	1542.63	1467.34	1121.24	1502.9	1511.55	1609.91	1469.46	1754.88	1251.26	2093.09	1633.33	1783.79	1645.73	2034.8	1587.19	1615.92	1538.14	1708.35	2190.47	1748.67	1568.47	1571.75	1944.15	1583.48	1678.84	1642.23	1528.82	669.413	1308.09	1092.45	873.725	1582.52	1660.19	1421.8	1327.58	1408.89
252.235	207.357	243.572	210.917	275.539	261.039	226.809	216.903	294.022	251.752	225.596	301.413	296.54	363.158	203.542	194.084	227.631	210.45	179.57	158.222	198.75	209.538	275.524	206.922	213.171	195.343	167.261	183.132	164.842	151.958	145.894	161.56	135.006	162.59	136.278	185.566	145.347	140.64	175.125	159.26	127.02	198.845	143.318	99.2593	103.128	131.825	134.775	135.871	130.331	167.333
690.906	730.934	771.31	808	739.537	836.775	854.665	773.784	756.396	655.953	814.107	676.609	720.168	596.893	807.026	793.069	827.471	742.634	745.906	763.42	788.558	835.072	801.125	728.206	848.738	723.11	737.74	713.747	849.326	792.686	901.209	911.519	886.819	829.539	799.047	836.329	797.864	855.704	828.476	832.077	750.107	707.203	702.761	366.725	225.736	733.663	774.959	701.462	610.497	553.153
5.48338	3.88795	0	3.10173	11.6974	2.90043	1.50205	2.43712	8.29901	4.19586	5.60487	1.56986	2.64768	1.93169	1.78546	3.34628	0	3.30549	0.986649	1.97777	3.68055	4.62217	2.63239	1.98963	4.93452	1.71353	0	3.13047	0	1.56657	3.33472	2.99186	1.68757	2.48862	1.6929	1.71028	1.03083	0	2.52584	2.88515	2.28866	3.599	2.51435	1.18873	0.572935	1.23201	1.53154	2.15669	2.63827	0.867011
146.68	107.566	134.881	88.3992	105.277	101.515	133.682	74.332	119.743	118.883	82.6718	156.986	119.145	131.355	58.92	35.136	149.191	116.794	74.9853	52.4109	126.059	47.7624	120.213	32.8289	100.664	104.525	109.018	84.5226	97.335	55.6133	115.882	130.644	113.911	109.499	68.5623	119.72	107.207	119.46	69.8816	120.022	62.3659	276.223	101.203	108.175	216.569	96.0969	47.4777	128.862	71.2334	79.765
6.85422	7.77589	2.61905	6.20345	3.89914	2.90043	7.51024	4.87423	5.92787	8.39172	1.40122	1.56986	13.2384	5.79508	1.78546	0	0	2.20366	2.95995	4.94443	2.76041	0	1.75493	2.98445	2.96071	0.856766	1.4934	3.13047	1.56992	3.91643	1.66736	2.99186	1.68757	1.65908	0.846448	0.855142	1.03083	1.69446	1.68389	0.57703	2.28866	0.899749	2.51435	1.18873	0.572935	2.46402	1.53154	1.07834	0.527655	2.60103
0	0	0	0	0	0	0	0	0	0	0	0	0	0	0	0	0	0	0	0	0	0	0	0	0	0	0	0	0	0	0	0	0	0	0	0	0	0	0	0	0	0	0	0	0	0	0	0	0	0
274.169	238.461	275	189.205	276.839	336.45	178.744	147.446	303.507	241.961	176.553	238.619	248.882	262.71	153.549	138.871	176.876	131.118	149.971	112.733	136.18	115.554	136.884	132.311	131.258	107.096	100.058	134.61	131.873	151.174	171.738	149.593	138.381	143.51	151.514	142.809	124.731	161.821	175.967	153.49	188.814	253.729	194.862	164.64	150.109	166.322	157.748	185.475	169.905	149.126
575.755	800.917	565.715	967.739	717.442	513.377	737.506	1080.86	630.725	772.039	979.451	725.275	632.795	521.557	1662.26	1479.06	1118.16	1544.77	1622.05	1693.96	1576.2	1494.5	1230.2	1715.06	1253.37	1717.82	1896.62	2069.24	1472.58	1538.37	1373.91	1471	1572.82	1464.14	1601.48	1367.37	1625.62	1461.47	1457.41	1448.92	1509.37	772.885	1485.35	1878.8	2199.5	1693.4	1479.47	1681.68	1883.2	1859.74
2453.81	2446.81	2629.52	3401.04	2518.84	2199.98	2577.51	3000.09	2820.48	2794.44	4122.38	2673.47	2758.88	3038.55	3717.32	3496.86	3133.01	3347.36	3139.52	2840.08	3490.08	3779.39	3830.13	4278.71	4039.4	3400.5	3508	3783.17	4274.89	4071.52	4024.18	3975.18	4391.9	3934.5	4084.11	3979.83	3983.13	3815.93	4036.29	3743.77	3604.06	1588.06	3244.77	1981.03	1651.2	4116.77	4894.8	2723.89	2512.16	3346.66
793.719	983.65	555.238	749.067	825.318	955.693	588.803	863.958	774.179	882.53	617.937	962.324	608.966	641.322	614.197	532.059	593.687	610.415	586.069	548.832	678.142	556.201	653.711	492.434	533.915	634.007	691.445	568.18	503.944	534.201	461.025	508.616	465.77	516.803	528.184	477.169	442.227	519.353	541.372	507.786	556.716	762.987	616.016	726.317	830.755	574.117	479.372	587.158	641.628	594.77
230.302	207.357	163.691	207.816	180.66	263.94	171.233	202.281	220.517	183.219	184.961	160.126	190.633	216.35	176.76	182.372	138.425	184.006	151.944	151.3	151.823	194.131	119.335	92.5179	112.507	167.926	198.622	172.176	216.649	155.091	160.067	158.568	142.6	213.192	153.207	118.865	123.7	155.043	245.848	184.649	119.582	216.84	129.489	196.141	293.915	140.449	153.154	144.498	134.552	175.136
95.9591	93.3107	70.7143	83.7466	80.5822	101.515	93.127	65.8021	87.7324	86.7145	84.073	78.493	92.6687	100.448	57.1346	53.5405	64.5981	77.1282	67.0921	59.3331	60.7291	64.7104	41.2408	41.7823	36.5155	56.5465	65.7097	64.1746	61.2268	47.7805	53.3555	57.8426	55.6899	56.4086	49.9404	41.0468	55.6649	49.1394	69.8816	64.6273	48.0618	89.9749	60.3444	76.079	96.253	46.8164	52.0723	58.2305	56.9867	67.6269
939.029	1016.05	1071.19	1437.65	964.387	893.334	1341.33	1809.56	1104.95	1152.46	1635.22	1301.41	1123.94	888.579	2965.64	2794.14	2022.54	2677.45	2757.68	3092.25	2958.24	3081.45	2334.05	3816.12	2865.97	3466.47	2995.76	3733.08	2766.2	2970.22	2745.31	2987.87	3461.21	3032.79	3093.77	2646.67	3534.72	3002.59	3035.22	2950.93	2795.02	1129.19	2731.84	2400.65	2624.04	3060.32	3297.4	2689.93	2972.81	3112.57
4637.57	4408.93	4574.17	4601.41	4347.54	3568.98	4823.08	3517.98	4195.74	4237.82	5229.34	3905.81	4068.15	4968.32	4617.19	4642.97	4300.39	4896.54	4634.29	4269.02	4595.17	4098.32	4074.94	4386.15	4222.96	3987.39	4141.2	4216.74	5701.95	5298.93	5061.27	4623.42	5094.78	5314.03	4898.4	4732.36	4699.56	4797.02	5203.23	4829.74	5120.3	3573.8	4374.97	4519.57	5285.32	5681.42	4969.84	4360.82	5238.56	5484.71
297.473	323.995	263.214	327.232	291.136	234.935	322.94	322.918	312.991	282.521	329.286	277.865	255.501	243.393	333.88	334.628	322.991	293.087	336.447	343.143	304.566	354.366	310.622	329.284	374.037	322.144	280.76	341.221	306.134	318.014	327.636	305.169	338.358	296.975	317.418	347.188	329.866	314.323	289.63	304.095	343.871	249.231	326.866	352.46	401.054	330.179	367.569	338.06	362.499	340.735
42.4962	111.454	6.54762	13.9578	11.6974	10.1515	15.0205	58.4908	46.2374	11.189	11.2097	31.3972	47.6582	5.79508	0	0	1.53805	50.6842	1.9733	0.988886	0	1.54072	2.63239	0.994817	5.92143	1.71353	2.9868	0	1.56992	0	0.83368	0.997286	1.68757	0	0	0	2.06166	1.69446	0	0.57703	0	1.7995	2.51435	1.7831	0.572935	0	0	0	0	0.867011
198.773	1102.88	1080.36	85.2975	120.873	21.7533	770.551	463.052	382.94	72.7283	194.769	145.997	472.61	84.9945	1.78546	1.67314	6.1522	614.822	1.9733	15.8222	4.60069	3.08145	16.6718	1.98963	0.986905	1.71353	7.46701	3.13047	3.13984	4.69972	2.50104	2.99186	4.21893	4.97723	8.46448	2.56543	9.27749	18.6391	2.52584	2.30812	2.28866	9.89724	6.28588	6.53804	5.15641	0.616006	3.06308	2.69586	0.527655	2.60103
1666.95	1505.93	1089.52	1327.54	1759.81	2123.12	1039.42	1411.09	1785.47	1836.39	1076.13	1949.77	1294.71	1526.04	960.575	930.266	1207.37	1310.08	1061.63	1015.59	1140.97	1015.34	1364.46	922.195	1126.06	1089.81	1120.05	1054.97	888.574	791.119	845.352	853.676	772.064	761.517	864.224	890.203	757.661	854.856	900.883	894.396	959.519	1606.95	965.511	1113.25	1564.11	861.176	819.373	1053	1058.48	1106.31
1080.23	1111.95	1059.41	1107.32	1200.94	1154.37	1069.46	1127.17	1097.84	1082.53	1017.28	1208.79	1074.96	1131.97	1033.78	997.192	1030.49	1160.23	1128.73	1058.11	1177.78	1130.89	1057.34	1094.3	1149.74	1034.97	1136.48	1051.84	979.63	1000.26	1011.25	1071.08	1090.17	1065.13	1007.27	964.601	1096.81	1079.37	1146.73	1084.24	967.529	1007.72	946.653	905.816	1030.71	935.713	1173.16	1025.5	981.438	938.973
1.37084	0	0	0	1.29971	1.45022	3.0041	0	1.18557	1.39862	1.40122	3.13972	1.32384	0	0	0	1.53805	0	0.986649	0	0.920138	0	3.50986	1.98963	0.986905	0.856766	0	1.56523	1.56992	0	1.66736	1.99457	0.843786	0	0.846448	0.855142	0	0	0	1.73109	0	1.7995	0	0.594367	0	0	0	0.539171	0	0.867011
2.74169	9.07187	9.16667	6.20345	5.19885	4.35065	7.51024	10.967	4.74229	2.79724	4.20365	10.989	6.61919	1.93169	5.35637	6.69256	10.7664	13.222	11.8398	9.88886	12.8819	7.70362	3.50986	10.943	12.8298	7.71089	4.48021	4.6957	3.13984	7.83286	11.6715	12.9647	11.813	8.29539	6.77159	2.56543	8.24666	8.47231	5.05168	7.50139	8.58246	1.7995	11.9432	12.4817	8.02109	8.62408	19.91	11.8618	5.8042	7.8031
0	0	0	0	0	0	0	1.21856	0	0	0	1.56986	0	1.93169	1.78546	0	1.53805	0	0	0.988886	0	1.54072	0	3.97927	0	0	1.4934	1.56523	0	0.783286	0	0	0	1.65908	0	0	1.03083	0	0.841947	0.57703	0.572164	1.7995	0	0.594367	0	0	0	0.539171	0	0
93.2175	165.886	7.85715	38.7716	37.6917	55.1083	18.0246	56.0537	33.1961	41.9586	8.4073	32.967	21.1814	11.5902	7.14182	3.34628	3.0761	0	0	0.988886	1.84028	1.54072	0	0	2.96071	0.856766	2.9868	3.13047	1.56992	0.783286	0	0	0	0	0	0.855142	4.12333	11.014	0.841947	2.88515	0.572164	2.69925	3.77153	1.7831	1.7188	2.46402	4.59462	1.07834	4.22124	0.867011
1802.66	2109.86	742.5	2064.2	1792.3	728.009	883.204	815.215	1369.34	690.919	1171.42	558.87	869.762	790.063	989.142	940.305	804.4	863.836	925.477	931.53	898.054	959.871	765.149	964.972	923.743	977.57	858.706	961.054	865.025	790.336	890.371	809.796	911.289	916.641	839.677	802.124	842.19	924.329	775.433	840.732	895.437	933.04	940.367	956.931	1014.67	768.775	767.301	888.015	908.094	827.996
1316.01	1216.93	1120.95	1294.97	1454.38	1374.81	1140.05	1284.36	1280.42	1376.24	1090.15	1425.43	1196.75	1298.1	1180.19	1070.81	1293.5	1151.41	1154.38	1092.72	1244.95	1169.41	1304.79	1249.49	1320.48	1200.33	1188.75	1216.19	1127.2	1146.73	1237.18	1027.2	1191.43	1050.2	1023.36	1122.8	1062.79	1094.62	1117.26	1115.98	993.277	1137.28	1026.48	988.433	983.729	946.185	1013.88	1022.81	961.915	935.505
174.097	344.731	45.8334	116.315	90.9799	94.2641	64.5881	81.6434	34.3816	44.7559	36.4316	51.8054	41.039	40.5656	1.78546	0	0	1.10183	0	13.8444	2.76041	0	7.89718	0.994817	4.93452	0.856766	4.48021	1.56523	6.27968	3.13315	0	0	3.37514	1.65908	1.6929	2.56543	16.4933	33.042	4.20973	10.3865	1.71649	10.797	15.0861	1.18873	1.7188	4.92805	4.59462	1.61751	15.302	4.33506
100.072	114.046	103.452	89.9501	96.1788	62.3593	111.152	82.8619	130.413	78.3228	124.708	61.2245	123.117	158.399	239.251	107.081	123.044	110.183	80.9052	101.855	103.055	134.043	137.762	137.285	132.245	95.9578	94.0843	87.6531	235.488	225.587	116.715	79.7829	54.8461	233.1	171.829	92.3554	121.638	116.071	116.189	100.403	61.7937	77.3784	67.2589	54.6818	32.6573	81.3127	82.7031	44.7512	53.8208	72.8289
4844.57	4637.02	4258.57	5839	4782.95	4382.56	4468.59	5349.47	5818.79	4981.89	5969.18	4587.13	5501.87	5171.14	7786.37	6945.21	6773.57	6737.7	6808.86	7746.93	7519.37	8470.9	7613.75	9942.2	8609.76	8386.02	8062.88	9087.75	6841.71	7462.37	7917.46	7959.34	11364.1	8538.44	7737.38	7389.29	9378.51	8156.3	8041.43	8157.47	7038.76	3616.99	6224.9	4237.84	2196.06	7741.96	8120.22	6274.88	5563.06	5810.71
16718.8	24976.2	12043.7	11383.3	13571.6	16845.7	17838.3	11599.5	14724.8	15390.4	12451.2	10342.2	15475.7	18009.2	5301.02	5399.22	5340.11	6605.48	5558.78	5950.13	6574.38	5204.56	6308.97	5850.52	6981.36	5519.29	6699.4	7057.64	5723.93	5803.37	5872.45	5419.25	6099.73	5766.13	6008.94	5437.85	6062.32	5593.42	5376.67	5731.06	4918.89	4769.57	4603.78	4329.37	4009.97	5615.51	5268.49	4146.23	4796.38	5049.47
357.791	311.036	395.476	280.706	362.62	387.208	321.438	225.433	392.425	314.69	290.052	331.24	414.361	450.085	217.826	264.356	302.996	317.327	249.622	224.477	227.274	252.679	339.579	194.984	207.25	222.759	228.49	211.307	292.005	297.649	266.778	253.311	238.791	281.214	279.328	283.052	236.061	259.253	272.791	282.168	303.819	509.258	296.693	337.006	435.43	294.451	297.118	348.305	309.733	337.267
1381.81	1270.06	911.429	1425.24	1586.95	980.347	857.67	1183.22	1817.48	1590.23	1216.26	1346.94	1122.61	1456.5	1906.87	1857.19	1513.44	1998.72	1643.76	1899.65	1771.27	2332.66	2027.82	2633.28	1891.9	2093.08	1620.34	2385.42	1675.1	1923.75	1516.46	1699.37	2247	1946.93	1978.15	1656.41	2152.38	1907.97	1893.54	1783.6	1294.81	620.827	1260.32	864.21	453.764	1684.78	1669.38	1054.08	1135.51	1383.75
0	0	0	0	0	0	0	0	0	0	0	0	0	0	0	3.34628	0	0	0.986649	2.96666	0	0	0.877464	0	0	0	0	1.56523	0	0	0.83368	0	0	0	0.846448	0	0	0	0.841947	0.57703	0	0	0	0.594367	0	0	0	0.539171	0	0.867011
12.3376	25.9196	10.4762	23.2629	12.9971	10.1515	19.5266	8.52991	22.5259	9.79035	14.0122	12.5589	19.8576	9.65847	1.78546	15.0583	10.7664	7.71282	5.91989	5.93331	5.52083	15.4072	2.63239	4.97408	11.8429	7.71089	7.46701	3.13047	4.70976	5.48301	16.6736	12.9647	5.06271	17.4203	11.8503	5.986	18.555	19.4863	24.4165	13.8487	11.4433	8.09774	9.42882	10.1042	17.761	12.3201	9.18923	14.0185	14.2467	13.8722
24.6752	37.5835	27.5	29.4664	19.4957	17.4026	39.0533	42.6495	34.3816	41.9586	43.4377	34.5369	42.3628	28.9754	35.7091	43.5017	23.0708	35.2586	40.4526	45.4887	29.4444	40.0588	28.9563	57.6994	44.4107	37.6977	44.8021	40.6961	26.6886	34.4646	20.0083	36.8996	16.8757	34.8406	60.0978	39.3366	50.5108	33.8893	31.994	40.3921	35.4742	30.5915	27.6579	67.7579	40.1054	39.4244	26.0362	27.4977	46.4336	39.8825
0	3.88795	3.92857	9.30518	2.59943	1.45022	4.50614	2.43712	1.18557	1.39862	4.20365	0	3.97151	1.93169	5.35637	6.69256	0	5.50916	3.94659	9.88886	6.44096	4.62217	2.63239	10.943	5.92143	5.99736	8.96041	4.6957	6.27968	5.48301	6.66944	5.98371	7.59407	2.48862	6.77159	3.42057	2.06166	6.77785	5.89363	6.34733	8.0103	1.7995	2.51435	4.16057	2.29174	4.31204	6.12615	3.23503	6.85951	6.93609
0	7.77589	0	3.10173	6.49857	2.90043	0	9.74846	4.74229	6.9931	0	6.27944	0	0	0	0	0	0	1.9733	0	0	1.54072	0	0	0	0	0	0	0	0	0.83368	0	0	0	0	0	0	0	0	0.57703	0	0	0	0	0	0	0	0	0.527655	0
0	1.29598	0	35.6699	0	1.45022	0	28.0268	3.55672	12.5876	1.40122	1.56986	42.3628	7.72677	0	3.34628	0	0	2.95995	0.988886	0	1.54072	0	0.994817	5.92143	0	0	0	3.13984	0.783286	1.66736	0.997286	2.53136	0	3.38579	5.13085	7.21582	9.31955	4.20973	0.57703	1.14433	0	1.25718	1.18873	0	4.92805	0	0	0	0
3302.37	3850.36	3408.69	4520.77	3926.43	2972.95	3843.74	5054.58	3380.07	3902.15	4654.84	3797.49	3263.26	3055.94	6052.69	5449.42	4526.48	5470.59	5779.79	6079.67	5899.92	5446.46	5083.15	6214.62	5393.43	5873.13	6128.92	6537.98	5139.92	5042.01	4830.34	4967.48	4980.02	5109.13	5138.79	4720.39	5430.42	5091.86	5196.5	5073.24	4944.64	2935.88	4385.03	4659.25	4828.12	4451.87	5395.61	4383.46	5182.1	4844.86
570.272	552.088	695.357	617.244	514.687	581.537	669.913	689.704	522.838	514.692	647.362	571.429	624.852	502.24	864.16	729.489	750.568	729.412	806.092	850.442	777.516	779.606	758.129	790.879	763.864	808.787	804.944	723.138	706.464	676.76	701.125	652.225	603.307	675.245	730.485	684.114	677.257	717.605	750.175	712.632	818.195	797.178	843.565	857.672	1149.31	736.743	699.913	854.048	952.945	807.187
1969.9	2128	1753.45	1800.55	2165.32	1770.72	1707.83	1877.8	2053.41	2089.54	1862.22	2053.38	1879.85	2263.95	1585.48	1574.43	1658.02	1844.47	1667.44	1615.84	1632.32	1485.26	1594.35	1423.58	1379.69	1512.19	1500.87	1533.93	1785	1633.94	1493.96	1425.12	1328.96	1551.24	1754.69	1521.3	1449.35	1591.1	1625.8	1506.05	1644.4	1854.38	1616.73	1685.03	2051.11	1592.37	1764.33	1600.26	1690.61	1826.79
5412.1	5513.11	4822.98	6603.58	5489.99	4479.72	5538.05	6265.83	4816.98	5509.17	5971.99	5403.46	4767.14	4665.04	7706.03	6889.99	6075.3	6395.03	7267.65	7599.59	7989.56	7404.72	6458.13	8243.05	8177.49	8425.44	8673.68	8662	5535.54	6065.77	5829.09	6072.47	6493.77	6041.53	5784.63	5860.29	6550.94	5942.48	6115.06	6074.97	6143.9	4568.03	5911.24	7858.13	8885.07	5988.19	5962.28	6462.51	6892.23	6486.98
11382.1	8753.06	9750.72	11110.4	9624.38	4559.48	10280	4706.07	11152.7	6967.93	15263.5	5830.46	11591.5	15882.4	7875.64	8452.71	7651.8	8030.15	7593.25	6950.88	7077.7	8224.38	5572.77	8478.82	5343.1	7142.86	6112.49	6818.16	9554.53	8175.16	7659.86	8347.28	10178.6	9324.02	7129.63	7560.31	8862.06	7789.45	8138.26	7811.83	7382.06	5402.09	7342.53	8620.7	10323.1	8250.78	8815.54	7694.52	8620.3	9417.47
237.156	184.029	240.952	327.232	197.556	126.169	274.875	104.796	224.073	138.463	441.383	128.728	358.76	363.158	237.466	187.392	196.87	181.802	185.49	208.655	213.472	258.842	191.287	235.772	230.936	194.486	185.182	197.219	335.963	281.983	320.967	253.311	339.202	275.407	246.316	231.744	228.845	225.364	200.383	244.084	267.773	177.251	241.378	138.488	113.441	264.882	206.758	262.037	227.947	241.896
3300.99	2597.15	2959.52	2611.65	3003.64	3706.76	2580.52	1954.57	3185.64	2598.64	2487.16	2773.94	2990.55	3612.27	2222.89	2123.22	2454.73	1972.28	2164.71	2101.38	2024.3	2306.46	2296.32	2286.09	2408.05	2261.01	2183.35	2206.98	2139.8	2144.64	2520.22	2225.94	2590.42	2299.48	2117.81	2488.46	2190.52	2054.54	2327.98	2139.63	2547.85	2638.06	2340.86	1527.52	884.611	2152.32	2372.35	2454.31	1954.43	1953.38
619.622	727.046	658.691	992.552	730.439	772.966	842.649	1284.36	698.303	678.331	892.575	863.423	726.787	502.24	1783.67	1857.19	1505.75	1645.03	1824.31	1978.76	1935.97	1787.24	1705.79	1973.72	1733.99	1912.3	1838.38	2064.54	1475.72	1566.57	1484.78	1543.8	1688.42	1520.54	1557.46	1495.64	1661.7	1553.82	1593.81	1552.21	1556.86	1030.21	1565.81	1622.62	1608.23	1510.45	1543.79	1518.31	1557.11	1466.98
577.126	705.014	599.762	1650.12	812.321	1064.46	877.196	1881.45	669.849	847.564	1448.86	981.162	746.645	637.459	10303.9	8531.34	6079.91	11870	9793.48	10418.9	11996.8	11439.9	6280.01	14842.7	13164.3	14795.5	14853.4	17541.6	8794.69	10269.7	9934.14	9448.28	17630.1	10680.3	8251.18	8778.89	14528.5	10439.6	10041.9	9669.29	8797.02	795.378	7406.02	6432.84	6129.26	8871.71	12007.3	8567.97	7421.99	8334.58
2286.57	2169.47	3724.29	2348.01	1965.17	2292.79	3354.07	2571.16	2474.29	2366.47	3145.73	2161.7	3058.07	2735.28	3140.62	3734.45	3466.76	4275.11	4197.2	3784.47	3617.98	3759.37	2790.34	3026.23	2376.47	3415.07	3518.45	3380.91	4402.05	4460.03	3814.92	3864.48	4315.12	4049.81	4017.24	3971.28	4053.23	4246.32	4379.81	4094.6	3692.75	3276.89	3984.62	4299.65	4767.96	4151.26	4429.21	3887.43	3978.52	4544.01
0	0	1.30952	0	0	5.80087	0	0	2.37115	1.39862	0	0	0	0	1.78546	3.34628	1.53805	0	0	0	0	1.54072	1.75493	1.98963	0.986905	0	1.4934	0	0	0	0.83368	0.997286	2.53136	0.829539	0	1.71028	2.06166	2.54169	1.68389	0.57703	0	0.899749	1.25718	0	0.572935	0.616006	1.53154	2.69586	1.58296	1.73402
0	0	0	0	0	2.90043	1.50205	1.21856	0	5.59448	2.80243	1.56986	0	0	0	0	0	0	0.986649	0	0.920138	0	0	0	0	0	0	1.56523	0	1.56657	0	0.997286	0	0.829539	0	1.71028	0	0	0.841947	0.57703	0	1.7995	0.628588	0	0.572935	0	0	0	0	0.867011
1041.84	947.363	1086.91	1223.63	1051.47	1097.81	1177.61	1149.1	1033.82	937.076	1078.94	1100.47	1104.08	888.579	1201.61	1174.54	1227.36	1099.63	1163.26	1184.69	1191.58	1207.93	1253.02	1256.45	1279.03	1241.45	1314.19	1256.88	1119.35	1198.43	1203	1146.88	1267.37	1106.6	1069.06	1232.26	1232.87	1223.4	1276.39	1244.08	1069.95	1164.28	1132.09	980.112	721.898	1026.27	1171.63	1154.37	921.813	947.643
1516.15	1467.05	1872.62	1482.63	1407.59	1010.8	1823.49	1615.81	1596.97	1579.04	1961.7	1461.54	1924.86	1721.14	1135.55	1092.56	995.118	1003.77	1015.26	1131.29	1056.32	992.226	1423.25	1251.48	1101.39	1123.22	1339.58	1177.06	475.686	487.987	414.339	517.591	447.206	537.541	595.9	580.642	633.962	715.063	650.825	601.265	474.896	450.774	477.098	584.263	572.935	529.765	438.02	401.144	513.408	574.828
101.443	72.575	91.6667	35.6699	94.8791	232.035	46.5635	97.4846	201.547	81.12	39.2341	111.46	108.555	61.8142	57.1346	56.8868	166.109	41.8696	68.0788	51.4221	59.809	73.9547	139.517	59.689	132.245	58.2601	88.1107	36.0004	50.2374	21.932	30.0125	58.8399	40.5017	57.2382	16.929	61.5703	43.2949	41.5143	26.1004	23.6582	41.768	197.045	37.0867	30.9071	23.4903	91.1688	35.2254	70.6315	78.0929	39.8825
150.793	164.59	301.191	120.967	123.473	378.507	250.842	244.93	124.485	218.185	155.535	244.898	211.814	169.989	71.4182	73.6182	69.2123	74.9245	66.1055	104.822	107.656	36.9774	79.8492	58.6942	62.175	55.6898	65.7097	76.6965	26.6886	47.7805	31.6799	29.9186	34.5952	48.1133	34.7044	25.6543	35.0483	42.3616	26.1004	38.084	34.902	58.4837	40.2296	60.0311	72.7627	49.2805	52.0723	34.507	53.2931	64.1588
0	1.29598	2.61905	1.55086	2.59943	7.25109	0	2.43712	3.55672	2.79724	0	3.13972	3.97151	0	0	1.67314	1.53805	2.20366	0	0.988886	0	1.54072	0	1.98963	1.97381	0	2.9868	1.56523	3.13984	3.13315	0	2.99186	1.68757	3.31816	0.846448	2.56543	2.06166	0.847231	2.52584	0.57703	1.14433	0	1.25718	1.18873	0	0.616006	0	1.61751	1.05531	1.73402
579.867	517.097	671.786	638.956	554.978	613.442	674.42	670.207	669.849	490.916	702.01	571.429	759.883	585.303	692.757	660.891	815.167	556.425	550.55	548.832	651.458	644.022	894.136	721.242	795.445	646.001	661.577	696.529	627.968	645.428	681.951	543.521	603.307	639.575	581.51	736.278	639.116	654.063	670.19	640.503	623.659	701.804	633.616	427.944	268.706	607.998	680.003	620.047	524.489	593.903
37.0128	29.8076	47.1429	43.4242	51.9885	5.80087	40.5553	28.0268	37.9383	40.56	40.6353	47.0958	2.64768	38.6339	51.7782	70.2719	72.2884	29.7494	37.4927	36.5888	48.7673	47.7624	68.4422	43.7719	58.2274	31.7003	41.8153	37.5656	116.174	115.926	106.711	73.7991	69.1904	46.4542	89.7235	111.169	82.4666	33.8893	48.8329	70.9746	69.804	59.3835	52.8014	11.293	9.16695	79.4647	117.928	45.8296	50.6549	50.2866
4.11253	2.59196	15.7143	4.65259	10.3977	1.45022	10.5143	8.52991	9.48459	8.39172	7.00609	6.27944	1.32384	11.5902	26.7818	30.1165	23.0708	12.1201	15.7864	20.7666	28.5243	29.2737	17.5493	36.8082	34.5417	22.2759	25.3878	20.348	42.3878	53.2635	44.1851	33.9077	70.0342	29.8634	47.4011	45.3226	48.4491	26.2642	20.2067	39.238	40.0515	4.49875	27.6579	10.6986	2.86467	52.3605	65.8562	22.6452	17.4126	18.2072
505.842	438.042	552.619	587.777	653.756	640.996	800.592	500.827	425.621	468.538	427.371	392.465	602.346	562.123	828.451	846.609	752.106	730.514	826.812	746.609	1000.19	913.649	708.991	838.63	730.309	632.293	622.749	616.702	792.809	669.71	639.433	875.617	1012.54	681.881	633.143	698.651	794.771	577.812	623.883	873.046	551.566	445.376	450.069	294.212	185.631	524.221	1026.13	372.567	445.868	399.692
1335.2	1306.35	1576.67	1691.99	1397.19	1572.04	1548.61	1821.74	1358.67	1272.74	1678.66	1442.7	1678.63	1298.1	1780.1	1929.13	1877.96	1559.09	1819.38	1775.05	2037.19	2124.66	1953.23	2025.45	2433.71	1912.3	1914.54	1986.28	2340.75	2407.04	2740.31	2313.7	2504.36	2202.43	2256.63	2539.77	2235.87	2257.02	2278.31	2368.13	2220	1973.15	2260.4	1433.02	801.536	2152.94	2554.61	1959.35	1652.61	1713.21
254.977	812.581	19.6429	15.5086	166.363	24.6537	186.254	325.355	654.436	83.9172	12.611	94.1916	581.165	160.331	10.7127	5.01942	0	189.515	1.9733	5.93331	5.52083	3.08145	3.50986	6.96372	0.986905	1.71353	1.4934	0	3.13984	0.783286	0.83368	2.99186	9.28164	4.14769	2.53934	3.42057	14.4316	9.31955	3.36779	6.92436	2.86082	4.49875	3.14294	2.37747	2.86467	0	6.12615	1.07834	1.58296	4.33506
0	3.88795	0	0	0	0	0	2.43712	9.48459	0	1.40122	1.56986	0	0	0	0	0	3.30549	0	0	0	0	1.75493	0	0	0	0	0	0	0	0	0	0	0	0	0	0	0	0	0	0	2.69925	0	0	0	0	0	0	0	0
1546.31	1915.46	292.024	1916.87	1752.01	707.706	384.524	330.229	1241.3	876.935	477.815	365.777	507.03	604.62	564.204	388.169	473.719	603.804	603.829	735.731	549.322	317.389	289.563	374.051	219.093	478.075	289.72	444.526	227.638	245.952	265.11	240.346	186.477	254.668	256.474	193.262	180.396	265.183	204.593	267.165	260.907	318.511	269.664	315.609	442.879	211.906	240.452	288.996	301.291	267.039
0	0	0	1.55086	0	1.45022	0	1.21856	1.18557	1.39862	0	1.56986	1.32384	0	5.35637	5.01942	3.0761	3.30549	4.93324	1.97777	3.68055	3.08145	1.75493	3.97927	0.986905	4.28383	5.97361	3.13047	1.56992	1.56657	1.66736	5.98371	1.68757	3.31816	1.6929	0.855142	3.0925	3.38893	1.68389	2.88515	1.71649	0.899749	3.14294	1.7831	1.7188	1.84802	10.7208	2.69586	2.63827	2.60103
3402.44	2823.94	2725.12	1966.49	3028.33	3363.05	2545.97	2307.95	3541.31	3173.47	2013.55	2948.2	3026.29	4170.53	1498	1527.58	1877.96	1802.6	1612.18	1572.33	1629.56	1425.17	2032.21	1520.08	1737.94	1624.43	1647.22	1641.93	1332.86	1197.64	1336.39	1237.63	1198.18	1105.78	1256.13	1239.1	1268.95	1256.44	1308.39	1287.35	1471.03	1997.44	1377.24	1545.95	2039.65	1230.16	1180.82	1467.62	1677.41	1558.02
470.2	622.071	78.5715	835.915	495.191	435.065	208.785	503.264	289.28	303.501	127.511	207.221	146.946	81.1311	342.807	409.919	456.801	226.977	346.314	177.011	128.819	597.801	406.266	257.657	322.718	364.982	259.852	89.2183	398.759	264.751	383.493	286.221	167.07	400.667	539.188	430.137	480.368	511.728	276.159	358.912	222	241.133	236.349	531.959	126.619	391.78	281.803	166.065	316.593	296.518
180.952	213.837	288.095	238.833	198.856	155.173	336.459	244.93	160.052	137.065	333.49	177.394	260.796	144.877	232.109	262.683	215.327	156.46	202.263	191.844	189.548	303.523	213.224	248.704	234.883	185.918	173.235	190.959	175.831	220.103	205.085	169.539	168.757	180.01	176.061	214.641	186.581	206.724	241.639	215.232	227.721	261.827	235.092	241.313	298.499	235.314	205.226	263.116	224.781	242.763
371.499	410.826	446.548	631.201	421.107	465.52	524.215	1353.82	350.93	404.201	525.456	773.941	385.237	229.872	1173.04	938.632	884.379	743.736	854.438	890.986	1199.86	1010.71	925.724	1208.7	1158.63	1070.96	1356.01	1116.01	618.548	661.877	749.479	670.176	634.527	691.006	727.099	610.572	790.648	1091.23	615.463	634.156	953.225	637.922	869.337	910.571	1043.89	766.927	802.526	858.361	885.405	801.985
1280.37	1367.26	1773.1	1603.59	1252.92	1514.03	1859.54	2164.16	1779.55	1569.25	2241.95	1499.22	2071.81	1947.15	3219.18	3086.94	2587	3073.01	3320.07	3856.65	3244.41	3357.24	2593.78	4024.03	3110.72	3589.85	3443.78	4207.35	2824.28	3655.6	3026.26	3298.02	4036.67	3210.32	3738.76	2989.58	4039.83	3445.69	3160.67	2986.13	3532.54	1635.74	3234.71	3153.71	2499.14	3709.59	3320.38	3334.24	3351.14	3748.96
86.3632	68.687	129.643	88.3992	85.7811	56.5585	180.246	93.829	66.3921	92.309	107.894	84.7724	139.003	131.355	149.978	155.602	124.582	127.812	144.051	188.877	89.2534	120.176	100.031	119.378	92.769	108.809	95.5777	108.001	210.369	190.339	186.744	174.525	150.194	185.817	192.99	133.402	164.933	217.738	166.705	237.159	161.35	195.246	158.404	217.538	245.216	115.809	151.622	168.761	186.262	148.259
234.414	304.556	243.572	269.85	236.548	352.403	126.172	382.627	206.29	472.734	95.2828	339.09	139.003	75.3361	139.266	75.2913	87.6689	89.2483	72.0254	112.733	156.423	135.584	253.587	189.015	365.155	179.064	294.2	194.089	20.4089	32.898	38.3493	18.9484	22.7822	20.7385	99.0344	97.4862	112.361	78.7925	143.131	30.5826	30.8969	34.1905	34.5723	28.5296	26.355	94.8649	18.3785	33.4286	36.4082	33.8134
309.811	383.611	390.238	387.716	363.92	556.883	390.533	804.248	403.095	630.778	469.408	642.072	391.856	361.227	1189.11	1122.68	1236.59	1062.17	1036.97	1155.02	1218.26	1295.75	1181.94	1432.54	1393.51	1329.7	1190.24	1413.41	905.843	1078.59	1017.09	877.611	1117.17	970.561	1031.82	967.166	1140.1	948.899	965.713	1011.53	849.091	570.441	754.305	536.119	346.053	867.952	744.328	807.14	699.67	755.167
16.4501	20.7357	43.2143	18.6104	18.196	7.25109	34.5471	26.8083	26.0826	20.9793	42.0365	18.8383	29.1244	15.4535	23.2109	50.1942	41.5274	40.7678	44.3992	50.4332	29.4444	38.5181	14.9169	38.7978	27.6333	35.9842	37.335	45.3918	50.2374	61.0963	42.5177	51.8589	61.5964	74.6585	71.9481	40.1917	67.0041	54.2228	53.0427	59.4341	39.4793	12.5965	42.1154	36.8508	22.9174	33.2643	53.6039	18.871	27.9657	39.0155
93.2175	86.8308	81.1905	80.6449	109.176	95.7143	84.1147	48.7423	109.073	82.5186	56.0487	106.75	99.2879	158.399	67.8473	45.1748	52.2937	35.2586	25.6529	30.6555	29.4444	55.466	64.0549	43.7719	55.2667	36.8409	49.2823	28.1742	53.3773	53.2635	40.0167	41.886	27.0011	33.1816	46.5547	41.902	40.2024	27.1114	41.2554	36.9299	50.9226	116.068	51.5442	49.9269	70.471	33.8803	36.7569	42.0554	42.74	41.6165
1562.76	1448.91	1306.91	1074.75	1560.96	1576.39	1131.04	938.29	1543.62	1548.27	926.204	1405.02	1396.65	1883.4	560.633	588.946	784.406	716.19	640.335	542.898	621.093	543.875	694.951	536.206	531.942	573.176	628.722	499.31	620.118	550.65	618.591	519.586	543.398	472.008	546.806	626.819	529.848	527.825	516.955	577.03	600.2	1275.84	579.558	778.621	977.427	532.845	473.245	672.886	599.416	711.816
841.699	699.83	777.857	522.641	876.007	1540.13	594.811	450.866	1186.76	756.654	545.073	723.705	961.107	1025.73	369.589	384.822	747.492	482.602	371.967	324.355	389.218	281.952	660.73	316.352	555.627	322.144	365.883	358.439	428.588	311.748	359.316	410.882	391.517	389.883	326.729	435.268	327.805	303.309	369.615	330.638	439.994	1180.47	458.869	220.51	227.455	375.147	444.146	476.628	359.333	403.16
530.517	554.68	470.119	445.098	610.865	781.667	437.096	453.304	694.746	605.603	369.921	568.289	562.631	629.732	341.022	319.57	504.48	355.892	296.981	332.266	337.691	343.581	558.067	330.279	444.107	294.727	307.641	358.439	292.005	329.764	348.478	358.026	295.325	313.566	360.587	419.02	333.99	350.754	362.037	361.798	377.628	659.516	334.409	268.06	275.009	298.147	382.885	320.807	291.793	325.129
3339.38	3296.98	3643.1	3576.29	3063.42	2548.03	3349.57	2082.52	3924.25	2980.46	6177.97	3117.74	4761.85	6121.54	3460.21	2966.48	2136.35	3006.9	2436.04	2534.51	2842.31	3486.66	2638.53	3969.32	3450.22	2745.08	2744.87	3545.25	2646.88	2893.46	2463.53	2617.87	3300.89	2349.25	2764.5	2379.86	2947.15	2184.16	2204.22	1980.37	2493.49	1354.12	2288.06	1531.09	1161.91	2879.83	2485.69	2139.43	2147.55	2805.65
10319.7	8167.28	12549.2	13582.5	10440.6	8003.75	13596.5	8114.38	10934.5	6937.16	18511.5	10056.5	11933.1	11849	21380.8	23243.3	20442.2	24957.6	21738.8	17999.7	19562.1	22298.9	14529.9	20120.2	14083.1	20096.3	17232.4	21379.5	28209.9	23800.9	21855.8	24992	28960.4	27477.6	19426	22134.5	25161.6	23099.8	25878.1	24208.7	24481.2	13293.8	21299.7	24956.9	31236.4	23881.3	30005.9	24816.4	24683.7	26670.1
392.062	396.57	479.286	383.063	374.317	382.857	432.59	416.747	405.466	386.019	487.624	408.163	399.799	465.538	301.742	378.13	310.686	341.568	380.846	387.643	388.298	332.796	299.215	268.6	288.176	362.412	388.284	338.091	318.694	322.714	334.306	425.841	388.141	409.792	319.957	365.146	421.61	400.74	436.128	442.005	349.02	394.99	342.58	596.15	689.813	336.955	392.074	384.968	406.294	402.293
2485.34	2774.7	1739.05	1994.41	2127.63	2781.52	1490.03	2771	1937.23	2635	879.964	2678.18	1212.64	1257.53	2069.34	2827.61	2442.42	1994.31	2112.41	1775.05	1844.88	1979.83	1612.78	1731.98	1600.76	1845.47	1724.88	1344.54	2185.33	1113.83	1679.03	3406.73	1908.64	2459.58	1074.14	1359.68	1867.87	2573.04	1736.09	2635.87	2049.49	4324.2	1917.19	2919.53	9007.68	2033.43	1418.2	2174.48	2603.45	1558.02
172.726	208.653	147.976	117.866	179.36	377.056	69.0942	221.778	149.382	295.109	35.0304	238.619	42.3628	57.9508	55.3491	76.9645	63.0601	48.4806	58.2123	50.4332	62.5694	69.3326	57.9126	49.7408	65.1357	53.1195	68.6965	31.3047	50.2374	31.3315	53.3555	81.7774	44.7206	59.7268	32.165	37.6263	47.4183	83.0287	45.4651	85.4004	46.9175	125.965	49.6584	72.5128	203.392	51.7445	35.2254	54.4563	60.6803	40.7495
115.151	184.029	162.381	198.51	204.055	210.281	163.723	207.155	197.991	223.779	204.578	152.276	181.366	177.716	237.466	195.757	179.952	204.941	208.183	242.277	259.479	244.975	239.548	239.751	262.517	247.605	241.931	261.394	252.757	234.203	293.456	261.289	344.265	311.077	248.856	239.44	315.435	292.295	303.943	297.17	234.587	134.063	198.634	105.797	73.3356	251.946	237.388	169.3	129.803	148.259
375.612	387.499	416.429	476.115	395.113	378.507	369.504	458.178	424.435	370.634	549.277	439.561	431.571	432.699	401.727	361.398	436.806	333.855	364.073	366.877	441.666	456.054	549.292	419.813	483.583	384.688	350.949	352.178	510.224	456.656	511.046	464.735	462.395	392.372	490.94	500.258	412.333	479.533	517.797	429.887	434.273	402.188	356.409	180.688	113.441	426.276	490.092	320.268	287.572	301.72
1021.28	931.811	921.905	707.194	907.2	1039.81	830.633	810.341	1003	990.223	844.934	891.68	921.391	977.437	635.622	640.813	755.183	697.459	589.029	583.443	585.208	647.104	828.326	626.734	679.977	562.895	612.295	550.962	665.646	589.031	648.603	609.342	578.837	509.337	665.308	672.142	581.389	593.062	621.357	603.573	665.427	1104.89	665.046	682.334	737.94	632.022	655.499	702.001	638.462	739.56
0	0	1.30952	0	1.29971	0	0	0	0	0	0	1.56986	0	1.93169	0	0	0	0	0	0	0	1.54072	0	0	0.986905	0	1.4934	0	0	2.34986	0	0	0	1.65908	0	0	2.06166	0	0	0.57703	1.71649	4.49875	0	0	0	1.23201	1.53154	0	0	0
220.706	219.021	222.619	162.841	253.444	298.745	214.793	134.041	252.527	261.542	127.511	237.049	236.967	351.568	157.12	163.968	249.164	224.774	186.477	177.011	175.746	161.776	225.508	166.134	175.669	203.91	159.794	148.697	210.369	194.255	223.426	221.397	242.166	196.601	221.769	258.253	209.259	195.71	200.383	212.924	269.489	379.694	316.808	216.944	302.51	244.554	243.515	253.411	255.913	234.96
252.235	264.38	293.333	269.85	139.069	21.7533	497.178	19.4969	43.8662	20.9793	269.034	21.978	232.996	189.306	1.78546	6.69256	4.61415	9.91648	3.94659	6.9222	7.3611	1.54072	0.877464	3.97927	4.93452	5.1406	5.97361	6.26094	3.13984	1.56657	0	0	1.68757	0.829539	0	0.855142	0	1.69446	0.841947	1.15406	0	4.49875	1.25718	1.18873	1.14587	0.616006	1.53154	0	2.11062	0
1.37084	3.88795	2.61905	9.30518	2.59943	5.80087	3.0041	8.52991	2.37115	4.19586	2.80243	4.70958	2.64768	1.93169	1.78546	6.69256	3.0761	5.50916	8.87984	1.97777	6.44096	3.08145	2.63239	6.96372	7.89524	5.99736	7.46701	6.26094	3.13984	4.69972	0.83368	1.99457	4.21893	1.65908	3.38579	2.56543	0	5.08339	2.52584	3.46218	0	1.7995	3.77153	1.7831	0.572935	1.84802	0	2.15669	1.58296	0.867011
252.235	159.406	103.452	100.806	192.358	36.2554	88.6208	24.3712	109.073	50.3503	39.2341	31.3972	131.06	376.68	8.92728	6.69256	24.6088	20.9348	12.8264	16.8111	5.52083	10.7851	6.14225	4.97408	2.96071	6.85413	7.46701	7.82617	10.9894	6.26629	5.83576	9.97286	10.1254	6.63631	5.07869	7.69628	8.24666	13.5557	3.36779	4.03921	4.00515	8.99749	5.0287	8.91551	6.87522	6.16006	7.65769	4.85254	6.85951	4.33506
415.366	440.634	464.881	445.098	406.81	532.23	404.051	511.794	554.848	489.517	465.204	492.936	450.105	519.626	464.218	602.331	393.741	477.093	511.084	433.132	474.791	594.719	486.115	606.838	511.217	454.943	492.823	403.83	1014.17	1302.61	1128.8	1013.24	960.228	969.731	1365.32	1098.86	981.352	1013.29	1076.01	985.567	889.143	502.96	894.48	539.686	570.643	1386.01	1398.29	813.071	762.989	940.707
84.9924	51.8393	19.6429	54.2802	23.3948	4.35065	24.0328	13.4041	17.7836	11.189	33.6292	7.8493	34.4198	15.4535	12.4982	8.3657	7.69025	12.1201	4.93324	16.8111	7.3611	16.948	7.89718	8.95335	12.8298	6.85413	16.4274	18.7828	28.2585	28.9816	19.1747	11.9674	7.59407	23.2271	15.2361	16.2477	24.74	17.7919	18.5228	20.7731	15.4484	4.49875	16.3433	17.2367	9.73989	16.6322	10.7208	9.70509	16.885	11.2711
1151.51	1183.23	1051.55	1113.52	1260.72	1212.38	1040.92	1174.69	1126.29	1274.14	1039.7	1257.46	1032.59	1118.45	1089.13	1067.46	1119.7	1107.34	1071.5	1101.62	1042.52	1012.26	1009.08	1084.35	929.664	1137.79	1045.38	1028.36	995.329	910.179	957.065	991.302	933.227	1081.72	897.235	968.021	1021.55	1053.96	1067.59	1055.96	1171.22	1232.66	1100.03	1412.22	1934.23	1105.11	1153.25	1206.13	1289.59	1305.72
1924.67	1759.94	1327.86	1819.16	1791.01	3315.2	1210.65	2890.42	2310.68	2786.05	1757.13	3076.92	1510.5	1981.92	3736.96	3980.4	2594.69	3228.37	4809.91	4710.06	4067.01	3788.64	2668.37	4091.68	3450.22	3488.75	4097.89	4260.57	3064.48	3646.2	3558.15	2765.47	3327.89	3473.28	3548.31	3840.44	3646.05	3407.56	3811.49	3244.06	3239.02	1789.6	3234.08	3021.76	2934.57	3612.26	5051.01	3176.26	2937.98	3398.68
238.527	334.363	56.3095	232.629	193.657	1005	70.5963	1406.22	122.114	516.091	102.289	1243.33	154.889	94.653	123.196	95.369	121.506	154.256	92.745	121.633	141.701	84.7398	83.3591	109.43	93.7559	99.3848	170.248	109.566	70.6464	53.2635	48.3535	43.8806	40.5017	58.0677	45.7082	37.6263	49.4799	77.9453	50.5168	53.6638	42.3401	35.0902	42.1154	40.417	64.7416	46.2004	56.6669	38.2812	55.9314	53.7547
145.31	219.021	31.4286	107.01	120.873	896.234	34.5471	770.129	46.2374	718.891	47.6414	932.496	64.8681	63.7459	28.5673	21.7508	35.3752	56.1934	25.6529	26.6999	65.3298	13.8665	28.0788	17.9067	35.5286	25.703	95.5777	32.8699	15.6992	15.6657	15.0062	12.9647	10.1254	23.2271	12.6967	6.84114	10.3083	23.7225	15.155	17.3109	7.43813	11.6967	11.3146	10.1042	9.16695	8.62408	10.7208	5.39171	10.0254	8.67011
5.48338	0	5.2381	0	2.59943	0	0	8.52991	1.18557	1.39862	2.80243	3.13972	2.64768	0	3.57091	3.34628	1.53805	1.10183	3.94659	4.94443	7.3611	7.70362	10.5296	10.943	8.88214	6.85413	8.96041	9.3914	0	4.69972	2.50104	0.997286	3.37514	2.48862	1.6929	1.71028	2.06166	4.23616	3.36779	3.46218	0.572164	0	1.88576	1.18873	0.572935	2.46402	3.06308	0.539171	0	0
312.553	295.484	767.381	409.428	304.133	184.178	666.909	182.784	277.424	162.24	695.004	147.567	616.909	535.079	171.404	209.143	243.012	199.431	216.076	187.888	161.944	175.642	193.042	157.181	205.276	219.332	231.477	206.611	307.704	279.633	341.809	315.142	220.228	323.52	275.096	286.473	258.739	378.712	306.469	323.137	266.056	362.599	280.35	345.922	361.522	290.755	287.929	296.005	313.427	260.103
279.652	269.564	492.381	313.274	228.75	247.987	537.733	272.957	239.486	223.779	425.97	237.049	402.447	330.32	239.251	282.761	298.382	262.236	284.155	239.31	258.559	280.412	259.729	246.714	280.281	286.16	327.055	291.134	304.564	260.051	304.293	307.164	281.824	283.702	259.013	291.604	362.853	291.448	303.101	304.672	327.278	345.504	346.352	375.64	449.754	321.555	312.434	347.226	367.248	348.538
35.642	42.7674	47.1429	44.975	38.9914	58.0087	54.0737	54.8351	50.9797	40.56	56.0487	59.6547	58.2489	40.5656	57.1346	48.5211	55.3698	65.0081	52.2924	39.5554	46.927	46.2217	37.7309	59.689	56.2536	60.8304	62.7229	51.6527	80.0659	72.8456	57.524	66.8181	77.6283	65.5336	67.7159	76.1077	61.8499	67.7785	78.3011	76.1679	53.7834	35.99	60.973	38.0395	40.6784	66.5286	79.64	41.5162	45.3783	67.6269
899.274	946.067	982.143	1217.43	852.612	729.459	1061.95	1149.1	814.489	832.179	1308.74	985.872	934.63	838.355	1264.1	1169.53	1090.48	1361.86	1360.59	1297.42	1265.19	1206.39	1129.3	1255.46	1137.9	1276.58	1462.04	1267.84	1207.27	1205.48	1087.95	1168.82	1091.01	1221.08	1227.35	1195.49	1200.92	1292.88	1321.01	1180.6	1149.48	770.185	1098.14	1259.46	1503.95	1233.24	1190.01	1113.93	1236.3	1318.72
457.862	628.551	590.595	491.624	419.807	377.056	584.297	495.953	377.012	325.879	526.858	395.605	530.859	403.724	514.211	525.366	555.236	648.979	651.188	582.454	488.593	483.787	487.87	444.683	379.958	543.19	465.941	466.44	684.485	624.279	694.456	746.967	556.899	681.051	669.541	696.086	651.486	743.869	746.807	711.478	827.349	962.732	783.22	849.351	1118.37	659.126	730.544	759.153	919.175	859.208
39.7545	81.6468	1.30952	27.9155	50.6888	56.5585	4.50614	67.0207	40.3095	62.9379	1.40122	64.3642	1.32384	0	23.2109	8.3657	18.4566	24.2403	26.6395	35.5999	127.899	7.70362	36.8535	16.9119	37.5024	55.6898	106.032	64.1746	3.13984	6.26629	1.66736	0	3.37514	0	11.0038	8.55142	7.21582	10.1668	10.1034	4.03921	3.43298	1.7995	2.51435	0.594367	1.7188	4.31204	0	0.539171	2.11062	2.60103
1.37084	0	2.61905	0	1.29971	0	0	0	1.18557	0	0	0	1.32384	0	0	0	0	0	0.986649	1.97777	0	1.54072	0	0.994817	0	0	0	0	0	0.783286	0	2.99186	1.68757	0	0	0	0	1.69446	0	0.57703	0	0	0.628588	0.594367	0	0.616006	0	0.539171	0	0
0	0	0	0	0	0	0	0	0	0	0	0	0	0	0	0	0	0	0.986649	0	0	0	0.877464	0	0	0	0	0	0	0	0	0.997286	0.843786	0	0	0.855142	0	0	0	0	0.572164	0	0	0	0	0.616006	0	0	0	0
318.036	364.171	405.953	316.376	318.43	342.251	437.096	353.382	432.734	334.27	448.389	348.509	460.696	394.066	357.091	398.207	355.29	334.957	328.554	316.443	331.25	366.692	367.657	340.227	355.286	346.99	313.614	364.7	416.029	467.622	453.522	399.912	399.954	358.361	474.011	490.852	376.254	388.032	405.818	409.114	449.149	472.368	451.955	354.837	346.625	537.773	499.282	367.715	345.614	435.24
988.379	934.403	1117.02	949.128	981.284	941.191	1069.46	978.502	887.994	875.537	1006.07	883.831	995.526	1023.8	905.226	1099.25	1085.86	931.047	961.983	1003.72	897.134	1053.85	1032.78	970.941	1055.99	1008.41	827.345	948.532	1108.36	1102.08	1154.65	1117.96	1093.55	1036.09	1126.62	1186.94	1076.19	998.039	989.288	1050.77	1191.82	1310.03	1216.95	1236.28	1253.58	1139.61	1024.6	1230.39	1134.46	1205.15
24.6752	19.4397	20.9524	20.1612	29.8934	24.6537	22.5307	36.5567	41.4951	33.5669	16.8146	40.8163	25.1529	28.9754	19.64	23.424	19.9947	22.0366	18.7463	13.8444	18.4028	27.733	22.8141	26.86	21.7119	22.2759	29.868	21.9133	18.839	25.0652	20.0083	15.9566	18.5633	20.7385	31.3186	22.2337	16.4933	18.6391	20.2067	22.5042	20.0257	17.995	15.7147	15.4535	21.1986	19.7122	36.7569	17.2535	19.5232	20.8083
1191.26	1048.45	1100	1225.18	1178.84	1461.82	997.36	1221	1287.53	1223.79	1032.7	1248.04	1195.43	1261.4	1451.58	1387.03	1415.01	1156.92	1125.77	1208.42	1255.99	1451.36	1486.42	1427.56	1511.94	1242.31	1246.99	1324.19	1136.62	1232.11	1266.36	1223.67	1429.37	1165.5	1161.33	1295.54	1177.21	1211.54	1299.12	1225.03	1169.5	1244.35	1254.66	834.492	568.351	1155.63	1245.14	1160.3	904.4	986.659
2135.78	1993.22	2849.52	2641.12	2074.34	1551.73	2586.53	2279.92	2488.52	2012.62	3615.14	1946.63	2766.82	2766.19	3004.92	3133.79	2603.92	2886.8	2874.11	2808.44	2881.87	3448.14	2807.88	3589.3	2946.9	2998.68	2767.27	3094.47	3475.8	3542.8	3444.77	3653.06	4174.21	3580.29	3421.34	3522.33	3721.3	3622.76	3686.04	3488.14	2946.64	1713.12	2763.27	1972.71	1928.5	3755.17	4008.04	2529.25	2657.27	2777.04
98.7008	80.3509	117.857	111.662	89.6802	59.4589	93.127	68.2392	104.33	71.3297	105.091	69.0738	108.555	123.628	130.338	108.754	95.3591	85.9428	90.7717	118.666	102.135	117.095	78.9718	143.254	101.651	106.239	74.6701	117.393	160.132	128.459	144.227	109.701	190.696	180.01	121.889	123.141	147.409	147.418	136.395	128.101	94.9792	68.3809	95.5453	83.2114	64.1687	130.593	143.965	91.6591	82.3141	109.243
2113.84	2275.74	1691.91	2165	2277.1	1940.39	1910.61	1868.05	1336.14	1681.14	905.186	1450.55	1147.77	1031.52	933.793	941.978	1090.48	900.196	730.12	877.142	874.131	856.642	640.549	558.092	1063.88	1034.97	1246.99	291.134	627.968	253.002	575.24	579.423	439.612	531.734	245.47	359.16	450.474	709.98	396.557	402.767	383.922	696.406	401.039	515.316	315.687	423.812	298.65	380.655	480.166	200.28
186.435	165.886	213.452	201.612	207.954	204.481	207.283	229.089	228.816	202.8	266.231	210.361	201.223	204.76	187.473	194.084	196.87	169.682	192.397	183.933	230.955	231.109	291.318	250.694	307.914	236.467	240.438	245.742	185.25	179.373	180.909	213.419	234.572	202.408	179.447	224.902	195.858	203.336	223.116	188.689	197.969	219.539	197.377	134.327	105.993	226.074	183.785	182.24	150.382	175.136
977.412	975.874	1182.5	1245.34	1176.24	1000.65	1281.25	1245.37	1014.85	1121.69	1283.51	1092.62	1162.33	1072.09	1289.1	1348.55	1373.48	1262.7	1313.23	1392.35	1357.2	1488.34	1530.3	1370.86	1435.95	1360.54	1312.7	1383.67	1400.37	1499.21	1536.47	1522.86	1645.38	1474.09	1430.5	1576.88	1443.16	1445.38	1525.61	1480.08	1388.64	1260.55	1443.24	702.542	385.585	1299.77	1571.36	1307.49	947.14	1056.89
2327.69	2558.27	2603.33	2230.14	2446.06	2068.01	2715.7	2003.31	2356.92	2093.74	2278.38	2186.81	2468.96	2412.69	1728.32	1932.48	1968.7	2095.68	2159.77	2106.33	1837.52	1744.1	1754.05	1563.85	1565.23	1874.6	1789.1	1756.19	2062.87	2080.41	2049.19	2097.29	1858.02	1945.27	2068.72	2193.44	2007.03	2026.58	2081.29	2235.41	2203.98	2725.34	2247.83	2712.69	3496.05	1882.51	1987.94	2248.34	2498.97	2268.97
763.561	659.655	674.405	629.65	710.943	784.568	689.44	565.411	648.509	672.737	613.733	708.007	677.805	612.347	557.062	582.253	718.269	582.869	522.924	490.487	586.128	597.801	730.927	552.123	644.449	592.025	561.519	565.049	659.366	715.141	670.279	644.247	649.715	613.029	659.383	695.231	586.543	573.576	643.247	622.615	728.937	1148.08	760.591	767.923	900.653	640.646	614.147	767.78	713.389	675.402
0	0	0	0	0	0	0	0	0	0	0	0	0	0	0	0	0	0	0	0	0	0	0	0	0	0	0	0	0	0	0	0	0	0	0	0	0	0	0	0.57703	0	0	0	0	0	0	0	0	0	0
1588.81	1582.39	1630.36	1738.52	1538.86	1646	1653.76	2973.28	2479.03	2219.61	2229.34	2059.66	2179.04	1904.65	4394.01	4104.21	3432.93	3421.19	3638.76	4347.14	3837.89	4927.23	4448.74	5663.49	4446.01	4478.32	3796.23	4556.4	3036.22	3486.41	3441.43	3422.68	3998.7	3341.38	3941.91	3531.74	3791.4	3688.85	3376.21	3381.97	2555.86	1398.21	2383.6	1339.7	625.072	3177.97	3079.92	2100.61	1936.49	2144.99
740.256	838.5	949.405	1023.57	877.307	719.308	1033.41	928.541	901.036	819.592	1301.73	866.562	920.068	1050.84	1314.1	1184.58	1045.87	1220.83	1225.42	1206.44	1379.29	1312.7	1239.86	1399.71	1503.06	1309.14	1406.78	1452.54	1205.7	1283.02	1318.88	1365.28	1898.52	1453.35	1285.75	1260.48	1403.99	1394.54	1422.89	1335.25	1147.19	565.043	1013.28	508.184	280.738	1158.09	1493.25	948.942	879.601	860.942
0	0	0	0	0	0	0	0	0	0	0	0	0	0	0	0	0	0	0	0	0	0	0	0	0	0	0	0	0	0	0	0	0	0	0	0	0	0	0	0	0	0	0	0	0	0	0	0	0	0
20.5627	31.1036	24.881	35.6699	24.6946	27.5541	36.0492	57.2722	27.2682	25.1752	40.6353	32.967	30.4483	23.1803	87.4873	81.9839	66.1362	63.9062	73.9987	75.1553	80.052	90.9027	92.1337	99.4817	109.546	95.9578	77.6569	93.914	72.2163	74.4122	70.8628	64.8236	69.1904	85.4425	69.4088	71.832	57.7266	76.2508	76.6172	74.4368	60.0772	34.1905	49.6584	44.5775	20.0527	65.9126	67.3877	53.9171	43.2677	49.4196
3645.08	3819.26	3423.1	3653.83	3419.55	3045.46	3680.02	3341.29	2909.4	3462.98	3085.48	3248.04	3023.65	2820.27	3561.98	3848.22	4191.19	3735.21	3880.49	3842.81	3463.4	3548.29	3372.97	3305.78	3192.64	3531.59	3461.71	3161.77	3015.81	2846.46	2859.52	2974.9	2779.43	3003.76	2717.95	2815.98	2836.85	3006.82	2907.24	3109.61	3172.65	3956.2	3228.43	4672.92	6274.78	2984.55	2883.89	3500.3	3889.34	3666.59
1099.42	1095.1	1020.12	1110.42	1119.05	1213.83	1042.42	1246.58	1190.32	1153.86	1000.47	1122.45	1101.43	1220.83	1156.98	1256.53	1175.07	1217.52	1233.31	1273.68	1421.61	1317.32	1340.76	1338.03	1149.74	1410.24	1372.44	1330.45	1488.28	1493.73	1357.23	1639.54	1515.44	1508.1	1411.88	1464	1540.06	1607.2	1534.87	1603.57	1347.45	1389.21	1455.18	1611.33	1679.27	1395.87	1458.02	1507.52	1516.48	1411.49
1698.48	1949.16	1595	2436.41	1811.8	1499.52	1821.98	1861.96	1530.58	1489.53	1933.68	1499.22	1515.79	1510.58	2754.96	2635.2	2296.31	2295.11	2618.57	2500.89	2253.42	2744.03	2171.72	2854.13	2696.22	2590	2676.18	2631.16	2392.56	2735.24	2746.14	2368.55	2617.42	2805.5	2800.05	2649.23	2598.73	2552.71	2559.52	2536.62	2557.57	1707.72	2494.24	2155.77	1616.25	2913.09	2576.05	2513.62	2246.75	2391.22
276.911	305.852	343.095	334.986	310.632	364.005	315.43	302.202	352.115	246.157	333.49	257.457	381.265	320.661	355.306	322.916	444.496	310.716	314.741	298.644	334.01	368.233	475.585	312.372	413.513	299.868	316.601	328.699	370.501	421.408	415.173	392.931	451.425	326.838	382.595	379.683	330.897	337.198	407.502	377.954	398.226	397.689	340.695	130.761	103.128	362.827	480.903	328.895	257.496	251.433
3499.77	3260.69	3097.02	2824.12	3480.63	3619.74	2941.01	2697.89	3321.98	3451.8	2524.99	3054.95	2909.8	3295.47	1656.9	1785.24	2148.66	2007.54	1801.62	1839.33	1771.27	1651.66	1751.42	1554.9	1613.59	1770.08	1902.59	1469.75	1604.46	1640.99	1800.75	1740.26	1434.44	1585.25	1725.91	1818.03	1551.4	1791.05	1683.89	1804.95	1745.1	3023.16	2042.28	2806.01	3627.82	1691.55	1678.57	2140.51	2244.12	2052.22
2383.9	2161.7	1686.67	1308.93	2351.18	3084.61	1395.4	1629.21	2827.59	2581.85	1120.97	2552.59	2070.48	2945.83	1017.71	858.321	1064.33	1024.7	951.129	958.23	951.422	841.235	1612.78	939.107	1055.99	885.896	1019.99	936.01	758.271	716.707	748.645	735.997	659.84	726.676	740.642	857.708	688.596	754.036	774.591	775.528	877.128	1420.7	827.85	618.736	602.727	680.07	680.003	723.568	699.143	765.571
245.381	233.277	437.381	327.232	243.046	95.7143	560.264	203.499	170.723	83.9172	423.168	119.309	362.732	343.841	349.949	443.382	304.534	374.623	432.152	369.843	200.59	280.412	193.042	226.818	210.211	302.438	273.293	220.698	491.385	513.836	648.603	524.572	373.797	575.7	755.878	485.721	579.328	551.548	456.335	652.044	668.86	360.799	526.756	779.216	639.968	558.101	540.633	583.383	699.67	593.903
2644.36	3049.44	2619.05	3455.32	3101.12	3387.71	2858.4	4533.04	2915.32	3181.86	3267.64	3249.61	2970.69	2236.9	5577.76	5335.65	4940.22	4741.18	5274.62	5731.58	5073.64	5799.28	4947.14	6254.41	5850.37	5748.04	5485.26	5631.71	4008	4351.16	4643.6	5044.27	5022.21	4426.42	4922.1	4905.1	5002.63	4669.09	4645.86	4628.93	5319.98	5105.18	5598.83	4863.11	4015.7	5009.97	5182.73	5666.69	4637.03	4792.84
3534.04	3343.63	3222.74	2889.26	3407.85	3722.71	2995.08	2805.12	3781.98	3608.44	2705.75	3301.41	3099.11	3612.27	1956.86	2098.12	2470.11	2205.87	2071.96	2001.5	2175.21	2066.11	2734.18	1855.33	2108.03	2135.92	2295.36	2044.2	1987.52	1944.9	1903.29	1896.84	1802.33	1750.33	1934.13	2101.94	1742.11	1956.26	1955	1982.67	2082.11	3128.43	2185.6	2877.33	3576.83	1960.75	1742.89	2297.95	2540.13	2424.16
2.74169	10.3679	0	0	3.89914	4.35065	3.0041	4.87423	4.74229	4.19586	1.40122	3.13972	2.64768	9.65847	1.78546	0	0	3.30549	0	0	1.84028	0	0.877464	0.994817	1.97381	0	0	0	0	1.56657	0.83368	0	0	0.829539	0.846448	0	1.03083	0.847231	0.841947	1.15406	0	0.899749	0.628588	0	0.572935	1.23201	0	0	0.527655	0
376.982	388.795	472.738	507.132	374.317	384.308	525.717	393.594	368.713	352.452	461	335.95	402.447	309.071	412.44	433.343	449.111	351.484	430.179	375.777	420.503	465.298	379.942	434.735	527.007	400.966	448.021	468.005	445.857	486.421	553.564	540.529	550.992	491.917	429.149	577.221	460.782	460.894	565.788	518.75	502.36	619.028	581.444	609.821	610.175	532.845	428.831	595.245	509.187	506.334
19.1918	0	1.30952	3.10173	6.49857	5.80087	0	10.967	0	44.7559	1.40122	1.56986	1.32384	0	0	0	0	1.10183	0	2.96666	1.84028	0	2.63239	0.994817	0.986905	0	0	0	0	0	0	0	0	1.65908	0	0	0	1.69446	1.68389	0	0.572164	0	1.25718	0.594367	0.572935	0.616006	0	0	1.05531	0.867011
38.3837	41.4714	56.3095	0	32.4928	43.5065	46.5635	48.7423	69.9488	36.3641	0	73.7834	50.3059	36.7022	48.2073	55.2136	44.6035	44.0733	36.506	42.5221	50.6076	58.5475	67.5647	90.5283	57.2405	43.6951	65.7097	31.3047	58.087	57.9632	46.6861	50.8616	39.6579	43.136	71.1017	53.874	45.3566	44.9033	35.3618	37.5069	38.9072	33.2907	26.4007	20.8029	6.87522	56.6725	61.2615	29.1153	35.8805	33.8134
287.877	362.875	366.667	305.52	291.136	275.541	393.537	251.023	247.785	204.199	364.316	227.63	357.436	322.593	416.011	485.211	430.654	440.733	485.431	475.654	386.458	465.298	359.76	447.667	376.011	410.391	352.443	436.7	594.999	581.199	490.204	517.591	573.774	590.632	567.12	536.174	620.561	538.839	580.943	572.413	536.118	329.308	500.356	352.46	364.386	554.405	575.859	448.591	475.945	515.872
1303.67	1340.05	1251.91	1346.15	1445.28	1341.45	1261.72	1228.31	1321.91	1356.66	1303.13	1456.83	1306.63	1508.65	1178.4	1074.16	1224.29	1326.6	1235.28	1179.74	1264.27	1069.26	1246.88	1066.44	1095.46	1210.61	1181.28	1161.4	1288.9	1304.96	1257.19	1244.61	1338.24	1234.35	1178.26	1321.2	1295.76	1325.92	1299.12	1266.58	1170.08	1399.11	1188.66	1280.86	1647.19	1241.25	1324.78	1290.24	1234.71	1350.8
12801	11382.6	10916.2	8506.48	11267.2	14251.3	8056.99	12205.1	17225.2	17659	9676.8	14056.5	12628.1	17213.3	12353.6	11494.5	9312.89	10879.5	10951.8	12600.4	11699.6	12626.2	11507.1	15058.5	13431.8	12495.1	13712.4	14714.8	10089.9	11750.1	10596.9	10983.1	12721.8	11894.8	11868.9	10656.8	12802.9	11225	11588.6	11001.6	8669.43	5259.03	7681.34	5703.55	3146.56	10222	11017.9	7668.64	7904.27	8946.69
74.0256	67.391	60.2381	80.6449	77.9828	81.2122	61.584	84.0805	73.5055	64.3366	98.0852	64.3642	68.8396	54.0874	69.6328	71.945	79.9786	79.3319	73.9987	81.0886	90.1735	70.8733	69.3196	77.5957	68.0964	96.8145	85.1239	90.7836	75.3561	90.8612	83.368	93.7448	92.8164	94.5674	81.259	100.907	85.559	96.5844	100.192	93.4788	97.2679	89.9749	96.8025	99.8537	110.003	102.257	113.334	112.687	108.697	106.642
708.727	622.071	667.857	668.422	634.26	748.312	569.276	545.914	690.004	609.799	686.596	638.933	720.168	685.751	610.626	582.253	579.845	540.999	587.056	553.776	599.01	534.631	620.367	575.004	583.261	581.744	633.202	648.007	601.279	613.313	633.597	651.228	664.059	630.45	628.065	627.675	578.297	604.923	684.503	604.727	607.638	596.534	542.471	457.663	299.645	553.173	713.697	595.245	552.982	524.542
304.328	94.6067	129.643	234.18	210.554	159.524	90.1229	398.468	244.228	79.7214	107.894	229.199	389.208	86.9262	98.2001	60.2331	149.191	45.1751	66.1055	56.3665	52.4479	58.5475	240.425	60.6838	63.1619	61.6871	64.2163	59.4789	83.2057	75.1955	249.27	80.7801	91.9726	70.5108	235.313	98.3414	75.2507	83.8759	83.3527	90.0166	90.4019	68.3809	230.063	84.9945	88.8049	94.2489	70.4508	200.033	233.223	87.5681
3218.74	3995.51	2802.38	4201.29	2934.75	2291.34	3292.49	4623.21	1997.69	4026.63	2435.32	2780.22	2047.98	1728.87	3681.61	2971.5	2423.97	3222.86	3522.34	3590.64	3813.05	2582.25	2209.45	3274.94	1996.51	3553.86	4250.22	3765.95	3909.1	3326.62	3582.32	3624.14	3332.95	3971.83	3704.06	2664.62	3637.81	4029.43	3509.23	3744.92	3649.26	1707.72	3728.78	4317.48	5219.43	3646.14	3706.32	3770.43	4460.79	3936.23
42.4962	42.7674	62.8572	48.0768	31.1931	17.4026	76.6045	46.3052	22.5259	47.5531	54.6475	39.2465	59.5727	75.3361	46.4218	60.2331	49.2176	50.6842	50.3191	57.3554	34.9652	64.7104	52.6478	47.7512	57.2405	51.406	116.485	31.3047	56.5171	53.2635	67.5281	124.661	60.7526	119.454	61.7907	53.0188	127.823	59.3062	45.4651	47.3164	73.237	66.5814	71.659	147.403	115.733	75.7687	62.7931	79.2582	87.5907	72.8289
2128.92	2188.91	1968.22	1992.86	1969.07	1409.61	2093.86	1462.27	2002.43	1930.1	2037.37	1356.36	2044.01	2634.83	1099.84	1196.3	1119.7	1021.4	1159.31	1244.02	1244.95	1063.1	1191.6	1119.17	1208.96	993.848	1350.04	1086.27	929.392	1158.48	1042.1	1103	902.007	1076.74	1129.16	1106.55	905.07	970.927	879.835	1065.2	1122.59	1499.88	1233.92	1730.8	1467.86	1291.15	1010.82	1297.25	1409.37	1345.6
138.455	177.549	197.738	170.595	185.859	153.723	196.768	197.406	144.64	131.47	191.967	161.696	170.775	110.107	192.829	190.738	204.561	181.802	195.356	200.744	200.59	186.428	249.2	201.948	219.093	183.348	194.142	198.785	188.39	186.422	233.431	207.435	238.791	201.578	192.144	226.613	188.642	196.558	204.593	195.036	182.52	131.363	160.29	56.4649	36.0949	179.258	173.064	143.959	128.22	110.977
533.259	417.306	405.953	316.376	456.199	558.334	331.953	346.07	527.58	492.315	336.292	474.097	431.571	687.683	244.607	266.029	302.996	312.92	281.195	270.955	274.201	226.486	264.994	235.772	219.093	256.173	259.852	261.394	249.617	223.237	230.096	279.24	229.51	256.328	228.541	239.44	241.215	240.614	232.377	239.467	279.788	296.917	279.722	326.308	416.524	264.266	277.208	291.153	346.669	304.321
442.783	325.291	480.595	446.649	440.603	587.338	417.569	415.528	537.065	339.865	340.496	356.358	504.382	336.115	342.807	358.052	410.659	279.865	325.594	325.343	316.527	348.204	453.649	342.217	438.186	299.868	339.002	344.351	298.285	327.414	416.007	348.053	399.954	318.543	343.658	364.291	325.743	293.142	335.937	299.478	323.845	423.782	341.323	110.552	87.659	314.779	362.975	313.259	244.832	259.236
109.668	133.486	115.238	201.612	90.9799	104.416	159.217	171.817	109.073	120.281	184.961	114.6	176.07	110.107	273.175	244.279	218.403	196.126	171.677	255.133	201.51	229.568	193.92	195.979	199.355	221.046	167.261	269.22	238.628	175.456	221.759	220.4	226.135	256.328	173.522	184.711	226.783	277.892	212.171	238.89	227.149	164.654	250.178	285.296	202.819	293.219	294.055	225.374	232.696	178.604
1269.4	1058.82	1217.86	1012.71	1328.31	1364.65	1165.59	839.586	1560.21	1183.23	1146.2	1268.45	1363.55	1703.75	501.713	619.062	698.275	515.657	471.618	417.31	487.673	585.475	773.923	579.978	665.174	536.335	546.585	444.526	741.002	674.41	676.115	605.352	506.271	522.61	659.383	725.161	558.711	484.616	554.001	534.329	691.174	873.657	719.733	635.379	817.005	744.751	687.661	673.964	623.16	757.768
822.507	799.621	542.143	576.921	739.537	1003.55	666.909	656.803	918.819	804.207	549.277	984.302	733.406	904.033	1074.84	634.12	707.503	613.72	496.284	582.454	482.152	449.891	792.35	575.999	806.301	498.638	456.981	540.006	996.899	1076.24	541.892	267.273	198.29	939.038	634.836	388.235	414.394	571.881	523.691	487.59	328.422	755.789	416.754	438.049	426.263	298.763	372.164	324.042	324.508	323.395
46235.9	39711.5	35765.7	33566.9	40097.5	55673.8	30882.1	35635.5	53884.3	43044	31227.5	43274.7	42129.8	50853.8	23037.7	21755.8	21689.6	22034.4	23067.8	24391.9	24023.9	19605.7	27874.4	23849.7	24748.6	23916.6	30195.1	25405.3	19919.1	20271.5	20371.8	16218.9	17682.4	21151.6	18930	19965.9	19134.3	22385.5	22669.4	21371.4	16991	18841.7	15810.2	20402.3	19910.1	16558.8	20662	17237.3	18192	17698.3
3620.4	3776.49	4372.5	3377.78	3714.58	4687.1	3400.64	3019.59	4586.98	3486.76	3343.3	3080.06	4000.64	3633.52	2915.65	2922.98	3139.16	3060.89	2991.52	3174.32	2970.2	2927.37	3029.01	3010.31	3055.46	3209.45	3052.51	3315.17	3177.52	3101.81	3273.86	3080.62	3436.74	3281.66	2981.19	3186.26	3217.23	3215.24	3170.77	3239.44	3239.59	3071.74	2993.96	2767.97	2429.82	2898.31	3191.73	3331	3251.41	3039.74
17038.2	13239.7	16531.4	13791.8	14667.3	15122.9	12743.4	12852.1	24776.1	20562.5	20122.9	16255.9	20368.6	28875	19059.7	18029.8	15032.9	20731	17826.8	17574.5	19792.2	21878.3	15837.3	25684.2	19316.7	19913	19784.6	22191.9	22704.2	23137.5	21321.4	21941.3	31080.8	24521.2	21045.2	20061.6	26153.2	22156.8	23694.9	22374.3	15533.1	5269.83	12781.1	8105.98	6930.79	21093.3	25524.6	12502.8	12327.1	15412
7228.47	7757.75	6235.95	7301.46	7378.47	6575.28	6569.96	7499.01	6900.04	7479.82	6626.36	7516.49	6040.67	6818.88	7570.33	7381.9	7339.57	8208.64	7566.61	8102.93	8122.98	6418.65	7304.01	6757.79	6933.99	7796.57	7722.38	8219.04	5541.81	4916.69	5176.32	5311.54	5617.08	5432.65	5071.92	5173.61	5458.26	5154.56	5459.18	5133.26	5943.64	6547.48	5519	8026.93	10621.1	5261.3	4585.43	6069.99	6952.38	6353.46
434.558	518.393	429.524	455.954	465.297	506.126	459.627	392.376	510.982	521.686	441.383	450.55	419.657	552.464	535.637	317.897	379.898	351.484	323.621	348.088	345.052	354.366	373.8	369.077	382.919	366.696	374.844	389.743	503.944	531.068	320.967	299.186	280.981	446.292	368.205	330.085	268.016	316.865	348.566	325.445	270.634	430.98	289.779	342.356	372.408	274.739	263.425	254.489	265.41	310.39
1421.57	1286.91	1393.33	1220.53	1421.89	1181.93	1299.27	972.409	1249.59	1293.72	1219.06	1202.51	1190.13	1427.52	924.866	799.761	936.672	1032.42	894.89	828.686	861.249	742.629	865.179	763.024	803.34	783.941	852.732	798.269	1135.05	1134.98	972.071	817.774	737.469	967.242	910.778	910.727	848.375	836.217	880.676	896.704	924.045	1088.7	986.254	1233.91	1669.53	962.817	1010.82	1056.24	1096.47	1080.3
3996.01	4143.25	3465	3928.34	4110.99	3706.76	3565.86	4177.22	3735.74	4201.46	3424.57	3819.47	3316.21	3125.48	3465.57	3754.53	3888.19	4297.14	3802.54	4046.52	3863.66	3443.52	3619.54	3330.65	3042.63	3760.35	3717.08	3515.52	3194.79	3467.61	3121.3	3322.96	3068	3064.32	3382.41	3206.78	3102.8	3143.23	3211.19	3270.6	3535.4	4599.52	3709.92	4920.17	7081.47	3316.57	3269.83	4063.2	4198.02	4177.26
112.409	116.638	399.405	167.493	114.375	140.671	485.162	141.353	104.33	106.295	407.754	166.405	266.091	208.623	446.364	436.69	398.355	516.759	268.368	281.832	480.312	301.982	401.878	366.092	400.683	480.646	430.1	621.398	403.469	339.163	308.462	327.11	353.546	296.145	316.572	304.431	292.756	263.489	309.836	295.439	314.69	267.226	284.122	363.753	564.341	303.075	249.641	394.134	411.571	421.367
2733.46	2816.17	2438.33	2106.07	2677.41	2720.61	2183.98	1524.42	1395.42	1721.7	1778.14	1670.33	1427.1	1686.37	1935.43	2335.7	2714.66	2637.78	2499.18	2538.47	1752.86	1859.65	1748.79	1313.16	1290.87	1831.77	1696.5	1399.32	3036.22	2761.08	3343.06	2918.06	2171.06	2788.91	2110.2	1883.02	1616.34	2135.87	1878.38	2048.46	3990.27	6674.34	4319.03	4412.58	6780.68	3134.24	3107.49	4793.23	4840.18	3813.11
206.998	169.774	340.476	173.697	154.666	188.528	315.43	199.844	126.856	163.639	218.59	189.953	260.796	260.779	219.611	237.586	295.306	226.977	204.236	196.788	190.469	192.59	215.856	181.057	187.512	165.356	188.169	156.523	320.264	340.73	330.137	236.357	231.197	296.975	282.714	310.417	251.523	333.809	345.198	279.859	292.376	487.664	341.952	364.347	344.907	328.331	373.695	345.07	346.142	312.991
592.205	646.695	692.738	949.128	621.263	533.68	805.098	821.308	592.787	607.001	912.192	642.072	751.94	573.713	1258.75	1350.22	1073.56	1274.82	1462.21	1605.95	1350.76	1365.08	1045.94	1338.03	1238.57	1498.48	1279.85	1613.76	1364.26	1400.52	1472.28	1550.78	1827.64	1554.56	1388.18	1449.47	1575.11	1480.11	1549.18	1483.54	1386.35	969.93	1333.23	1154.86	818.724	1337.35	1465.68	1353.32	1200.41	1292.71
338.599	353.803	332.619	210.917	326.228	311.797	288.393	165.724	303.507	337.068	234.003	259.027	326.988	448.153	183.902	172.333	223.017	233.588	185.49	138.444	133.42	132.502	171.983	128.331	128.298	144.793	140.38	118.958	196.24	171.54	176.74	170.536	181.414	169.226	167.597	189.842	162.871	149.96	164.18	197.344	218.567	399.489	226.92	277.57	394.752	208.21	196.037	227.53	244.304	249.699
394.803	321.403	220	294.664	350.923	487.273	214.793	294.891	386.497	419.586	226.997	386.185	178.718	357.363	205.327	244.279	389.127	284.272	294.021	293.699	283.402	163.317	185.145	76.6009	129.285	207.337	189.662	220.698	282.585	256.135	259.275	243.338	252.292	236.419	128.66	197.538	148.44	133.015	172.599	99.2491	287.799	726.997	306.751	515.911	731.065	301.843	275.677	354.775	384.133	390.155
10074.3	9180.73	8270.96	8629	10935.8	17293.8	6705.14	14622.7	13664.9	17645	8585.26	19739.4	8119.1	11093.7	20050.7	18153.6	14417.7	17864	18351.7	18039.3	20971.8	19390	20057.9	25586.7	22329.7	20131.4	21206.3	24680.6	15926.8	17015.3	14189.2	15373.2	20344.5	17331.6	14819.6	14469.9	18620.9	16090.6	17253.2	15167.8	13887.6	7973.58	12651.6	10221.3	9246.02	14664.6	16960.3	12195	12418.4	14972.4
0	0	0	0	0	0	0	1.21856	2.37115	4.19586	0	1.56986	1.32384	0	0	1.67314	3.0761	1.10183	0	0	0	0	0	0	0	0	0	0	0	0.783286	0.83368	1.99457	0	0	0	0	0	0.847231	0	1.15406	0.572164	0	1.25718	0.594367	0.572935	1.23201	1.53154	0.539171	1.05531	0
51223	59245.8	51975	56529	54291.6	76335.1	55385	128620	50303.9	100337	55796.5	102506	46826.8	40090.4	109609	85042.4	76628.7	108712	103147	109952	113823	68757.9	92404	85728.3	77754.3	102405	137026	129285	55648.9	50679.4	55849.9	50616.2	34672	52242.7	62114.1	47775.1	47731.6	55883.4	51618.1	53762.4	67202.4	68447.5	58654.1	66045.5	95117.5	48398.3	49729.1	68540	77024.4	75393.6
389.32	421.194	474.048	781.635	382.116	645.347	519.709	1106.45	495.57	310.494	581.505	637.363	460.696	241.462	3853.01	3575.5	2971.51	3944.56	3721.64	4275.94	3376.91	2753.27	2133.99	2747.68	1895.84	3628.4	3243.67	3961.61	2678.28	2131.32	2271.78	3501.47	4257.74	3249.3	1873.19	2078.85	3177.02	2869.57	2967.02	2815.33	1929.34	1494.48	2036	3680.92	4987.97	1741.45	1741.36	2345.4	2574.96	2065.22
4.11253	5.18393	0	4.65259	9.09799	11.6017	0	9.74846	16.598	8.39172	0	18.8383	1.32384	1.93169	7.14182	6.69256	4.61415	2.20366	2.95995	1.97777	7.3611	1.54072	2.63239	3.97927	9.86905	5.1406	8.96041	3.13047	1.56992	7.04958	2.50104	1.99457	4.21893	5.80677	3.38579	3.42057	5.15416	3.38893	3.36779	8.07842	1.71649	7.19799	3.77153	0.594367	2.29174	4.31204	6.12615	2.69586	3.16593	7.8031
356.42	355.099	225.238	317.927	278.139	451.018	300.41	623.902	303.507	633.575	305.465	701.727	217.109	241.462	1787.24	485.211	484.486	538.796	404.526	605.198	474.791	298.9	607.205	414.838	593.13	519.2	509.25	457.048	1262.22	1792.94	419.341	142.612	172.132	1049.37	814.283	271.08	255.646	422.768	441.18	396.419	321.556	961.832	285.379	296.589	395.898	238.394	346.128	263.655	287.572	278.311
2800.64	2860.23	2442.26	3213.39	2858.07	2706.11	2799.82	3199.93	2468.36	2857.38	2609.07	2843.02	2547.06	2086.23	2915.65	2949.75	2874.62	2529.8	2824.78	2936.99	3040.14	2899.64	2863.16	3002.36	3021.9	3164.04	3246.66	3066.29	2259.11	2315.39	2385.16	2240.9	2263.03	2332.66	2224.47	2495.31	2454.41	2348.53	2376.82	2451.22	2264.05	2816.22	2274.23	3242.27	3788.82	2229.32	2150.28	2559.45	2662.02	2558.55
851.295	914.963	893.096	1129.03	860.41	656.948	1099.5	895.64	745.726	637.771	1105.56	706.437	795.627	654.844	1256.96	1213.03	982.814	1047.84	1207.66	1312.25	1301.07	1274.18	1016.1	1263.42	1222.77	1326.27	1418.73	1272.54	1265.35	1375.45	1405.59	1401.19	1550.03	1467.45	1276.44	1286.13	1374.1	1475.03	1317.65	1474.31	1216.42	919.544	1230.77	1006.86	715.595	1175.34	1381.45	1317.2	1110.71	1097.64
995.233	934.403	1229.64	1246.89	995.58	933.94	1356.35	1044.3	1103.77	980.433	1485.29	1000	1167.63	1321.28	1810.45	1679.83	1445.77	1816.92	1880.55	1965.9	1735.38	1941.31	1337.25	2109.01	1693.53	1845.47	2019.08	2016.02	2014.21	2074.14	1992.5	2185.05	2452.04	2268.79	2105.96	2061.75	2481.21	2196.02	2221.06	2086.54	1842.94	775.584	1679.59	1447.88	1301.71	2080.87	2383.07	1629.92	1699.05	2014.93
282.394	273.452	301.191	226.426	278.139	281.342	258.352	199.844	315.363	262.941	298.459	240.188	326.988	353.5	198.186	207.469	203.023	226.977	180.557	146.355	172.066	167.939	204.449	166.134	210.211	185.061	155.314	190.959	230.778	229.503	191.747	164.552	194.914	229.782	199.762	226.613	180.396	206.724	195.332	208.308	201.402	381.494	221.891	233.586	328.865	189.114	212.884	252.871	217.394	250.566
1995.95	1543.51	1612.02	1312.03	1544.06	1991.15	1240.69	1177.13	2304.75	1766.46	1604.39	1861.85	1874.55	2507.34	1656.9	1340.19	1358.1	1636.22	1460.24	1573.32	1558.71	1656.28	1396.05	1957.8	1673.79	1518.19	1639.76	1887.67	1711.21	1565.79	1493.96	1652.5	1982.9	1575.29	1687.82	1560.64	1919.41	1417.42	1517.19	1355.44	1639.82	972.629	1347.69	812.5	567.205	1751.3	1684.69	1413.17	1377.18	1577.96
1.37084	0	0	1.55086	0	2.90043	1.50205	3.65567	1.18557	27.9724	1.40122	1.56986	1.32384	5.79508	3.57091	3.34628	0	1.10183	1.9733	19.7777	1.84028	1.54072	5.26478	0	5.92143	0	1.4934	4.6957	6.27968	0	1.66736	1.99457	0	0	2.53934	3.42057	5.15416	16.9446	1.68389	5.19327	1.71649	7.19799	1.25718	6.53804	1.7188	9.85609	6.12615	2.15669	14.2467	10.4041
896.533	865.716	976.905	902.602	974.785	1429.91	884.706	917.574	1183.2	784.626	865.952	868.132	1037.89	875.057	921.295	880.072	1005.88	729.412	775.506	810.886	780.277	944.463	1146.85	833.656	992.826	759.095	736.247	856.183	791.239	781.72	919.55	884.592	932.383	793.869	828.673	855.998	742.199	742.175	748.491	733.405	867.401	710.802	778.192	225.86	177.61	744.751	779.553	691.218	563.008	543.616
4888.43	5769.71	3692.86	6865.67	5678.45	4713.21	4512.15	7964.5	6022.71	6553.94	5644.1	5712.72	4477.22	4471.87	8452.35	8034.42	6489.03	7315.06	8385.53	9308.38	8596.85	8680.44	7955.09	9784.02	9491.06	9727.72	10153.6	9843.76	5956.27	6708.85	6517.71	6378.64	6597.56	6646.27	7223.59	6653.86	7160.16	7059.13	6671.59	6774.91	6678.3	4305.3	6260.1	6711.6	6079.41	6986.74	5793.81	6178.9	6806.75	6486.11
85749.1	74954.4	57156.8	69098.7	79928.5	85458.4	58751.1	69240.9	83258.1	91967.7	66080	94700.2	60946.9	97911.8	91926	87764.6	69087.7	92905.3	93640.9	106967	93012.1	97367.6	67088.3	108635	88509.6	98534.9	99435.2	113080	73119	74866.5	68672.8	73787.2	80913.1	77663.1	71666.2	67198	85417.8	68291.1	71019.1	70779.6	76195.1	42139.8	65883.5	76057	90752.9	77034.6	73353	75205.8	78983.6	84501.5
1366.73	1653.67	1600.24	2149.5	1434.88	1058.66	1979.7	2032.55	1121.55	1328.69	2034.57	1406.59	1375.47	919.486	2385.37	2228.62	1856.43	2282.99	2430.12	2527.59	2202.81	2052.24	1639.1	2176.66	1756.69	2450.35	2419.31	2433.94	2309.35	2273.1	2179.24	2271.82	2263.03	2394.05	2283.72	2084.84	2335.87	2441.72	2302.72	2368.71	2456.3	1796.8	2462.18	3751.05	4758.8	2330.35	2226.86	2734.68	2967.53	2642.65
276.911	276.044	238.333	204.714	259.943	287.143	222.303	186.439	271.496	248.954	191.967	210.361	258.148	260.779	110.698	140.544	175.338	144.34	129.251	148.333	143.541	123.258	221.998	124.352	162.839	132.799	134.406	133.045	133.443	119.06	139.225	128.65	116.442	116.135	132.046	135.968	105.145	105.057	127.976	115.983	165.928	313.113	154.004	177.121	238.914	137.985	145.496	169.3	167.794	164.732
1.37084	2.59196	5.2381	1.55086	2.59943	0	1.50205	1.21856	2.37115	4.19586	2.80243	3.13972	3.97151	0	3.57091	6.69256	3.0761	2.20366	0	1.97777	1.84028	0	0	1.98963	0.986905	0.856766	2.9868	0	0	1.56657	0	5.98371	2.53136	3.31816	2.53934	0.855142	1.03083	0.847231	1.68389	1.15406	5.14948	3.599	2.51435	3.5662	2.29174	3.69603	3.06308	4.85254	3.16593	6.93609
3775.31	3312.53	3920.72	5114.75	3821.16	4160.67	4226.76	4654.89	4054.66	3927.33	4768.34	3927.79	4180.68	4249.73	6134.82	6133.73	5529.29	5877.17	6453.67	7228.75	6221.05	6506.48	5422.73	6840.36	6167.17	6743.6	7314.68	6927.73	5692.53	6650.1	6532.72	6496.32	7698.7	6596.49	6566.75	6411.86	6780.81	6598.24	6652.22	6461.58	5746.24	3439.74	5238.02	4105.29	1953.71	5499.08	6608.59	5383.09	4535.19	4667.12
267.315	285.116	337.857	286.91	272.94	298.745	339.463	368.005	226.445	358.047	382.532	288.854	225.053	370.885	307.098	374.784	316.838	354.79	413.406	486.532	385.538	382.099	374.677	367.087	401.67	401.823	422.633	441.396	463.126	376.761	401.834	435.814	455.644	386.565	420.685	402.772	386.562	362.615	372.141	345.064	362.752	236.634	381.553	158.102	150.682	417.036	382.885	304.093	317.121	331.198
2235.85	2046.36	2207.86	1943.23	1826.1	1534.33	2295.13	1786.41	1683.51	1938.49	1499.3	1648.35	1454.9	2022.48	2247.89	2277.14	1865.65	2606.93	2172.6	2655.16	2402.48	2314.17	1667.18	2368.66	1885.97	2625.13	2401.39	2538.81	1681.38	1540.72	1726.55	1900.83	1777.01	1922.04	1841.02	1637.6	1886.42	1773.26	1642.64	1757.63	1797.74	1405.41	1636.21	2142.69	2220.69	1830.15	1303.34	1852.05	2172.88	1909.16
8.22507	6.47991	3.92857	6.20345	6.49857	2.90043	3.0041	1.21856	5.92787	4.19586	1.40122	4.70958	1.32384	3.86339	3.57091	3.34628	3.0761	1.10183	1.9733	0	0	6.16289	1.75493	0.994817	1.97381	1.71353	0	0	0	5.48301	3.33472	1.99457	3.37514	1.65908	2.53934	4.27571	2.06166	6.77785	6.73558	5.19327	2.28866	1.7995	3.14294	2.37747	2.86467	3.69603	1.53154	2.15669	5.27655	3.46804
581.238	500.249	720.238	474.564	500.39	522.078	564.77	553.225	515.724	527.28	557.684	703.297	688.396	710.863	489.215	704.392	598.301	610.415	601.856	607.176	437.986	500.735	549.292	417.823	226.988	440.378	449.514	378.787	593.429	490.337	516.882	572.442	403.33	563.257	634.836	600.31	474.183	582.048	583.469	571.259	601.344	914.145	661.274	830.925	1098.89	643.726	583.516	714.402	751.908	821.06
2.74169	1.29598	1.30952	4.65259	1.29971	2.90043	0	3.65567	0	1.39862	1.40122	6.27944	1.32384	5.79508	3.57091	1.67314	3.0761	2.20366	0	0.988886	3.68055	3.08145	4.38732	2.98445	0.986905	3.42706	1.4934	3.13047	3.13984	3.13315	2.50104	1.99457	1.68757	3.31816	6.77159	3.42057	5.15416	6.77785	5.05168	3.46218	4.00515	2.69925	5.0287	1.7831	1.14587	2.46402	3.06308	2.69586	4.22124	2.60103
452.379	572.824	352.262	685.482	415.908	168.225	315.43	226.652	258.455	177.625	378.329	114.6	313.75	177.716	289.244	386.495	318.376	306.309	325.594	327.321	368.975	266.545	213.224	240.746	268.438	303.295	319.588	308.351	436.438	365.011	390.996	402.903	396.579	465.371	407.142	325.809	405.117	386.338	327.517	380.84	477.757	251.93	380.924	546.818	505.328	437.98	379.822	436.729	518.157	518.473
3794.5	3391.58	2753.93	3230.45	4031.71	4041.76	2790.81	2970.84	4028.58	3871.38	2833.26	4554.16	3120.29	4201.43	2935.29	2800.84	3192.99	3434.41	2900.75	2810.41	2939.84	2562.22	2906.16	2539.77	2269.88	3014.96	3104.78	2989.6	2007.93	1761.61	1764.9	2016.51	1955.9	1968.5	1624.33	1984.79	1902.92	1832.56	1998.78	1830.34	2065.51	2882.8	2146.63	2772.72	3635.27	1809.21	2036.95	2397.16	2373.39	2409.42
1902.73	2063.2	1893.57	2490.69	1900.18	1534.33	2241.06	2658.89	1722.64	1918.91	2278.38	2194.66	1975.17	1330.94	2396.08	2705.47	2116.36	2294.01	2469.58	2591.87	2685.88	2542.19	2453.39	2814.34	2214.61	2863.31	2841.94	2892.55	1568.35	1889.29	1764.9	1915.79	1965.18	1780.19	1936.67	1895.85	1998.78	1906.27	1912.9	1888.62	1769.7	1800.4	1859.36	2426.21	2950.61	1655.21	1784.24	2024.59	2058.91	1988.06
361.903	379.723	298.572	345.842	384.715	381.407	346.973	424.058	372.27	409.796	330.687	423.862	362.732	390.202	360.662	404.9	393.741	515.657	350.26	449.943	434.305	409.832	450.139	394.942	380.945	413.818	421.139	488.353	299.855	354.045	353.481	336.085	553.523	257.157	383.441	327.52	338.113	339.74	333.411	333.523	532.113	647.82	572.643	617.548	836.485	519.293	367.569	654.554	673.815	758.635
4893.92	3414.91	7531.07	3787.21	3826.36	2720.61	6918.43	3110.98	5453.64	3818.23	8146.68	3343.8	7432.03	11825.8	4358.3	4264.84	3383.71	3870.73	3816.36	4692.26	3766.12	4358.71	4135.49	5167.08	4214.08	4318.1	3906.74	5204.4	3276.42	3337.58	2895.37	3140.45	2957.47	3245.99	3777.7	3301.71	3875.93	3074.6	3281.91	2955.55	3199.54	1990.25	2933.62	2746.57	2951.19	3574.06	2511.72	3113.72	3732.63	3704.74
970.558	784.069	805.357	800.245	857.811	983.247	748.02	782.314	912.891	1020.99	762.262	1048.67	847.256	994.822	776.673	726.143	739.802	784.504	684.734	694.198	743.471	696.407	765.149	732.185	669.121	689.697	727.287	760.704	651.516	578.065	561.067	622.306	576.306	542.518	601.825	588.338	597.883	611.701	606.202	575.876	680.303	942.937	722.247	844.002	1154.46	603.07	618.742	757.536	788.844	762.97
1539.46	2104.67	1202.14	1923.07	2034.05	1728.66	1206.14	2300.64	2262.07	3036.41	1615.6	1990.58	1421.8	1244.01	2031.85	2171.74	1664.17	2168.4	2239.69	2573.08	2390.52	2144.69	2005.88	2320.91	2169.22	2373.24	2720.98	2883.16	2321.91	2504.17	2220.92	2461.3	2403.1	2320.22	2752.65	2432.03	2639.96	2511.19	2455.12	2409.68	2449.43	1546.67	2524.41	2622.94	3053.17	2942.66	2464.25	2500.68	2748.03	2809.12
368.757	308.444	184.643	280.706	330.127	471.321	183.25	316.825	353.301	372.033	179.356	456.829	198.576	285.891	503.498	438.363	482.948	425.307	339.407	300.621	425.104	429.862	429.957	437.719	438.186	359.842	415.166	372.526	513.364	563.183	416.84	365.007	411.767	603.075	375.823	419.875	365.945	354.143	471.49	403.921	382.778	426.481	363.952	254.389	205.684	347.427	529.912	333.747	244.832	274.843
98.7008	79.0549	65.4762	65.1363	83.1817	120.368	42.0573	126.73	106.702	134.268	56.0487	97.3313	59.5727	81.1311	76.7746	80.3108	73.8264	92.5538	82.8785	83.0664	88.3332	60.0882	98.276	65.6579	88.8214	87.3901	86.6173	90.7836	56.5171	53.2635	61.6924	67.8154	46.4082	53.92	60.9443	70.9768	49.4799	60.1534	61.4621	60.0111	70.9483	52.1855	72.2876	60.6255	70.471	65.2966	64.3246	62.0047	77.0376	74.563
1125.46	1101.58	1464.05	1405.08	1223.03	1287.79	1302.28	1517.1	1485.52	1186.03	1347.97	1252.75	1480.05	1354.12	2131.83	2230.3	1901.03	1665.97	1724.66	1791.86	2032.58	2271.03	2053.27	2562.65	2380.41	2031.39	2039.99	2216.37	2058.16	2478.32	2553.56	2267.83	3042.69	2010.8	2447.93	2481.62	2392.56	2348.53	2404.6	2316.2	2163.92	1343.33	2138.46	1550.7	953.363	2385.79	2444.34	2103.85	1673.72	1901.36
0	6.47991	0	0	0	2.90043	3.0041	4.87423	4.74229	0	0	0	0	0	0	0	0	8.81465	0	0	15.6423	4.62217	0	0.994817	1.97381	0	0	0	6.27968	0	11.6715	1.99457	0	0	5.07869	2.56543	2.06166	4.23616	1.68389	12.6947	0	1.7995	3.77153	0	0	3.69603	0	0	0	0
2.74169	1.29598	1.30952	3.10173	0	5.80087	9.01229	8.52991	2.37115	0	5.60487	4.70958	0	5.79508	8.92728	5.01942	3.0761	5.50916	6.90654	0.988886	12.8819	7.70362	0.877464	3.97927	4.93452	3.42706	4.48021	7.82617	12.5594	3.91643	9.17049	0.997286	3.37514	4.97723	6.77159	2.56543	4.12333	5.08339	2.52584	5.7703	5.14948	1.7995	4.40011	2.37747	4.58348	6.16006	1.53154	2.15669	3.69358	5.20207
5.48338	20.7357	10.4762	6.20345	10.3977	18.8528	7.51024	9.74846	15.4125	13.9862	2.80243	4.70958	10.5907	5.79508	7.14182	11.712	1.53805	3.30549	11.8398	9.88886	0.920138	12.3258	12.2845	11.9378	8.88214	7.71089	11.9472	1.56523	3.13984	8.61615	5.83576	7.97829	4.21893	5.80677	12.6967	5.13085	6.18499	8.47231	3.36779	4.03921	2.28866	12.5965	2.51435	10.6986	2.29174	8.00807	4.59462	4.31337	9.49779	12.1382
1140.54	1083.44	1008.33	1006.51	1050.17	1514.03	919.253	1318.48	1291.09	1218.2	945.821	1274.73	1212.64	1278.78	1196.26	1167.85	1315.03	1189.98	1191.87	1233.14	1341.56	1419.01	1652.26	1438.5	1573.13	1238.88	1303.74	1377.41	1163.31	1277.54	1289.7	1308.44	1350.9	1213.62	1321.31	1325.47	1222.57	1191.21	1209.04	1163.29	1114	1026.61	1162.89	574.159	317.979	1238.17	1179.28	1139.81	916.009	944.175
175.468	255.308	225.238	159.739	231.349	240.736	195.266	520.324	248.97	358.047	221.392	277.865	266.091	206.691	485.644	657.544	509.095	482.602	494.311	545.865	530.919	607.045	491.38	654.589	303.967	538.049	531.651	572.876	411.319	491.904	398.499	391.933	276.762	418.088	671.233	320.678	442.227	396.504	426.025	382.571	478.901	337.406	433.097	559.894	281.884	494.037	382.885	440.503	550.344	585.233
160.389	167.182	192.5	88.3992	131.271	131.97	141.193	233.963	179.022	222.381	123.307	155.416	213.138	197.033	112.484	177.353	147.653	135.525	171.677	146.355	148.142	149.45	167.596	148.228	72.044	122.518	156.807	144.002	133.443	183.289	129.22	132.639	85.2224	120.283	221.769	107.748	129.885	137.251	149.867	133.871	131.598	151.158	137.032	169.395	134.067	157.081	145.496	139.106	176.237	202.014
8429.33	9066.69	5971.43	10361.3	8307.77	5607.99	7625.9	8757.78	9529.64	8352.56	9591.33	4565.15	6721.13	6799.56	8322.01	6814.7	4841.78	7420.83	8751.57	8712.08	9182.97	6552.7	4724.27	7941.62	5750.69	9056.02	11721.7	10469.8	4901.29	5207.29	4973.74	5785.25	6428.8	6344.31	5540	4816.16	6627.22	6425.4	6176.52	6156.91	4880.56	2388.83	4627.66	5636.39	6463.85	5413.46	5423.18	4275.09	4909.83	5300.91
601.801	526.169	663.929	508.683	579.672	527.879	602.321	492.297	524.023	521.686	546.475	536.892	628.823	533.147	478.502	532.059	613.682	467.176	490.364	476.643	491.354	516.142	600.185	503.377	528.981	526.911	465.941	522.788	447.427	451.173	468.528	476.703	463.238	446.292	496.019	466.053	494.799	472.755	408.344	462.201	474.324	676.611	511.67	591.395	639.395	434.9	441.083	594.167	544.54	545.35
6.85422	2.59196	3.92857	6.20345	3.89914	0	0	1.21856	2.37115	2.79724	4.20365	0	0	1.93169	3.57091	3.34628	0	5.50916	2.95995	2.96666	0	1.54072	2.63239	1.98963	3.94762	0.856766	1.4934	1.56523	7.8496	3.91643	3.33472	0.997286	0	1.65908	1.6929	0	3.0925	2.54169	0.841947	1.15406	0.572164	2.69925	0.628588	1.18873	1.7188	0.616006	0	1.61751	1.05531	0.867011
659.376	601.336	721.548	963.086	561.476	716.407	844.151	959.005	660.364	593.015	1006.07	596.547	841.961	647.117	1512.28	1554.35	1148.92	1290.24	1359.6	1281.6	1440.94	1576.16	1177.56	1696.16	1460.62	1441.94	1353.02	1576.19	1461.59	1530.54	1564.82	1831.02	2096.81	1749.5	1504.14	1541.82	1720.46	1773.26	1780.72	1685.5	1337.15	661.316	1359.01	537.308	324.281	1459.93	1704.6	1170.54	1017.32	977.122
344.082	366.763	375.833	272.952	379.516	374.156	336.459	299.765	347.373	395.81	257.824	296.703	362.732	390.202	189.258	200.777	232.246	208.246	175.623	148.333	187.708	183.346	152.679	212.891	160.865	168.783	186.675	162.784	167.981	174.673	163.401	226.384	209.259	172.544	200.608	140.243	198.951	203.336	212.171	214.655	165.928	280.722	163.433	205.057	155.838	137.985	272.614	175.77	181.513	211.551
451.008	434.154	429.524	474.564	483.493	453.918	401.047	515.45	407.837	402.803	432.976	483.517	409.066	326.456	594.557	590.619	502.942	589.48	588.043	591.354	602.69	588.556	586.146	618.776	546.745	587.741	582.427	643.311	474.116	444.907	486.036	484.681	550.148	481.133	460.468	482.3	532.94	477.839	515.271	498.554	452.01	457.972	468.298	485.004	587.258	492.805	451.804	469.079	487.025	483.792
807.428	765.925	734.643	722.702	839.615	944.091	763.04	754.287	1061.09	979.035	955.63	816.327	893.591	1216.97	1160.55	1010.58	1022.8	1357.46	1108.99	1336.97	1358.12	1340.43	1177.56	1510.13	1391.54	1321.99	1388.86	1591.84	1136.62	1439.68	1471.45	1368.28	2409.85	1467.45	1448.27	1277.58	1783.34	1490.28	1352.17	1339.29	1107.14	454.373	807.735	213.972	162.713	1250.49	1552.98	716.559	705.474	645.056
594.947	692.054	728.096	862.28	747.335	558.334	875.694	732.353	662.736	773.437	861.748	745.683	721.492	627.8	808.811	746.221	776.715	752.551	793.266	817.809	774.756	804.258	733.56	779.936	746.1	825.066	798.97	846.792	764.551	754.305	705.294	736.994	759.407	739.949	779.579	747.395	787.556	744.716	755.226	795.724	754.112	609.13	812.764	876.097	1037.01	813.127	822.436	775.868	907.566	781.177
686.793	738.71	835.477	775.432	709.644	1218.18	844.151	1562.19	527.58	805.606	742.645	1237.05	737.378	554.396	2126.48	2553.21	2042.53	1705.63	2413.34	2142.92	2035.34	1756.42	1953.23	1712.08	2488.97	2262.72	2220.69	2357.24	2552.69	3552.2	3488.12	2319.69	2048.71	3120.73	3395.95	3229.02	2979.1	3505	2847.46	3258.49	2270.35	1661.84	2514.98	2595.6	1930.79	2287.84	2387.67	1920.53	1957.07	2177.93
1510.67	1417.8	1227.02	1333.74	1679.23	1540.13	1137.05	1362.35	1767.69	1739.88	1266.7	1731.55	1350.32	1786.82	1210.54	1261.55	1247.36	1338.73	1171.15	1100.63	1152.01	1189.44	1331.99	1214.67	1107.31	1221.75	1152.91	1198.97	1045.57	1039.42	1040.43	1082.05	1091.01	992.129	1044.52	1129.64	1000.94	1081.07	1121.47	1038.08	1065.94	1238.95	1067.34	1185.17	1450.1	989.305	1052.17	1109.08	1083.8	1151.39
2686.86	2722.86	2245.83	2321.64	2520.14	2136.17	2454.35	2236.05	2329.65	2482.55	2234.94	2348.51	2054.6	2567.22	1903.3	1940.84	1881.04	2133.15	2080.84	2206.2	2081.35	1845.79	1897.95	1888.16	1860.32	1901.16	2037	2150.63	1734.76	1626.89	1720.72	1668.46	1595.6	1586.91	1624.33	1729.95	1662.73	1645.32	1851.44	1747.25	1957.95	1623.15	1699.7	2069.59	2439.56	1752.54	1729.11	1793.28	2069.46	1910.03
523.663	471.737	402.024	561.412	470.496	420.563	449.112	792.063	477.786	506.301	644.56	503.925	475.258	289.754	914.153	1084.2	782.867	784.504	987.635	1158.97	915.537	875.131	626.509	1001.78	663.2	856.766	770.595	926.618	805.369	914.095	964.568	1106.99	1043.76	1020.33	1086.84	684.114	642.208	948.899	836.895	970.564	996.138	1122.89	999.454	1309.99	1765.78	899.984	828.562	1131.18	1380.34	1136.65
411.253	627.255	56.3095	173.697	127.372	211.732	34.5471	225.433	158.867	58.7421	88.2767	69.0738	362.732	27.0437	51.7782	36.8091	29.223	22.0366	13.8131	20.7666	19.3229	15.4072	32.4662	29.8445	26.6464	23.9894	26.8812	9.3914	40.8179	51.6969	25.8441	36.8996	11.813	45.6246	37.2437	29.93	78.3432	44.056	31.152	17.3109	32.0412	66.5814	28.2864	28.5296	32.6573	33.8803	21.4415	25.3411	30.604	39.8825
137.084	226.797	247.5	189.205	96.1788	118.918	265.863	249.804	91.2891	142.659	235.404	87.9121	161.508	88.8579	274.96	225.874	203.023	237.996	264.422	288.755	256.718	301.982	240.425	306.403	326.665	314.433	221.023	292.699	244.907	261.618	240.1	276.248	275.074	264.623	272.556	289.038	305.126	266.031	271.949	260.817	280.933	147.559	296.065	286.485	206.829	361.595	281.803	311.102	294.431	322.528
74.0256	58.3192	49.7619	46.5259	35.0923	18.8528	43.5594	62.1465	50.9797	34.9655	212.985	54.9451	42.3628	40.5656	69.6328	48.5211	23.0708	30.8513	30.5861	13.8444	25.7639	33.8959	28.9563	65.6579	39.4762	20.5624	16.4274	9.3914	45.5277	44.6473	35.0146	30.9159	18.5633	38.1588	45.7082	58.1497	30.925	48.2922	41.2554	33.4677	35.4742	32.391	47.7727	30.9071	28.6467	64.6806	104.145	53.378	39.0465	37.2815
233.044	203.469	273.691	223.324	209.254	249.437	298.908	261.99	216.96	201.401	262.028	244.898	267.415	239.53	494.571	506.962	439.882	547.61	544.63	607.176	489.513	671.755	434.345	557.097	491.478	558.611	540.611	513.397	736.292	865.532	847.853	851.682	949.259	948.163	805.819	723.451	898.885	907.385	964.871	915.169	774.138	403.987	700.247	467.173	275.009	856.248	915.86	697.688	631.603	621.647
498.988	543.016	618.095	381.512	577.073	601.84	608.33	354.6	452.889	393.012	437.18	351.648	529.535	589.167	430.295	371.437	410.659	305.207	411.433	378.743	330.329	399.047	364.148	395.937	435.225	321.287	377.831	327.134	362.651	440.207	465.194	373.982	405.017	400.667	418.145	492.562	359.76	394.81	386.454	435.08	519.525	814.273	544.986	472.522	348.917	441.06	434.957	551.033	424.234	416.165
727.919	720.566	610.238	549.006	807.122	804.871	572.28	581.252	713.715	732.877	508.642	800.628	652.652	813.243	335.666	346.34	519.861	467.176	416.366	367.866	403.94	358.989	503.664	329.284	395.749	363.269	371.857	350.612	334.393	346.996	350.146	332.096	315.576	320.202	355.508	352.319	356.668	322.795	362.879	339.293	414.819	805.276	431.84	515.316	705.856	388.7	318.56	464.227	470.668	482.058
5746.58	5091.91	3652.26	2965.25	5142.97	5742.86	3459.22	2714.95	5156.06	5309.16	2602.06	5401.89	3971.51	6560.03	1828.31	2056.29	2839.24	2752.37	2020.66	2062.82	1993.02	1639.33	2113.81	1418.61	1610.63	1694.68	1804.03	1555.84	1901.17	1737.33	1869.95	1760.21	1540.75	1408.56	1760.61	1927.49	1515.32	1617.36	1688.95	1729.36	2526.68	6214.57	2756.99	2952.82	4654.52	1986.62	1683.16	3108.32	2827.17	2953.04
2157.71	2108.56	2055.95	1921.52	2282.3	2320.35	1910.61	2020.37	2276.3	2207.02	1901.45	2169.55	2280.97	2457.11	1772.96	1678.16	1741.07	1868.71	1802.61	1809.66	1859.6	1720.99	1859.35	1746.9	1745.83	1854.9	1854.81	1973.76	1673.53	1665.27	1714.88	1742.26	1848.73	1648.29	1736.91	1771.86	1742.11	1794.44	1824.5	1764.56	1904.16	2348.35	1949.88	2093.96	2719.72	1722.97	1765.86	1945.33	2038.33	2016.67
245.381	268.268	48.4524	204.714	178.061	143.572	70.5963	257.116	164.795	209.793	71.4621	161.696	70.1634	46.3606	344.593	276.068	204.561	452.853	194.37	261.066	449.947	297.36	323.784	411.854	468.78	412.104	397.245	824.878	127.163	133.159	134.223	152.585	151.038	122.772	174.368	117.155	248.43	169.446	172.599	144.834	102.99	32.391	109.374	96.8819	45.8348	110.881	108.739	87.8849	110.808	123.983
3939.81	3952.74	3454.53	4936.4	4439.82	4005.5	3749.11	5117.94	4447.09	4439.22	4979.93	4894.82	4070.8	3905.88	6536.55	5852.65	5580.05	5932.26	5951.47	5754.33	6583.59	6783.81	6992.51	7390.49	7284.34	6992.07	6545.58	7592.95	5601.47	5770.47	5642.35	6000.67	6893.73	5885.58	5459.59	5986.85	6021.09	5651.03	6433.32	5682.59	5881.27	3874.32	5656.66	4590.89	4891.14	5653.08	6608.59	5410.59	5487.08	5659.85
38.3837	54.4312	11.7857	34.119	22.0951	53.658	15.0205	77.9877	61.6498	141.261	25.2219	43.9561	29.1244	34.7705	83.9164	40.1554	76.9025	46.2769	16.773	35.5999	62.5694	52.3846	93.8886	65.6579	108.56	53.1195	50.7757	84.5226	65.9366	50.9136	33.3472	20.943	39.6579	55.5791	42.3224	82.9488	46.3874	135.557	38.7296	35.1988	24.0309	30.5915	30.1722	19.0198	19.4798	48.0484	32.1623	14.0185	23.7445	13.8722
163.131	154.222	146.667	221.773	161.164	262.489	126.172	205.936	240.671	412.593	182.158	237.049	153.565	216.35	296.386	227.547	226.093	155.358	169.704	119.655	172.986	362.07	307.112	354.155	279.294	207.337	261.345	220.698	141.293	150.391	133.389	155.577	148.506	150.147	160.825	169.318	103.083	136.404	138.079	136.179	112.144	93.5739	130.118	83.2114	67.0334	137.985	156.217	106.217	108.697	113.578
800.573	904.595	637.738	710.295	727.84	961.494	745.016	1062.58	647.323	755.255	584.307	888.54	667.214	565.986	921.295	876.726	893.607	656.691	850.491	850.442	892.534	912.108	844.12	1006.75	1105.33	1015.27	976.685	898.444	456.846	435.507	596.082	605.352	641.277	637.086	516.333	614.847	696.842	662.535	585.995	759.371	565.87	716.2	516.07	683.522	478.4	547.013	505.408	517.605	534.514	496.797
686.793	638.919	633.81	725.804	647.257	707.706	686.436	745.758	767.066	738.472	732.836	736.264	676.481	853.809	785.6	772.991	689.046	848.41	799.185	862.308	842.846	816.583	773.046	862.506	827.026	819.068	972.205	939.14	711.173	650.128	643.601	741.981	717.218	698.472	760.957	672.142	705.089	676.091	680.293	705.707	603.633	610.93	600.93	788.725	928.727	687.462	758.112	688.522	734.495	782.044
4562.17	4200.28	5101.91	4551.78	4967.5	5571.73	4524.17	4474.55	6696.12	5236.44	6037.84	5233.91	5937.41	6672.07	5802.73	5588.29	5263.21	5784.61	5579.5	6049.01	5860.36	6335.45	6208.93	7524.79	6838.26	6280.95	6494.8	7081.12	5805.56	6085.35	5320.55	5648.63	7447.25	6135.27	5440.97	5611.44	6307.66	5245.21	5451.61	5272.9	5701.04	3946.3	4916.18	3153.71	2072.3	6133.57	6456.97	5110.27	4793.22	5514.19
2257.78	2457.18	2399.05	2220.84	2229.01	2053.51	2508.42	2231.18	1826.97	2205.62	2183.1	2053.38	1987.08	1912.38	1610.48	1823.72	1718	1864.3	1963.43	1989.64	1924.01	1713.28	1599.62	1763.81	1734.98	1864.32	1950.38	1818.8	2144.51	1875.19	2285.95	2280.79	2315.35	2196.62	1953.6	1945.45	2069.91	2454.43	2234.53	2371.01	1905.88	1976.75	1899.59	2113.57	2405.18	2040.21	2242.17	1920.53	2253.09	1766.97
139.826	191.805	159.762	139.578	122.173	104.416	120.164	126.73	126.856	116.086	137.319	106.75	153.565	146.809	112.484	132.178	132.272	77.1282	112.478	80.0997	82.8124	101.688	120.213	123.357	95.7297	90.8172	76.1635	73.566	109.894	104.96	110.88	116.682	113.067	89.5902	86.3377	86.3694	94.8365	110.14	115.347	103.288	55.4999	63.8822	66.0017	41.0113	36.0949	84.3928	88.8292	60.3872	62.2633	51.1537
982.896	1092.51	530.357	1012.71	1057.97	1380.61	600.819	1084.52	915.263	976.237	620.739	1329.67	616.909	581.44	1481.93	1895.67	1850.27	1615.28	1646.72	1352.8	1513.63	1947.47	1594.35	1508.14	1469.5	1748.66	1406.78	1552.71	1871.34	1771.79	1458.94	1545.79	1729.76	1542.11	1295.07	1605.96	1522.54	1454.7	1530.66	1539.52	1570.59	2017.24	1545.07	1931.69	2220.69	1436.53	1853.16	1876.32	1600.38	1635.18
404.399	408.234	472.738	372.207	393.813	378.507	485.162	309.514	327.218	332.872	455.396	351.648	430.247	423.041	364.233	528.712	478.334	512.352	509.111	483.565	416.822	462.217	444.874	416.828	362.194	441.234	388.284	364.7	624.828	569.449	621.092	674.165	646.34	620.495	601.825	602.875	627.777	625.257	582.627	676.856	686.025	726.997	679.503	641.917	896.07	624.63	637.12	698.766	752.963	710.949
991.121	1145.65	1211.31	2075.05	1290.62	1241.39	1432.95	2120.29	955.572	921.691	1647.83	1260.6	1257.65	519.626	2974.57	2964.81	2553.16	2837.22	3142.48	3391.88	3437.63	2881.15	2813.15	3159.54	2956.77	3568.43	3354.18	3349.6	2015.78	2052.21	2241.77	2329.66	2893.34	2146.85	1977.3	2314.02	2496.67	2433.25	2480.38	2593.75	2055.79	1515.18	2024.68	2129.62	1399.68	1767.32	2147.22	1897.34	1737.04	1613.51
1054.18	1044.56	1168.1	1011.16	1265.92	1189.18	1040.92	1096.7	1260.26	976.237	989.259	1161.7	1225.87	1182.2	867.731	903.496	1098.17	983.935	1004.41	973.064	905.416	895.16	1088.06	892.35	933.612	865.334	839.292	889.053	742.572	820.884	868.695	901.546	914.664	842.812	845.602	934.671	863.837	916.704	995.181	988.452	978.401	1211.06	894.48	1027.07	1065.66	825.448	768.832	893.946	979.327	875.681
152.164	173.662	154.524	161.29	132.571	147.922	184.752	160.85	141.083	151.051	165.344	174.254	161.508	139.082	189.258	153.929	193.794	161.969	150.957	145.366	165.625	149.45	175.493	139.274	148.036	155.931	134.406	126.784	196.24	169.973	168.403	161.56	138.381	150.976	165.057	153.926	142.255	133.015	155.76	138.487	169.361	210.541	187.319	209.217	287.613	150.305	162.343	178.466	181.513	189.008
1257.06	1297.28	1123.57	1274.81	1349.1	1351.6	1254.21	1491.52	1234.18	1520.3	1191.03	1378.34	1106.73	1114.59	1214.11	1219.72	1348.87	1086.41	1198.78	1173.81	1446.46	1195.6	1320.58	1268.39	1311.6	1350.26	1418.73	1263.14	1163.31	1125.58	1236.35	1253.59	1230.24	1121.54	1146.94	1253.64	1285.45	1207.3	1283.97	1272.93	1178.09	1370.32	1169.17	1553.08	1787.56	1216	1222.17	1283.23	1311.75	1258.03
866.374	953.843	983.453	1203.47	1000.78	902.035	1030.41	1147.88	884.438	963.65	1263.9	919.938	963.754	969.71	1485.5	1515.87	1188.91	1362.97	1470.11	1344.88	1407.81	1349.67	1195.98	1423.58	1290.87	1447.93	1441.13	1552.71	1558.93	1587.72	1615.67	1622.58	1683.35	1542.94	1557.46	1592.28	1664.79	1552.98	1616.54	1624.92	1683.31	1220.06	1708.5	1668.39	1731.98	1763.01	1752.08	1633.15	1586.66	1689.8
1283.11	1241.55	1094.76	1330.64	1259.42	1284.89	1183.61	1251.46	1292.27	1253.16	1254.09	1315.54	1101.43	1116.52	1371.23	1256.53	1316.57	1351.95	1412.88	1480.36	1399.53	1362	1276.71	1403.69	1281.99	1458.22	1496.39	1450.97	1199.42	1248.56	1272.2	1250.6	1334.87	1297.4	1312.84	1266.47	1300.91	1160.71	1217.46	1289.08	1200.97	1089.6	1198.72	1082.94	984.302	1119.28	1307.93	1236.86	1198.83	1181.74
350.936	321.403	460.953	376.86	349.623	355.303	435.594	320.481	407.837	320.284	466.605	367.347	442.162	450.085	407.084	446.729	401.431	450.649	443.992	444.999	431.545	411.373	355.373	361.118	297.058	441.234	431.593	450.787	403.469	388.51	401.834	425.841	421.893	449.61	407.142	395.931	432.949	411.754	431.919	421.809	470.319	385.992	445.669	441.021	628.509	418.268	468.651	485.793	500.217	518.473
43.867	60.9111	102.143	60.4837	67.5851	34.8052	88.6208	47.5238	34.3816	32.1683	51.845	56.5149	52.9535	52.1557	87.4873	110.427	115.354	109.081	95.7049	118.666	69.0103	78.5769	61.4225	54.7149	41.45	53.9763	29.868	50.0875	191.53	175.456	180.909	209.43	167.07	153.465	155.746	175.304	150.501	128.779	186.912	158.106	189.958	264.526	172.862	134.921	198.235	163.241	194.505	216.747	172.015	192.476
712.839	774.997	832.857	981.696	811.021	804.871	947.792	907.826	733.87	767.843	872.958	814.757	812.837	666.434	896.299	946.998	947.439	924.437	912.65	950.319	924.738	808.88	935.377	838.63	836.895	940.729	866.173	885.922	725.303	717.49	793.664	710.067	796.534	715.892	713.556	809.82	736.014	688.799	727.442	771.489	788.442	1013.12	882.537	1091.26	1593.33	740.439	707.571	998.006	1023.12	951.111
5110.51	5730.83	4950	5966.17	5248.24	3782.17	5560.58	5484.73	5792.71	5216.86	7043.92	4712.72	5699.12	5567.14	8066.69	6893.34	5526.21	7407.61	7226.22	7816.15	7278.29	7685.13	6555.53	9376.15	7967.28	8037.32	8416.81	9355.4	6876.25	7286.13	6662.77	7150.54	7569.6	7136.52	7354.79	6523.03	7960.08	6718.54	6980.58	6547.56	7037.62	3890.52	5733.35	5140.09	3988.77	7202.95	6790.84	6478.68	6586.19	6975.1
1285.85	1526.67	1347.5	1786.59	1269.82	1147.12	1631.22	1748.63	1161.86	1518.9	1932.28	1459.97	1346.34	1236.28	2658.54	2633.52	2204.03	2589.3	2562.33	2644.28	2487.13	2791.79	2043.61	2777.53	2238.3	2653.4	2677.67	2975.51	2726.95	2784.58	2535.22	2633.83	2721.21	2863.57	2593.52	2522.67	2807.99	2516.28	2753.17	2526.81	2631.95	1556.57	2323.26	2652.66	3140.26	2725.21	2805.78	2593.41	2808.71	2818.65
577.126	701.126	593.215	718.05	614.764	523.528	746.518	773.784	556.034	774.836	874.359	722.135	553.364	649.049	1081.99	1034	781.329	1055.55	1046.83	1100.63	1044.36	1009.17	748.477	1147.02	915.847	1108.66	1073.76	1224.01	1155.46	1120.88	1045.44	994.294	1072.45	1171.31	1056.37	961.18	1165.87	1010.75	1090.32	995.953	1138.03	536.251	932.824	1082.34	1291.97	1133.45	1110.37	1078.34	1172.98	1237.22
518.179	553.384	505.476	539.7	584.871	572.836	497.178	463.052	488.456	492.315	482.019	536.892	614.261	542.806	473.146	518.674	495.252	462.769	495.298	421.265	420.503	406.751	443.119	389.968	480.623	349.56	424.126	455.483	459.986	418.275	519.383	444.789	469.145	378.27	468.932	468.618	484.491	437.171	473.174	462.201	483.479	629.825	448.812	463.012	415.951	381.307	483.966	472.853	432.677	429.171
161.76	160.702	138.81	117.866	184.559	156.623	135.184	114.544	154.125	177.625	103.69	156.986	187.985	154.535	87.4873	103.735	89.2069	88.1465	90.7717	92.9553	83.7325	67.7918	97.3985	71.6268	79.9393	71.9683	83.6305	78.2617	87.9155	70.4958	80.0333	63.8263	50.6271	69.6813	83.7984	77.818	71.1274	66.084	74.0913	73.2828	77.8143	178.15	89.2595	79.6452	50.9912	54.8245	73.5139	78.719	70.7057	78.031
10.9668	12.9598	20.9524	21.7121	11.6974	13.052	22.5307	17.0598	8.29901	12.5876	4.20365	7.8493	9.26687	11.5902	19.64	18.4045	3.0761	16.5275	12.8264	31.6443	0.920138	21.5701	19.3042	17.9067	15.7905	22.2759	19.4142	10.9566	6.27968	10.966	12.5052	12.9647	2.53136	11.6135	11.0038	11.972	10.3083	8.47231	6.73558	10.3865	12.0154	9.89724	11.3146	11.293	7.44815	3.69603	6.12615	8.62674	9.49779	12.1382
1363.99	1325.79	1237.5	1360.11	1467.38	1541.58	1305.28	1453.74	1458.26	1373.45	1195.24	1304.55	1456.22	1189.92	1253.39	1303.38	1276.58	1101.83	1201.74	1208.42	1304.76	1368.16	1561.01	1318.13	1517.86	1318.56	1321.66	1306.97	1111.5	1232.11	1226.34	1269.54	1269.05	1114.9	1111.39	1217.72	1112.27	1179.35	1232.61	1251.58	1299.96	1451.3	1289.23	1236.28	1124.1	1138.99	1280.37	1278.91	1188.28	1186.07
448.266	416.01	475.357	514.887	495.191	565.585	437.096	450.866	508.611	454.552	416.161	470.958	447.457	380.544	412.44	433.343	547.546	446.242	408.473	413.354	448.107	415.995	559.822	391.958	517.138	441.234	394.258	397.569	368.931	418.275	440.183	413.874	460.707	415.599	416.453	479.735	389.654	382.949	490.855	409.691	496.066	769.286	525.499	528.393	665.75	421.964	401.263	547.259	511.297	543.616
430.445	476.921	605	595.531	478.295	420.563	564.77	492.297	522.838	467.139	669.782	563.579	503.059	504.172	837.379	886.765	679.818	804.337	777.479	774.298	699.305	790.391	668.627	811.77	495.426	752.24	733.26	795.139	813.218	701.825	672.78	718.046	653.09	789.721	670.387	684.969	680.349	670.16	779.643	653.198	717.494	346.403	746.762	822.604	1204.31	845.16	707.571	819.541	844.248	1019.61
1269.4	1272.65	986.072	922.764	1155.45	1064.46	974.829	840.805	1096.66	1104.91	821.113	1103.61	969.05	1238.22	515.997	639.14	775.177	727.209	599.882	587.398	583.367	573.149	558.067	481.491	509.243	616.015	573.466	576.006	587.15	502.87	523.551	530.556	504.584	529.246	551.884	520.782	515.416	557.478	508.536	514.133	568.731	932.14	644.931	918.892	1208.32	528.533	471.714	683.13	678.564	681.471
2814.34	3168.68	2145	2593.04	2945.15	4285.39	2042.79	3042.74	2891.61	3110.53	2206.92	3813.19	2466.31	2912.99	3074.55	2723.87	2956.13	2744.66	2867.2	3022.03	3104.54	2955.11	3129.91	3086.92	2886.7	3474.19	3198.87	3196.21	2100.55	2124.27	2059.19	2398.47	2341.51	2256.35	2175.37	2353.35	2394.62	2168.07	2389.45	2130.39	2831.07	3090.64	2846.25	2956.38	4120.55	2669.77	2505.6	3286.79	3274.63	2981.65
921.208	959.026	1021.43	1138.33	1000.78	1025.3	1101	1158.85	1093.1	1176.24	1286.32	1365.78	1040.54	1292.3	1405.15	1437.23	1319.65	1502.9	1364.54	1304.34	1385.73	1679.39	1331.11	1692.18	1390.55	1609.01	1373.93	1435.32	1483.57	1445.95	1383.91	1592.67	1682.51	1463.31	1493.98	1481.11	1622.53	1389.46	1513.82	1342.17	1530.54	1147.18	1605.41	1393.79	1667.24	1746.38	1715.32	1466.55	1496.96	1579.69
623.734	839.796	515.953	522.641	532.882	391.559	668.411	527.636	416.136	372.033	437.18	510.204	525.564	380.544	342.807	435.017	424.502	444.038	437.085	453.899	367.135	395.966	339.579	273.575	258.569	435.237	331.535	291.134	441.147	411.225	394.331	410.882	486.864	374.952	368.205	394.221	456.659	442.255	440.338	639.349	403.376	562.343	405.439	633.001	868.569	456.46	431.894	498.194	652.709	509.803
17.821	7.77589	3.92857	7.75432	6.49857	15.9524	6.00819	4.87423	13.0413	2.79724	4.20365	4.70958	23.8291	15.4535	5.35637	0	10.7664	4.40733	8.87984	8.89997	5.52083	7.70362	2.63239	7.95853	2.96071	1.71353	5.97361	4.6957	4.70976	5.48301	7.50312	4.98643	0.843786	0.829539	8.46448	5.986	5.15416	5.08339	1.68389	4.03921	5.72164	8.09774	10.0574	8.32114	12.6046	4.92805	0	9.16591	6.33186	3.46804
1054.18	1039.38	1330.48	1281.01	1031.97	945.542	1324.81	1175.91	1197.43	1001.41	1666.05	1106.75	1458.87	1390.82	1146.26	1095.91	933.596	996.056	1177.07	1287.53	1257.83	1115.48	1109.99	1057.49	1106.32	1148.07	1302.25	1371.14	894.854	1048.04	994.581	908.527	907.913	996.276	1027.59	990.255	1023.62	1192.9	1042.33	984.413	1080.25	1038.31	1096.26	1652.34	1750.89	1289.3	949.554	1155.44	1253.71	1265.84
745.74	838.5	673.095	1035.98	787.626	946.992	728.493	1303.86	772.994	896.516	849.138	1036.11	757.235	540.874	1619.41	1614.58	1459.61	1274.82	1378.35	1459.6	1645.21	1623.92	1918.14	1802.61	1976.77	1640.71	1689.04	1879.85	1304.6	1354.3	1490.62	1363.29	1587.16	1337.22	1388.18	1639.31	1471	1495.36	1601.38	1379.68	1237.59	871.857	1179.86	591.395	332.302	1301	1349.29	1102.07	892.792	936.372
958.221	865.716	1060.71	870.034	956.589	1034	973.327	943.164	1106.14	1022.39	1034.1	1089.48	1085.55	1135.84	876.659	851.629	1012.04	976.223	1006.38	844.508	965.225	915.19	975.74	788.89	859.594	942.442	833.318	887.488	1180.58	1128.72	1077.95	1072.08	970.354	1008.72	1118.16	1071.49	938.057	1110.72	1165.25	1086.55	876.555	846.664	972.425	577.725	397.617	949.265	1159.37	783.416	716.555	858.341
296.103	321.403	379.762	407.877	293.735	372.706	390.533	372.879	288.094	323.081	423.168	354.788	336.255	256.915	501.713	553.81	507.557	434.122	507.137	513.232	548.402	556.201	520.336	582.962	634.58	590.312	531.651	518.092	704.894	727.673	824.51	745.97	779.658	686.029	705.091	672.142	711.274	798.092	772.065	748.407	605.35	399.489	656.246	485.004	407.357	696.702	732.075	558.042	479.111	567.025
640.185	593.56	813.215	710.295	634.26	629.394	862.176	785.97	698.303	668.541	944.42	712.716	827.399	793.926	1042.71	960.383	735.188	867.141	996.515	1086.79	932.1	1027.66	906.42	1044.56	1074.74	1149.78	1118.56	1175.49	941.952	1135.77	1022.93	1071.08	1196.49	1076.74	1129.16	1013.34	1072.07	1048.87	1049.91	1043.27	1092.26	830.469	1080.54	1210.73	1143.58	1195.67	1099.64	1118.78	1163.48	1150.52
24.6752	36.2875	55	38.7716	31.1931	52.2078	34.5471	57.2722	60.4642	62.9379	85.4742	70.6437	52.9535	59.8825	46.4218	43.5017	36.9132	35.2586	47.3591	47.4665	46.0069	35.4366	71.952	70.632	70.0702	52.2627	53.7625	40.6961	36.1081	62.6629	43.3514	33.9077	28.6887	50.6019	57.5585	41.0468	43.2949	53.3756	32.8359	33.4677	41.768	54.8847	41.4868	35.662	29.7926	60.9846	42.8831	29.1153	41.1571	32.9464
2490.83	2274.45	1765.24	2143.29	2407.07	2430.56	1736.37	2325.01	2289.34	2513.32	1744.52	2384.62	1922.21	2128.73	1667.62	1867.22	1788.75	1759.62	1747.35	1724.62	1786.91	1747.18	1997.11	1769.78	1979.73	1706.68	1869.74	1602.8	1262.22	1352.74	1344.73	1372.27	1231.93	1216.93	1397.49	1488.8	1258.65	1326.76	1208.19	1442.57	1346.3	2078.42	1523.07	1831.84	2146.21	1226.47	1121.09	1517.23	1662.11	1369.01
1209.09	1505.93	1271.55	970.84	1141.15	890.433	1230.18	993.125	935.417	1083.93	952.828	849.294	1073.63	1286.51	623.124	598.984	745.954	695.256	658.095	650.687	602.69	583.934	746.722	598.88	794.458	652.856	603.334	522.788	690.764	885.897	721.967	627.293	570.399	616.347	885.385	892.769	561.803	598.993	589.363	656.66	834.215	1776.11	1117.63	794.075	897.789	633.87	601.895	1147.36	1307.53	783.778
610.026	576.712	578.81	671.524	564.076	516.277	654.893	589.782	478.972	559.448	631.949	538.462	549.393	500.309	719.539	674.276	692.123	770.18	739	719.909	683.662	648.645	610.715	685.429	712.545	669.134	655.603	768.53	615.408	619.58	615.256	610.339	572.087	615.518	592.514	589.193	604.068	605.77	652.509	601.842	734.659	664.915	653.103	641.322	731.638	618.47	670.814	726.264	727.108	684.072
159.018	228.093	68.0953	241.935	83.1817	37.7056	54.0737	153.538	176.65	78.3228	84.073	100.471	158.861	57.9508	130.338	125.486	79.9786	76.0264	79.9185	68.2331	66.2499	63.1697	84.2365	111.419	42.4369	102.812	83.6305	97.0445	48.6675	54.0468	50.8545	64.8236	50.6271	77.9767	66.8694	41.0468	77.3124	88.9593	87.5625	69.8206	48.6339	32.391	42.744	83.2114	60.7311	64.0646	70.4508	54.4563	60.1526	56.3557
4.11253	5.18393	1.30952	6.20345	6.49857	0	0	2.43712	0	0	1.40122	0	0	0	1.78546	0	0	0	0	0	0	0	0.877464	0	0	0.856766	1.4934	0	0	0.783286	0.83368	0	0	0	0	0	0	0	0	0	0.572164	0	0	0.594367	0	0	0	0.539171	0	0
126.118	212.541	6.54762	49.6276	36.392	40.6061	12.0164	52.398	9.48459	41.9586	5.60487	10.989	1.32384	5.79508	10.7127	5.01942	1.53805	5.50916	0.986649	13.8444	2.76041	0	11.407	0	6.90833	0.856766	5.97361	1.56523	4.70976	4.69972	2.50104	0	0	2.48862	4.23224	0	2.06166	11.8612	0.841947	1.73109	1.71649	1.7995	0.628588	1.7831	0	6.77606	3.06308	3.7742	10.0254	4.33506
3716.36	3496.56	2964.76	2682.99	3619.7	4437.66	2983.07	2744.19	3703.73	3566.48	2432.51	3577.71	3355.93	3959.97	1931.86	1910.73	2482.41	2134.25	1957.51	1858.12	1981.98	1851.95	2540.26	1776.74	2133.69	1986.84	1951.88	1850.11	1811.69	1654.3	2004.17	1838	1794.73	1619.26	1772.46	2011.3	1647.27	1787.66	1819.45	1837.26	1955.66	3137.43	2036	1981.62	2229.29	1670.61	1700.01	2047.23	1882.14	1749.63
0	0	1.30952	0	0	0	0	0	0	0	0	0	0	0	0	0	0	0	0	0	0	0	0	0	0.986905	0	0	0	0	0	0	0	0	0.829539	0	0	0	0	0	0	0.572164	0	0	0	0	0	0	0	0	0
27.4169	28.5116	20.9524	18.6104	20.7954	27.5541	15.0205	21.934	30.8249	25.1752	28.0243	18.8383	31.7721	13.5219	17.8546	16.7314	29.223	15.4256	12.8264	8.89997	12.8819	21.5701	26.3239	25.8652	11.8429	13.7083	8.96041	9.3914	15.6992	14.0992	13.3389	18.9484	23.626	15.7612	15.2361	7.69628	18.555	20.3336	16.8389	20.7731	11.4433	12.5965	12.5718	3.5662	2.29174	9.85609	9.18923	4.31337	8.44248	5.20207
649.781	616.887	712.381	486.971	629.061	582.987	614.338	461.833	570.261	551.057	468.006	439.561	589.108	567.918	328.524	371.437	407.583	453.955	369.007	343.143	380.017	348.204	419.428	327.295	343.443	370.123	388.284	350.612	466.266	451.956	451.855	463.738	405.017	413.94	404.602	446.384	393.778	415.143	447.074	488.744	458.876	583.937	450.697	586.046	668.042	441.676	467.119	488.489	530.293	482.058
17.821	54.4312	1.30952	17.0595	6.49857	8.7013	1.50205	7.31135	2.37115	18.1821	1.40122	3.13972	2.64768	1.93169	1.78546	0	0	0	0	0.988886	0.920138	0	4.38732	0	2.96071	0	0	0	0	0	0.83368	0	0	0	0.846448	0	0	4.23616	0	1.15406	0.572164	0.899749	0.628588	0.594367	0	2.46402	1.53154	0.539171	3.16593	0.867011
0	0	0	0	0	0	0	0	0	0	0	0	0	0	0	0	0	0	0	0	0	0	0	0	0	0	0	0	0	0	0	0	0	0	0	0	0	0	0	0	0	0	0	0	0	0	0	0	0	0
341.34	321.403	451.786	449.75	328.827	413.312	542.239	452.085	318.919	304.899	511.444	409.733	455.4	330.32	657.048	619.062	627.524	444.038	581.136	589.376	604.531	639.4	610.715	642.651	763.864	613.444	683.978	709.051	566.741	682.243	634.431	470.719	548.461	596.439	595.053	724.306	602.006	579.506	624.725	647.427	705.478	786.381	737.333	710.863	725.335	699.782	669.282	741.361	642.684	636.386
84.9924	134.782	15.7143	40.3224	55.8877	78.3117	9.01229	56.0537	16.598	37.7628	4.20365	36.1068	6.61919	7.72677	0	1.67314	7.69025	0	0	2.96666	0	4.62217	0	0	1.97381	0.856766	2.9868	0	1.56992	0	0.83368	0.997286	2.53136	0	0.846448	0.855142	7.21582	2.54169	0.841947	5.7703	0.572164	3.599	3.14294	0	0.572935	1.23201	1.53154	0	6.85951	0
69.9131	241.053	18.3333	72.8906	62.3862	114.567	18.0246	80.4248	14.2269	13.9862	5.60487	43.9561	15.8861	15.4535	7.14182	6.69256	16.9186	2.20366	3.94659	0	2.76041	4.62217	7.89718	2.98445	8.88214	3.42706	2.9868	4.6957	9.41952	3.13315	3.33472	6.981	3.37514	4.97723	4.23224	9.40657	16.4933	21.1808	8.41947	17.8879	3.43298	21.594	10.686	3.5662	5.72935	4.31204	1.53154	3.7742	16.3573	5.20207
1.37084	18.1437	0	3.10173	1.29971	1.45022	4.50614	2.43712	0	1.39862	0	0	0	3.86339	0	0	0	1.10183	0	1.97777	0	0	0.877464	0	0	0.856766	0	0	1.56992	0.783286	0	0	0	2.48862	0	0	0	0.847231	0	0.57703	0.572164	2.69925	4.40011	0	0	1.23201	3.06308	1.07834	3.69358	0.867011
1247.47	1244.14	1103.93	975.493	1262.02	1147.12	1168.59	1166.16	1204.54	1158.06	997.667	1208.79	1143.8	1311.62	1012.35	960.383	1059.72	1076.49	1107.02	1187.65	1131.77	990.685	952.926	1025.66	924.73	1177.2	1109.6	1108.19	871.305	921.928	923.718	931.465	953.478	941.527	910.778	918.423	964.859	926.871	895.831	958.446	790.159	946.536	956.71	1302.85	1462.13	912.92	883.698	1003.94	1054.78	975.388
1.37084	1.29598	0	0	1.29971	1.45022	0	0	0	0	1.40122	0	1.32384	1.93169	1.78546	0	0	0	0	0	0.920138	3.08145	0.877464	0	0	0	1.4934	0	0	0.783286	0	0.997286	0	1.65908	0.846448	0	0	0	0	0	0	0.899749	0	0	0	0	3.06308	0	0.527655	0.867011
89.1049	128.302	35.3572	75.9923	46.7897	72.5109	31.543	74.332	52.1652	72.7283	44.8389	36.1068	29.1244	13.5219	0	5.01942	6.1522	7.71282	3.94659	2.96666	5.52083	1.54072	2.63239	1.98963	2.96071	3.42706	5.97361	3.13047	1.56992	2.34986	4.1684	5.98371	5.06271	9.12493	1.6929	9.40657	16.4933	23.7225	5.89363	8.07842	6.2938	6.29825	9.42882	3.5662	1.7188	7.39207	4.59462	2.15669	10.5531	5.20207
843.07	874.788	838.096	758.372	825.318	713.507	835.139	807.904	710.158	823.788	898.18	849.294	681.777	842.218	771.317	814.819	790.558	879.261	867.264	788.142	754.513	736.466	769.536	785.905	679.977	771.946	683.978	738.79	816.358	804.435	792.83	809.796	711.311	726.676	831.212	851.722	723.644	759.967	861.312	795.724	814.189	746.792	814.65	600.311	449.181	782.327	750.454	790.425	749.797	687.54
0	0	1.30952	0	1.29971	2.90043	0	0	0	0	0	0	0	0	0	0	0	0	0	0	0	0	0	0	0	0	0	0	0	0	0	0	0	0.829539	0	0	0	0	0	0	0	0	0	0	0	0.616006	0	0	0	0
0	0	0	0	0	0	0	0	0	0	0	0	0	0	0	0	0	0	0	0	0	0	0	0	0	0	0	0	0	0	0	0	0	0	0	0	0	0	0	0	0	0	0	0	0	0	0	0	0	0
1.37084	0	0	1.55086	0	0	0	0	0	0	0	0	0	0	0	0	0	0	0	0	0	0	0	0	0	0	0	0	0	0	0	0	0	0	0	0	0	0	0	0	0	0	0	0.594367	0	0	0	0	0	0
0	0	0	0	0	0	0	0	0	0	0	0	0	0	0	0	0	0	0	0	0	0	0	0	0	0	0	0	0	0	0	0	0	0	0	0	0	0	0	0	0	0	0	0	0	0	0	0	0	0
72.6548	73.871	68.0953	60.4837	51.9885	27.5541	88.6208	28.0268	40.3095	46.1545	44.8389	39.2465	75.4588	69.541	33.9237	25.0971	27.6849	28.6476	40.4526	30.6555	33.125	26.1923	34.2211	13.9274	29.6071	22.2759	29.868	21.9133	47.0976	32.1147	36.6819	30.9159	41.3455	40.6474	31.3186	26.5094	18.555	27.9586	26.9423	37.5069	40.0515	46.787	36.4581	29.7184	48.1265	28.9523	24.5046	45.2904	39.5741	31.2124
237.156	228.093	285.476	248.138	270.34	239.286	249.34	339.978	285.723	296.508	306.867	263.736	280.654	274.301	355.306	373.11	338.371	395.557	360.127	387.643	403.94	391.344	365.025	453.636	444.107	466.081	525.677	514.962	461.556	552.217	484.368	468.724	549.304	510.166	534.955	448.95	597.883	510.881	473.174	469.702	505.221	241.133	472.698	453.502	503.61	581.509	514.597	518.683	523.434	534.079
625.105	636.327	591.905	766.126	668.053	500.325	880.2	656.803	570.261	613.995	687.998	646.782	632.795	643.254	662.404	630.774	759.797	615.924	510.097	470.71	437.986	642.482	774.801	608.828	597.077	624.582	492.823	583.832	714.313	639.162	621.926	548.507	530.741	532.564	626.372	602.02	404.086	510.881	534.636	390.649	605.922	548.847	624.816	685.305	613.04	702.862	457.93	652.397	706.53	749.098
1348.91	1529.26	1430	1786.59	1314.01	1168.88	1694.31	1780.31	1439.29	1556.66	1988.33	1332.81	1531.68	1189.92	1471.22	1259.87	1281.2	1225.24	1145.5	1146.12	1262.43	1394.35	1357.44	1493.22	1330.35	1438.51	1341.07	1429.06	1202.56	1219.58	1196.33	1129.92	1058.95	1192.88	1356.86	1220.29	960.735	1289.49	1265.45	1094.05	1267.92	1185.87	1328.83	1598.85	1596.2	1343.51	1281.9	1362.49	1528.09	1506
611.397	562.456	509.405	502.48	593.969	545.282	477.651	436.244	535.879	613.995	407.754	547.881	477.906	552.464	324.953	363.072	350.675	337.16	290.075	277.877	335.85	280.412	336.946	252.683	250.674	310.149	328.548	322.438	383.06	333.68	320.967	297.191	249.761	301.952	334.347	350.608	268.016	305.003	340.147	299.478	375.34	547.947	406.068	443.992	554.028	388.7	367.569	398.987	431.094	478.59
357.791	357.691	620.715	438.894	404.211	353.853	614.338	455.741	337.888	397.208	584.307	448.98	410.39	533.147	740.964	662.564	506.018	716.19	651.188	761.442	710.346	636.319	472.076	767.004	549.706	694.837	749.688	840.531	973.35	1000.26	838.683	998.283	1058.95	948.993	1033.51	874.811	1012.28	915.01	935.403	942.289	946.359	430.98	971.797	877.286	1008.37	1127.91	1332.44	976.439	1010.99	1140.12
1346.17	1927.12	726.786	1063.89	1199.64	1524.18	1383.39	1385.5	1331.4	1225.19	857.545	1056.52	1119.97	803.585	1024.85	801.434	732.112	918.927	946.196	909.775	977.186	853.561	867.812	925.179	851.699	986.994	1072.26	910.966	813.218	644.645	767.82	740.983	768.689	676.904	797.354	785.876	723.644	704.049	674.399	722.441	845.658	915.045	867.451	989.027	1120.66	786.639	745.859	802.287	917.064	886.085
5948.1	5813.77	4765.36	6446.94	6091.76	6214.18	5105.46	7063.98	6892.92	7574.93	6539.48	7014.13	5652.79	6803.43	11137.7	9797.91	7782.53	9818.42	10473.3	11482.9	10554.9	10631	8717.6	12409.3	10508.6	11014.6	10991.4	12512.5	8270.33	8876.99	7695.7	7940.39	8280.91	8842.89	9369.34	8294.03	10389.8	7763.18	8069.22	7980.9	9343.44	5730.5	7984.32	8714.61	8681.11	9709.48	7885.89	9027.89	9896.17	10273.2
740.256	628.551	758.215	738.211	674.551	726.559	841.147	612.935	649.694	629.379	685.195	638.933	706.93	672.229	703.469	714.431	870.536	629.146	722.227	702.109	732.43	714.896	758.129	680.455	801.367	722.254	673.524	770.095	703.324	768.404	795.331	770.902	800.753	759.028	716.942	773.049	719.521	665.924	700.5	750.139	749.535	933.94	689.561	747.12	834.193	767.543	650.904	778.564	714.972	717.885
2272.86	1901.21	1618.57	1456.26	1984.66	2041.91	1484.02	1807.12	2046.3	2246.18	1263.9	2149.14	1638.91	2012.82	1365.87	1341.86	1636.49	1311.18	1367.5	1272.7	1311.2	1420.55	1847.94	1249.49	1368.84	1318.56	1209.66	1145.75	1276.34	1218.01	1438.93	1236.63	1199.86	1160.52	1292.53	1452.89	1128.76	1229.33	1205.67	1336.98	1387.5	2549.89	1414.95	1622.62	2189.18	1273.9	1110.37	1511.84	1512.26	1538.94
10743.3	8466.65	11064.2	7425.53	9636.08	10395.2	9105.42	8448.26	13755	12007.2	9964.05	10329.7	11833.8	16498.6	6765.09	6920.11	6664.37	7004.34	7468.93	7540.25	7385.95	7480.21	7962.98	8079.9	7175.78	7640.64	7992.69	8420.96	4814.94	5421.13	4330.14	5303.56	6400.96	6175.92	5126.09	5293.33	6131.39	5535.81	5658.73	5683.74	4910.88	4934.23	4503.83	4143.93	3722.36	5423.31	5433.9	4609.38	4945.18	4964.51
987.008	951.251	908.81	716.499	1055.37	997.749	881.702	703.108	1005.37	1018.2	709.016	904.239	929.334	1016.07	396.371	488.557	645.981	540.999	439.059	393.577	463.749	465.298	681.789	424.787	550.693	411.248	470.422	441.396	483.535	433.941	498.541	388.941	402.486	391.542	458.775	487.431	424.703	404.129	415.08	383.725	557.86	1063.5	544.986	678.173	953.936	460.772	376.759	592.549	614.19	643.322
701.873	614.295	618.095	516.437	744.736	800.52	519.709	541.04	815.674	657.352	491.827	717.426	712.225	811.311	374.946	359.725	521.399	450.649	423.272	394.565	414.062	366.692	520.336	355.15	393.775	346.133	379.324	397.569	408.179	361.095	393.497	300.183	337.514	287.85	297.95	394.221	355.637	360.921	376.35	364.106	424.546	707.203	434.354	426.161	603.3	368.371	370.632	452.365	433.732	410.963
20.5627	7.77589	20.9524	23.2629	9.09799	14.5022	7.51024	23.1526	35.5672	12.5876	58.8511	9.41916	19.8576	36.7022	5.35637	10.0388	15.3805	0	1.9733	0.988886	3.68055	20.0294	7.89718	12.9326	10.856	1.71353	1.4934	0	18.839	25.8485	28.3451	1.99457	0	0.829539	36.3973	46.1777	3.0925	5.08339	1.68389	2.30812	18.3093	49.4862	18.229	1.7831	2.29174	27.7203	26.0362	21.5669	36.9358	46.8186
753.965	803.509	483.214	899.501	373.018	699.005	398.043	899.296	777.736	408.397	922.001	392.465	394.504	370.885	744.535	692.68	704.427	635.757	653.161	886.042	748.992	724.14	575.616	704.33	632.606	823.352	698.912	859.313	543.192	546.734	576.073	763.921	1002.42	676.904	623.832	478.88	684.472	900.607	774.591	817.074	757.545	774.684	654.36	795.263	632.52	720.111	690.724	734.351	477	556.621
4259.22	4405.04	3781.91	4623.12	4369.64	4236.08	4040.51	4542.78	4112.75	4040.62	3913.6	3813.19	3866.93	2909.13	3417.36	3680.91	3809.75	3402.46	3722.63	3616.36	4023.76	3284.82	4358.36	3556.47	3415.68	4110.76	4295.02	3568.73	2783.47	2956.12	3036.26	3113.53	2808.96	2987.17	2959.18	3102.46	3152.28	3290.65	3157.3	3406.78	3071.38	4281.91	3097.05	4709.77	5126.62	2942.04	2747.58	3257.67	3598.61	3287.71
629.218	671.319	674.405	583.125	701.845	733.81	678.926	619.027	639.024	590.218	595.517	632.653	714.873	718.59	687.4	684.315	679.818	688.645	694.601	720.898	703.905	670.215	674.77	661.553	642.475	707.689	646.643	682.442	697.044	660.31	785.327	731.01	825.222	616.347	738.949	678.983	733.952	731.161	741.755	740.329	782.148	898.85	767.506	885.607	898.935	679.454	771.895	772.093	722.887	736.959
2.74169	2.59196	0	1.55086	2.59943	4.35065	0	0	2.37115	2.79724	5.60487	1.56986	0	0	1.78546	0	1.53805	4.40733	0.986649	2.96666	2.76041	3.08145	2.63239	0	0	1.71353	0	3.13047	1.56992	0	1.66736	0.997286	0.843786	0.829539	0.846448	0.855142	2.06166	1.69446	2.52584	1.15406	4.57731	0	2.51435	1.18873	2.86467	1.23201	0	2.15669	2.63827	3.46804
0	2.59196	1.30952	0	0	1.45022	0	0	0	0	0	1.56986	1.32384	0	1.78546	0	1.53805	1.10183	0	0	0	1.54072	0	0	0	0.856766	1.4934	0	0	0.783286	0.83368	0.997286	0	0	0	0	1.03083	0.847231	0.841947	1.15406	0.572164	0.899749	0	0	0	0.616006	1.53154	2.15669	1.58296	1.73402
1.37084	0	0	0	0	0	0	0	0	0	0	0	1.32384	1.93169	3.57091	0	0	0	0	0	0.920138	0	0	0	0	0	0	1.56523	0	0	0	0	0	0	0	0	2.06166	0	0	0	0	0	1.25718	0	0	0.616006	0	0	0	0.867011
0	0	0	0	0	0	0	0	0	0	0	0	0	0	0	0	0	0	0	0	0	0	0	0	0	0	0	0	0	0	0	0	0	0	0.846448	1.71028	0	0	0	0	0	0	0	0	0	0.616006	0	0	0	0
10584.3	11806.4	4115.83	9818.51	13077.7	17101	3911.33	16087.4	16072.8	20720.6	5028.97	16865	5737.51	6482.76	16810.1	15285.8	14239.3	16710.4	15379.9	17448.9	17493.7	17108.2	14663.3	20587.7	17072.5	17577.4	19190.2	20027.2	10948.6	10813.3	10645.3	12673.5	15323.1	12272.2	11834.2	10614	14453.3	11578.3	12036.5	10855.7	11171.5	6770.61	10157.3	8745.52	6110.92	11489.7	10604.4	9883.55	10607.4	10855
0	0	1.30952	1.55086	2.59943	1.45022	3.0041	0	1.18557	0	0	0	0	0	1.78546	0	0	2.20366	0	0	0	1.54072	0.877464	1.98963	0	0	0	1.56523	0	1.56657	0.83368	0	1.68757	3.31816	1.6929	1.71028	4.12333	0	1.68389	1.15406	1.14433	0.899749	0.628588	1.18873	0.572935	1.23201	0	1.61751	0.527655	0
0	0	2.61905	0	2.59943	1.45022	0	1.21856	0	2.79724	1.40122	0	1.32384	3.86339	1.78546	1.67314	1.53805	2.20366	0.986649	1.97777	0.920138	3.08145	0.877464	0	0	0	1.4934	0	3.13984	3.13315	2.50104	1.99457	1.68757	2.48862	5.92514	3.42057	4.12333	2.54169	3.36779	2.88515	1.71649	1.7995	3.14294	0	1.14587	5.54405	4.59462	0.539171	2.11062	0.867011
0	1.29598	2.61905	1.55086	2.59943	0	1.50205	1.21856	2.37115	2.79724	4.20365	1.56986	1.32384	3.86339	3.57091	1.67314	1.53805	0	1.9733	5.93331	0	0	0	4.97408	0	1.71353	0	0	1.56992	2.34986	2.50104	3.98914	3.37514	0.829539	5.07869	4.27571	5.15416	3.38893	2.52584	1.15406	1.71649	3.599	6.28588	2.97184	1.14587	3.69603	3.06308	0.539171	3.16593	3.46804
1.37084	2.59196	0	0	0	0	0	0	0	1.39862	1.40122	3.13972	1.32384	0	0	0	1.53805	1.10183	1.9733	1.97777	1.84028	0	0	0	1.97381	0.856766	0	0	0	2.34986	0	0	1.68757	0	0	0.855142	2.06166	0.847231	1.68389	0	0.572164	0	0	0	0	0	0	0.539171	0	0.867011
1.37084	11.6638	1.30952	6.20345	7.79828	2.90043	0	12.1856	3.55672	5.59448	0	3.13972	2.64768	0	7.14182	6.69256	3.0761	3.30549	4.93324	6.9222	2.76041	10.7851	4.38732	14.9222	5.92143	4.28383	8.96041	9.3914	15.6992	12.5326	15.0062	7.97829	7.59407	8.29539	21.1612	8.55142	7.21582	5.08339	5.89363	11.5406	10.299	2.69925	11.9432	7.72677	5.72935	11.0881	7.65769	6.47006	15.302	7.8031
2.74169	1.29598	1.30952	4.65259	0	4.35065	4.50614	7.31135	3.55672	0	1.40122	3.13972	1.32384	3.86339	1.78546	0	4.61415	3.30549	2.95995	7.91109	7.3611	12.3258	4.38732	10.943	7.89524	6.85413	0	6.26094	7.8496	11.7493	6.66944	9.97286	11.813	2.48862	8.46448	7.69628	4.12333	7.62508	5.05168	6.34733	3.43298	0	10.0574	2.37747	1.7188	16.0161	12.2523	3.7742	6.33186	12.1382
2.74169	1.29598	0	9.30518	5.19885	7.25109	0	1.21856	2.37115	4.19586	1.40122	3.13972	1.32384	3.86339	3.57091	5.01942	7.69025	4.40733	8.87984	1.97777	6.44096	1.54072	3.50986	5.9689	7.89524	8.56766	5.97361	1.56523	3.13984	4.69972	1.66736	1.99457	7.59407	8.29539	3.38579	5.13085	10.3083	5.08339	6.73558	3.46218	4.00515	2.69925	8.80023	4.16057	2.86467	4.92805	3.06308	3.23503	4.74889	5.20207
0	2.59196	0	0	1.29971	1.45022	4.50614	2.43712	0	2.79724	5.60487	3.13972	1.32384	1.93169	1.78546	3.34628	0	2.20366	0	0.988886	0.920138	1.54072	4.38732	1.98963	0	2.5703	1.4934	0	3.13984	1.56657	0.83368	0.997286	0	3.31816	3.38579	0	1.03083	0.847231	0.841947	0	1.71649	1.7995	0.628588	0	0.572935	0.616006	3.06308	0.539171	1.58296	0.867011
4.11253	5.18393	3.92857	9.30518	2.59943	2.90043	3.0041	6.09279	4.74229	8.39172	8.4073	3.13972	6.61919	3.86339	3.57091	10.0388	6.1522	6.61099	9.86649	4.94443	5.52083	9.24434	14.0394	13.9274	12.8298	5.1406	7.46701	10.9566	12.5594	17.2323	7.50312	6.981	13.5006	5.80677	21.1612	17.1028	12.37	6.77785	9.26142	8.07842	11.4433	1.7995	13.8289	2.97184	2.29174	19.0962	9.18923	5.93089	5.27655	6.06908
583.98	588.376	645.595	642.057	614.764	516.277	701.456	486.205	456.446	476.93	617.937	510.204	581.165	552.464	451.72	535.405	602.916	564.138	597.909	505.321	496.874	514.602	411.531	415.833	461.871	514.06	488.342	417.917	676.635	632.112	738.641	663.195	612.588	656.165	578.971	694.376	580.358	657.452	633.144	620.884	686.025	796.278	734.19	772.677	825.599	702.246	695.319	738.665	774.597	701.412
2695.08	2810.98	2622.98	2374.37	2605.93	2862.73	2356.71	2892.86	3425.12	3752.5	2799.63	3064.37	2843.6	3513.75	3445.93	3209.08	2399.36	3010.2	3242.13	3875.44	3200.24	3495.9	3085.16	4333.42	3282.44	3629.26	3522.93	4241.78	2775.62	3095.55	2767.82	3207.27	3479.77	3200.36	3461.13	2995.56	4044.98	3075.45	3122.78	2921.5	3015.3	1509.78	2671.5	2497.53	1911.31	3512.46	2811.9	2814.47	2845.11	3194.07
154.905	278.636	36.6667	206.265	297.634	667.1	34.5471	227.87	130.413	265.738	74.2645	364.207	96.6402	52.1557	460.648	496.923	290.691	29.7494	19.733	21.7555	27.6041	363.611	161.453	329.284	209.224	16.2786	13.4406	31.3047	191.53	221.67	281.784	23.9349	18.5633	25.7157	184.526	227.468	31.9558	38.1254	37.8876	28.8515	258.618	473.268	275.95	77.2677	40.1054	263.65	451.804	244.245	292.848	228.024
307.069	357.691	353.572	420.284	328.827	364.005	401.047	541.04	379.383	434.971	365.718	466.248	337.579	262.71	453.506	558.829	535.241	557.527	551.537	513.232	529.999	511.52	315.01	496.413	477.662	533.765	589.894	421.048	400.329	396.343	426.844	441.798	363.672	436.337	511.255	467.763	557.68	553.242	535.478	445.467	446.288	453.474	458.869	650.238	783.775	515.597	430.362	522.457	544.54	464.718
97.33	108.862	166.31	116.315	124.772	229.134	117.16	120.637	192.063	103.498	126.11	119.309	191.957	129.423	48.2073	63.5793	75.3645	85.9428	82.8785	62.2998	54.2881	66.2511	86.8689	46.7564	74.0178	65.1142	73.1767	53.218	61.2268	69.7125	64.1934	80.7801	64.1277	74.6585	60.9443	65.846	51.5416	68.6257	61.4621	81.3612	68.6597	135.862	69.1446	26.1522	24.6362	65.9126	82.7031	64.7006	50.6549	60.6908
2510.02	2558.27	2459.29	2568.23	2448.66	2872.88	2316.16	3061.02	3132.28	2800.04	2488.56	2885.4	2687.39	2584.61	4811.8	4731.64	4317.31	4098.81	4487.28	5168.91	4078.97	5281.6	4594.4	5063.62	4262.44	4583.7	4689.28	4758.31	4077.08	4391.89	4278.45	4450.89	4975.8	4468.73	4647.85	4623.76	4905.73	4379.34	4549.04	4401.58	4236.87	3200.41	4080.16	3390.27	1831.67	4523.33	4404.71	4133.29	3623.93	4070.62
5.48338	7.77589	7.85715	3.10173	10.3977	10.1515	3.0041	17.0598	9.48459	11.189	2.80243	12.5589	2.64768	7.72677	10.7127	15.0583	7.69025	7.71282	7.89319	3.95554	8.28124	12.3258	14.0394	16.9119	4.93452	1.71353	8.96041	1.56523	7.8496	3.13315	9.17049	4.98643	4.21893	5.80677	9.31093	5.986	6.18499	4.23616	7.57752	4.61624	5.72164	3.599	7.54305	2.37747	3.43761	5.54405	9.18923	4.31337	3.69358	5.20207
3538.15	3075.36	2989.64	2895.46	3416.95	4275.24	2487.39	3641.05	4379.51	4791.67	2981.79	4178.97	3288.41	4149.28	3917.29	3893.4	3777.45	3587.56	3733.48	4043.55	4082.65	4346.38	4321.51	4985.03	4839.78	4188.73	4299.5	4883.53	3445.97	3705.73	3540.64	3996.12	4392.75	3927.87	3997.78	3820.78	4280.01	3783.74	3763.5	3534.88	3588.61	2762.23	3332.77	2392.92	1345.25	4049.62	3684.88	3312.67	3177.54	3306.78
6194.85	6113.15	5261.67	3424.31	5522.48	5925.59	4829.08	2992.78	5701.42	5130.14	2913.13	4802.2	5152.38	7334.64	1912.22	1904.03	2823.86	2703.89	2086.76	2122.15	2115.4	1665.52	2427.07	1423.58	1798.14	1758.08	2023.56	1649.76	2634.32	2174.4	2380.99	1952.69	1551.72	1917.89	2174.53	2280.66	1750.35	2070.63	1997.94	2102.7	2762.98	7592.98	2987.05	3470.51	4947.86	2402.42	2357.04	3480.89	3277.26	3201.01
1187.15	1286.91	1296.43	1778.84	1213.93	1086.21	1459.99	1637.74	1267.38	1135.68	1703.88	1317.11	1445.63	1128.11	3024.56	2866.09	2560.85	2501.16	2606.73	2655.16	2484.37	2784.09	2253.33	3004.35	2618.26	2834.18	2655.27	3135.16	3014.24	3235.76	2922.88	3281.07	3748.94	3220.27	2949.03	2875.84	3312.06	3063.59	3131.2	3121.73	3125.73	2167.5	3061.22	2785.8	2476.8	3061.55	3015.6	3081.36	2811.87	3105.63
1336.57	1671.82	408.572	946.027	1034.57	665.65	578.289	738.446	579.745	793.018	219.991	686.028	378.618	303.276	289.244	272.722	283.001	219.264	244.689	221.51	266.84	272.708	223.753	238.756	286.202	298.155	328.548	209.741	160.132	112.01	120.05	131.642	126.568	159.271	96.4951	88.9348	129.885	221.127	119.556	132.717	121.299	253.729	166.576	226.454	198.808	150.921	94.9554	206.503	159.352	137.855
375.612	405.642	379.762	375.309	458.799	407.511	331.953	382.627	424.435	489.517	361.514	416.013	374.646	444.29	292.815	276.068	272.235	297.494	313.754	317.432	330.329	263.464	335.191	311.378	342.456	354.701	322.575	370.96	298.285	342.296	284.285	315.142	290.262	284.532	326.729	318.113	323.681	288.059	301.417	290.246	294.092	292.419	301.722	274.003	227.455	299.379	286.398	287.918	286.517	317.326
65.8006	196.989	832.857	49.6276	55.8877	24.6537	899.727	57.2722	98.4026	47.5531	84.073	37.6766	135.032	92.7213	21.4255	40.1554	30.761	88.1465	35.5194	33.6221	29.4444	32.3552	31.5887	33.8238	39.4762	25.703	23.8944	18.7828	21.9789	26.6317	26.6778	37.8969	27.0011	26.5452	32.165	18.8131	21.6475	35.5837	29.4681	34.6218	19.4536	33.2907	30.1722	41.6057	26.9279	22.1762	26.0362	23.1844	22.1615	24.2763
337.228	323.995	343.095	459.055	353.522	432.165	360.492	655.584	339.074	444.761	431.575	425.432	345.522	285.891	782.029	709.412	593.687	618.127	709.4	868.242	849.287	915.19	689.687	1048.54	949.402	984.424	925.909	1033.05	626.398	723.757	693.622	732.008	880.912	704.279	718.635	678.128	851.467	714.216	720.707	730.52	742.669	483.165	687.675	562.271	441.16	720.727	683.066	710.628	669.066	683.205
100.072	164.59	57.6191	79.094	79.2825	47.8572	133.682	57.2722	61.6498	92.309	71.4621	73.7834	62.2204	69.541	82.131	53.5405	58.4459	65.0081	73.012	75.1553	66.2499	60.0882	81.6041	73.6164	70.0702	68.5413	61.2295	78.2617	70.6464	46.2139	45.8524	40.8887	50.6271	37.3293	47.4011	46.1777	61.8499	36.4309	39.5715	36.9299	33.7577	53.0852	50.287	46.955	44.6889	65.9126	35.2254	52.8388	47.4889	53.7547
2.74169	0	3.92857	6.20345	3.89914	4.35065	0	2.43712	1.18557	0	1.40122	1.56986	2.64768	3.86339	1.78546	0	4.61415	3.30549	0.986649	1.97777	1.84028	3.08145	0	0.994817	0	0	1.4934	1.56523	1.56992	2.34986	2.50104	0.997286	0.843786	1.65908	0.846448	4.27571	0	1.69446	2.52584	2.30812	2.86082	1.7995	3.14294	4.16057	4.01054	0	4.59462	2.15669	1.05531	3.46804
870.487	798.325	844.643	1107.32	894.203	762.814	983.842	1002.87	823.973	816.795	1195.24	915.228	926.687	963.915	2219.32	2121.54	1731.84	2014.15	2127.21	2428.7	2382.24	2549.9	1784.76	2916.8	2507.72	2546.31	2341.65	2797.07	2080.14	2444.64	2120.88	2275.81	3073.07	2612.22	2265.1	2213.96	2976.01	2340.05	2318.72	2370.44	2110.71	929.441	1958.68	1612.52	1002.06	2445.54	2640.37	1950.72	1821.46	1963.78
68.5422	75.1669	68.0953	49.6276	90.9799	68.1602	57.0778	56.0537	84.1757	83.9172	63.0548	61.2245	71.4873	115.902	53.5637	55.2136	46.1415	52.8879	44.3992	45.4887	35.8854	47.7624	61.4225	46.7564	47.3714	41.1248	35.8416	43.8265	59.6569	45.4306	33.3472	39.8914	25.3136	49.7723	38.9366	34.2057	35.0483	33.8893	33.6779	42.1232	32.6134	55.7845	31.4294	22.586	26.355	32.0323	45.9462	23.7235	30.604	31.2124
1300.93	1014.75	1540	1004.96	1213.93	1300.84	1351.84	899.296	1361.04	1246.17	1460.07	1161.7	1473.43	2177.02	1135.55	1055.75	987.428	1229.64	1090.25	1355.76	1068.28	1133.97	981.005	1373.84	1230.67	1141.21	1084.21	1394.62	1334.43	1234.46	1285.54	1254.59	1566.91	1339.71	1342.47	1128.79	1445.23	1231.03	1227.56	1177.14	903.447	399.489	636.759	228.237	176.464	913.536	1464.15	489.568	760.878	575.695
710.098	732.23	847.262	852.975	738.237	578.637	895.221	842.024	652.065	732.877	1034.1	778.65	718.844	749.497	1226.61	1167.85	925.906	1181.16	1307.31	1336.97	1268.87	1212.55	898.523	1195.77	1103.36	1319.42	1329.13	1321.06	1295.18	1353.52	1296.37	1445.07	1584.63	1409.39	1353.47	1291.27	1498.83	1494.52	1452.36	1477.2	1285.65	794.479	1234.55	1315.33	1168.79	1333.04	1490.19	1270.83	1265.32	1199.08
738.885	773.701	796.191	967.739	700.546	768.615	982.339	1039.43	692.375	648.96	1015.88	854.003	819.456	670.298	1206.97	1395.4	1264.28	1075.39	1157.34	1423.01	1246.79	1449.82	1339.89	1404.68	1320.48	1287.72	1134.99	1450.97	1073.82	1057.44	1184.66	1023.22	1232.77	1170.48	1120.7	1208.32	1074.13	1199.68	1255.34	1057.12	996.71	997.822	1058.54	679.362	446.889	941.873	1209.92	1080.5	834.222	928.569
438.67	506.729	330	300.867	460.099	504.676	322.94	360.693	390.054	416.789	284.447	405.024	358.76	490.65	269.604	296.146	435.268	348.179	331.514	365.888	278.802	280.412	294.828	210.901	229.949	271.595	259.852	234.785	356.372	313.315	317.632	287.218	270.011	283.702	337.733	371.987	275.232	314.323	305.627	311.596	413.102	1050.01	434.354	515.911	694.397	380.691	304.776	446.973	446.396	494.196
751.223	760.741	745.119	893.297	804.523	716.407	835.139	857.865	759.953	916.097	748.25	941.916	745.321	739.839	657.048	717.777	727.498	685.339	631.455	668.487	793.159	694.866	778.31	748.102	849.725	757.381	790.01	732.529	563.601	591.381	591.913	618.317	615.964	536.712	564.581	690.1	591.698	601.534	601.15	586.262	577.314	829.569	647.445	690.655	887.476	595.061	529.912	634.605	671.705	629.45
807.428	711.494	745.119	786.288	739.537	975.996	699.954	764.036	912.891	707.702	720.226	700.157	782.388	695.41	739.179	744.548	698.275	585.072	705.454	715.953	797.759	710.274	852.017	749.097	805.314	800.219	840.785	820.183	711.173	698.692	753.647	737.991	837.879	740.778	675.466	677.273	689.627	712.522	718.181	699.937	711.2	552.446	671.332	429.728	211.413	669.598	738.202	652.937	506.021	567.892
2837.65	2728.04	2824.64	2748.13	2900.96	2997.6	2679.65	2663.77	3127.54	2993.05	3177.96	3042.39	2960.1	3567.84	3649.47	3403.17	3069.95	4056.94	3865.69	4300.66	4058.73	4104.49	3156.24	4378.19	3880.51	4045.65	4136.72	4694.14	4188.54	4605.72	4290.12	4599.48	5772.34	4965.62	4418.46	4166.25	5185.08	4381.88	4524.62	4330.03	3969.67	1770.71	3360.43	1941.2	1234.1	4186.37	4750.83	3188.12	3360.63	3372.67
60.3172	64.7991	51.0714	43.4242	41.5908	65.2598	57.0778	36.5567	42.6806	30.7697	36.4316	36.1068	47.6582	54.0874	49.9928	53.5405	44.6035	41.8696	38.4793	43.511	35.8854	36.9774	35.976	24.8704	35.5286	31.7003	23.8944	34.4351	67.5065	51.6969	66.6944	31.9131	33.7514	53.0905	44.0153	44.4674	42.2641	47.445	60.6202	52.5097	51.4948	84.5764	65.3731	46.3606	49.2724	52.9765	52.0723	44.7512	58.5697	51.1537
695.018	682.982	678.334	714.948	591.37	742.511	692.444	583.689	729.128	678.331	608.128	670.33	716.196	679.956	565.989	689.334	807.476	608.211	616.655	571.576	612.812	702.57	769.536	606.838	668.134	669.134	512.237	588.528	665.646	748.822	775.323	859.66	764.47	654.506	688.162	823.502	672.102	721.841	714.813	689.55	806.179	1164.28	844.193	830.331	1065.09	756.455	695.319	808.218	750.853	733.491
1.37084	0	0	0	0	0	0	0	0	0	0	0	0	1.93169	0	1.67314	0	0	0	0	0	0	0	0	0	0	0	0	0	0	0	0	0	0	0	0	1.03083	0	0	0	0.572164	0	0	0	0	0	0	0	0	0
856.778	772.405	827.619	790.94	847.413	948.442	781.065	743.32	859.541	805.606	735.639	849.294	836.666	863.467	873.088	667.583	856.694	770.18	668.948	710.02	680.902	673.296	760.761	715.273	779.655	739.389	685.471	619.833	824.208	816.968	676.949	570.447	566.18	656.995	709.324	712.334	629.838	665.077	701.342	680.318	648.262	879.955	673.217	786.942	960.239	614.774	653.967	734.891	743.466	714.417
2.74169	0	0	0	0	0	0	0	0	1.39862	0	0	0	1.93169	1.78546	0	0	0	0	1.97777	0.920138	0	0.877464	0	1.97381	0.856766	0	1.56523	0	0	0	1.99457	0	0.829539	0.846448	0.855142	0	1.69446	0	0	0	0	0.628588	0	0	0	0	0	0	0
0	0	0	0	0	0	0	1.21856	1.18557	1.39862	0	1.56986	0	0	1.78546	5.01942	0	0	0	0	1.84028	1.54072	0	3.97927	0	0.856766	0	0	0	0	0.83368	0	0.843786	0	0	0	0	1.69446	0	0	0	0	0	0	0	0	0	0	0.527655	0
0	1.29598	0	0	1.29971	2.90043	1.50205	2.43712	0	2.79724	0	6.27944	0	0	1.78546	1.67314	0	0	0	0.988886	1.84028	0	0	1.98963	0.986905	0	1.4934	1.56523	0	0	0	0	0	0.829539	0	0	1.03083	0.847231	0	0.57703	0	0.899749	0	0	0	0	0	0	0	0.867011
1.37084	0	0	0	0	0	0	3.65567	0	0	0	0	1.32384	0	0	1.67314	0	1.10183	0	0	0	6.16289	0	3.97927	0.986905	0	0	1.56523	0	0	0	0	0	0	0	0	0	0	0	1.15406	0	0	0	0.594367	0.572935	0	0	0	0	1.73402
1.37084	2.59196	2.61905	3.10173	1.29971	1.45022	0	4.87423	0	1.39862	1.40122	6.27944	1.32384	0	3.57091	0	1.53805	2.20366	1.9733	1.97777	0	1.54072	0.877464	4.97408	0.986905	0.856766	1.4934	3.13047	0	0.783286	1.66736	1.99457	0.843786	2.48862	2.53934	2.56543	4.12333	3.38893	3.36779	2.88515	1.71649	0.899749	3.14294	3.5662	0	4.31204	4.59462	1.07834	2.63827	2.60103
0	1.29598	1.30952	0	0	0	0	0	1.18557	1.39862	0	1.56986	1.32384	1.93169	1.78546	0	0	0	1.9733	1.97777	0.920138	0	2.63239	0.994817	0	0	1.4934	0	1.56992	0.783286	0	0	0	3.31816	1.6929	2.56543	3.0925	1.69446	0	1.15406	0.572164	0.899749	0.628588	1.18873	0	2.46402	1.53154	0	0	0
0	2.59196	3.92857	1.55086	7.79828	5.80087	3.0041	2.43712	3.55672	11.189	5.60487	6.27944	5.29535	3.86339	7.14182	0	9.2283	2.20366	1.9733	3.95554	6.44096	4.62217	6.14225	3.97927	3.94762	5.1406	0	3.13047	1.56992	6.26629	10.0042	3.98914	2.53136	4.97723	9.31093	8.55142	4.12333	7.62508	1.68389	3.46218	4.00515	1.7995	3.77153	4.16057	5.15641	4.31204	6.12615	4.85254	3.16593	4.33506
0	0	0	0	1.29971	0	0	1.21856	0	2.79724	0	0	1.32384	0	5.35637	3.34628	0	1.10183	3.94659	2.96666	0.920138	4.62217	1.75493	3.97927	1.97381	0.856766	1.4934	6.26094	1.56992	3.13315	0	1.99457	0	1.65908	1.6929	2.56543	2.06166	0	1.68389	1.15406	0	0	2.51435	0	0	1.84802	1.53154	0.539171	1.05531	0.867011
0	0	0	0	0	1.45022	0	0	0	0	0	0	0	0	1.78546	0	0	0	0	0.988886	0	0	0	0.994817	2.96071	0	1.4934	1.56523	0	0	1.66736	1.99457	1.68757	0	0	0.855142	1.03083	0.847231	1.68389	0	0	0	1.25718	0	0	2.46402	0	1.07834	0	0.867011
45.2379	69.983	306.429	48.0768	58.4871	17.4026	352.981	42.6495	24.897	22.3779	95.2828	21.978	58.2489	54.0874	48.2073	40.1554	35.3752	22.0366	27.6262	28.6777	36.8055	50.8439	26.3239	31.8341	27.6333	37.6977	29.868	28.1742	37.6781	35.2479	43.3514	27.924	22.7822	55.5791	35.5508	26.5094	36.0791	50.8339	40.4135	42.7002	35.4742	30.5915	29.5436	29.7184	40.1054	36.3443	44.4146	32.3503	33.7699	36.4145
2.74169	0	0	0	0	4.35065	1.50205	3.65567	4.74229	1.39862	0	0	2.64768	0	7.14182	3.34628	1.53805	2.20366	3.94659	1.97777	2.76041	1.54072	2.63239	8.95335	7.89524	3.42706	4.48021	3.13047	4.70976	4.69972	1.66736	0.997286	2.53136	3.31816	5.92514	5.13085	5.15416	4.23616	5.05168	0	4.00515	1.7995	2.51435	2.37747	1.14587	6.16006	3.06308	2.15669	1.58296	2.60103
5.48338	7.77589	2.61905	3.10173	2.59943	8.7013	1.50205	7.31135	9.48459	9.79035	9.80852	9.41916	10.5907	5.79508	1.78546	10.0388	15.3805	9.91648	3.94659	2.96666	3.68055	9.24434	13.162	10.943	11.8429	3.42706	2.9868	9.3914	9.41952	7.83286	10.0042	4.98643	8.43786	9.12493	11.8503	12.8271	10.3083	6.77785	10.1034	3.46218	8.0103	12.5965	8.17164	3.5662	1.14587	9.85609	9.18923	7.00923	7.91482	8.67011
4.11253	3.88795	2.61905	1.55086	2.59943	7.25109	10.5143	7.31135	7.11344	8.39172	5.60487	3.13972	6.61919	15.4535	19.64	6.69256	9.2283	9.91648	3.94659	7.91109	12.8819	13.8665	8.77464	9.94817	13.8167	12.8515	2.9868	12.5219	12.5594	15.6657	10.0042	15.9566	16.0319	14.9317	19.4683	20.5234	16.4933	10.1668	17.6809	8.07842	10.299	5.3985	18.8576	7.13241	2.86467	19.7122	6.12615	9.16591	10.5531	16.4732
2.74169	9.07187	10.4762	6.20345	5.19885	2.90043	3.0041	13.4041	10.6702	4.19586	4.20365	4.70958	5.29535	9.65847	8.92728	3.34628	12.3044	4.40733	11.8398	7.91109	5.52083	18.4887	8.77464	14.9222	14.8036	5.99736	4.48021	17.2176	9.41952	11.7493	14.1726	6.981	15.1881	5.80677	25.3934	20.5234	9.27749	11.014	10.1034	5.7703	12.5876	4.49875	17.6005	4.16057	3.43761	12.3201	12.2523	7.00923	12.6637	11.2711
921.208	1171.57	942.858	921.213	827.917	1200.78	925.262	972.409	1116.81	1139.88	916.396	932.496	1078.93	1274.92	567.775	737.855	716.731	776.791	710.387	669.476	767.395	690.244	865.179	699.356	737.218	791.652	749.688	768.53	995.329	927.411	870.362	1089.04	1017.61	912.493	1190.95	1027.88	1056.6	976.011	1017.91	1049.04	727.793	1104.89	920.252	1069.86	1083.99	985.609	1020	964.039	791.482	986.659
1.37084	20.7357	5.2381	0	0	5.80087	3.0041	9.74846	5.92787	8.39172	7.00609	1.56986	22.5053	9.65847	0	0	0	1.10183	0	1.97777	4.60069	1.54072	0.877464	0	2.96071	0.856766	1.4934	0	0	0.783286	0.83368	0	0	0	0	0	0	0.847231	2.52584	2.30812	0.572164	0	1.25718	0	0	1.23201	0	0	1.05531	0
138.455	168.478	176.786	248.138	175.461	155.173	220.801	254.679	129.227	100.701	224.195	182.104	166.804	98.5164	337.451	354.706	324.529	247.912	262.449	301.61	302.725	357.448	328.171	381.015	362.194	345.277	321.081	349.047	306.134	337.596	430.179	396.92	452.269	322.691	335.194	365.146	357.699	319.406	356.985	345.064	282.649	128.664	231.32	43.3888	56.7205	256.874	381.353	193.563	157.769	148.259
93.2175	199.581	11.7857	43.4242	98.7782	288.593	4.50614	361.912	41.4951	146.855	15.4134	348.509	7.94303	11.5902	53.5637	41.8285	193.794	58.3971	41.4392	92.9553	66.2499	87.8212	31.5887	18.9015	31.5809	52.2627	32.8548	18.7828	4.70976	3.13315	3.33472	4.98643	8.43786	4.97723	9.31093	7.69628	5.15416	63.5424	6.73558	20.7731	4.57731	16.1955	11.3146	22.586	24.6362	6.77606	9.18923	4.31337	15.302	6.93609
1.37084	3.88795	0	0	0	0	0	3.65567	2.37115	0	1.40122	0	0	0	0	0	0	1.10183	1.9733	1.97777	2.76041	0	0.877464	0	2.96071	1.71353	0	1.56523	0	1.56657	0	0.997286	0	1.65908	0	0	1.03083	0.847231	4.20973	0	0.572164	0	0.628588	0	0	0.616006	0	1.07834	1.05531	0
290.619	323.995	373.214	347.393	337.925	292.944	366.5	348.508	362.785	279.724	441.383	279.435	360.084	297.481	258.891	316.224	310.686	275.458	305.861	245.244	290.764	301.982	358.005	288.497	323.705	266.454	222.517	241.046	307.704	305.482	308.462	297.191	327.389	293.657	299.643	342.057	320.589	326.184	300.575	342.756	319.268	329.308	334.409	236.558	197.09	283.979	318.56	253.411	250.108	247.965
692.277	784.069	1337.02	789.389	666.753	514.827	1110.01	793.281	1074.13	721.688	1821.58	656.201	1636.26	1462.29	1330.16	1417.15	1262.74	1483.07	1295.47	1596.06	1278.99	1622.38	1382.88	1779.73	1245.47	1282.58	1091.68	1596.54	1904.31	2011.48	1849.1	1862.93	2303.53	1951.91	2086.49	1903.55	2051.36	2107.06	1969.31	1892.66	1689.6	762.088	1589.07	910.571	669.761	2220.7	2081.36	1346.31	1378.23	1814.65
131.601	173.662	155.833	184.553	122.173	185.628	193.764	129.167	107.887	167.834	180.757	76.9231	209.166	154.535	187.473	143.89	164.571	156.46	136.158	160.199	169.305	141.747	154.434	110.425	173.695	133.655	179.208	112.697	288.865	277.283	278.449	311.153	226.135	232.271	315.725	232.599	197.92	216.891	234.903	249.277	222	316.712	247.664	230.02	196.517	206.362	271.082	233.461	224.253	234.093
89.1049	152.926	15.7143	145.781	67.5851	40.6061	7.51024	48.7423	55.7219	46.1545	11.2097	25.1177	10.5907	3.86339	17.8546	16.7314	15.3805	11.0183	16.773	13.8444	11.0417	16.948	8.77464	9.94817	11.8429	19.7056	19.4142	18.7828	9.41952	5.48301	5.00208	7.97829	7.59407	6.63631	5.07869	5.986	6.18499	11.014	6.73558	6.92436	7.43813	3.599	6.91446	13.0761	7.44815	6.16006	6.12615	8.08757	10.0254	5.20207
893.791	867.012	720.238	583.125	834.416	960.044	755.53	580.034	833.458	802.808	616.535	850.864	823.427	948.462	462.433	486.884	589.073	452.853	439.059	427.199	498.715	445.269	630.019	454.631	513.19	453.229	442.047	458.614	422.308	366.578	476.032	413.874	455.644	394.031	416.453	510.52	363.884	432.935	413.396	470.856	461.736	872.757	534.3	520.071	562.049	419.5	411.984	494.959	483.859	488.994
515.438	539.128	548.691	673.075	614.764	487.273	710.469	536.166	484.9	563.644	742.645	596.547	647.357	556.328	765.96	793.069	712.117	749.245	781.426	766.386	808.801	887.457	728.295	764.019	727.349	747.1	716.833	823.313	773.97	741.772	775.323	876.614	927.32	789.721	755.878	759.367	777.247	729.466	789.746	731.097	624.803	394.09	546.243	206.245	152.974	588.901	758.112	433.494	493.357	338.134
1868.46	1653.67	1931.55	1991.31	1775.41	2343.55	1889.58	1892.42	1976.35	1888.14	2051.38	1956.04	2085.05	1887.26	2874.58	2740.6	2579.31	2513.28	2847.47	2960.72	2972.04	2948.94	3034.27	3377.4	3171.91	3220.58	2788.18	3377.77	2431.8	2651.42	2566.07	2713.61	3218.2	2754.9	2530.88	2739.02	3091.46	2398.51	2733.8	2517	2786.44	2258.37	2703.56	2227.09	1519.42	2662.38	2674.07	2833.89	2541.19	2642.65
551.08	548.2	454.405	367.555	619.963	509.026	434.092	329.011	563.147	566.441	386.736	579.278	406.418	791.994	262.462	240.932	341.447	300.8	242.716	223.488	247.517	243.434	295.705	197.968	289.163	245.035	218.037	239.481	252.757	209.921	233.431	229.376	200.821	239.737	203.148	236.019	216.475	220.28	232.377	241.775	231.154	381.494	267.15	274.003	348.344	253.794	223.605	247.48	259.078	280.912
5366.86	4896.22	4934.29	4939.5	4555.5	5668.9	4940.24	4929.07	6576.38	5191.68	6819.72	4841.45	6372.96	5932.23	4522.56	4942.46	4501.87	4882.21	4541.54	5330.09	4922.74	5195.32	4431.19	5386.93	5693.45	5344.51	5745.12	5381.27	5409.94	5340.45	5718.21	5439.2	5470.26	5118.26	5619.57	5068.43	5630.4	5723.05	4893.4	4575.27	4805.61	3721.36	4823.78	3896.08	1986.36	5448.57	4662	4591.58	4710.9	4407.88
2934.98	2993.72	4197.03	3124.99	2886.66	2521.93	3523.8	3442.43	5511.73	4022.43	6690.81	3546.31	5332.42	7010.12	4802.88	5417.63	3842.05	5335.07	5200.63	5594.13	4579.53	5765.39	4296.94	6210.64	4109.47	4626.54	4750.51	5730.32	8059.97	8179.08	6716.96	7563.41	9712.82	9110.83	8463.64	6610.25	9465.1	9984.62	9381.81	8254.41	4615.08	2021.74	5060.13	3687.45	4580.61	9012.78	8941.12	3942.96	4673.97	6463.57
1115.87	1034.19	1097.38	769.228	1184.04	1063.01	866.682	1075.99	1109.7	953.859	776.274	1056.52	1121.29	1108.79	744.535	679.295	982.814	909.011	927.45	840.553	861.249	620.912	1068.75	729.201	932.625	885.896	873.64	823.313	871.305	848.299	910.379	900.549	803.284	778.937	855.759	897.044	784.463	808.259	795.64	926.71	867.401	1274.05	818.421	908.193	972.843	802.039	747.391	841.107	866.409	801.118
631.96	740.006	1415.6	823.508	666.753	305.996	1384.89	556.881	585.673	468.538	1838.4	485.087	1164.98	1062.43	819.524	962.056	747.492	933.251	936.33	892.964	670.78	915.19	617.735	856.537	514.177	709.402	573.466	704.355	946.661	866.315	781.159	1009.25	845.473	928.254	1014.04	873.956	924.656	903.996	942.139	886.318	895.437	561.444	908.309	890.362	1028.42	1131.6	954.149	847.038	984.076	1119.31
4367.51	6448.8	2488.1	5711.83	4201.97	3419.61	3304.51	2991.56	2763.57	4323.14	3138.73	2277.87	3532	3448.07	1547.99	1450.61	1485.76	1778.36	1731.57	1723.63	1563.31	1397.44	1345.15	1149.01	1259.29	1698.11	1951.88	1512.02	1048.71	910.179	973.739	978.337	637.058	983.833	1364.47	1027.88	1025.68	1237.81	1019.6	1025.96	1393.79	1880.48	1535.64	1573.88	2197.78	1116.82	776.49	1437.43	1638.37	1514.67
1602.52	1684.78	1598.93	1643.91	1662.33	1722.86	1622.21	1467.14	1605.27	1647.58	1659.04	1642.07	1567.42	1788.75	1496.21	1375.32	1470.38	1498.49	1420.77	1447.73	1538.47	1362	1412.72	1442.48	1587.93	1443.65	1488.92	1582.45	1193.14	1179.63	1223.84	1326.39	1351.74	1242.65	1227.35	1377.63	1234.94	1205.61	1331.96	1229.07	1289.66	1097.69	1170.43	739.987	403.919	1122.98	1332.44	1121.48	976.161	914.697
2431.88	2511.61	2671.43	3219.59	2397.97	2624.89	2714.2	4592.75	2596.41	3021.02	3671.19	3401.89	2679.45	2600.06	6627.61	6520.23	4874.08	6554.79	6008.69	6736.29	7229.52	6622.03	5786	7553.64	6264.87	7513.84	7184.76	8658.87	5095.96	5295.02	5284.7	5495.04	6265.95	5479.93	5993.7	5543.89	6476.72	5570.55	5747.13	5079.59	5058.5	2806.32	4965.84	4892.83	5301.94	5492.31	5531.92	4859.55	5146.74	5314.78
877.341	1595.35	906.191	1060.79	825.318	738.161	1680.79	1212.47	736.241	651.757	1233.07	770.801	996.85	604.62	1580.13	1453.96	1222.75	1452.21	1497.73	1637.59	1722.5	1545.35	1287.24	1728	1612.6	1668.12	1762.21	1826.63	1522.82	1532.11	1551.48	1587.68	1958.43	1521.37	1537.15	1634.18	1718.4	1624.99	1675.47	1601.83	1346.87	791.779	1282.32	797.641	571.789	1472.25	1767.4	1307.49	1082.22	1174.8
201.514	230.685	174.167	245.036	250.845	372.706	199.772	222.996	245.414	222.381	182.158	281.005	195.928	222.145	239.251	279.414	249.164	212.653	228.903	234.366	238.316	251.138	259.729	233.782	249.687	230.47	256.865	258.264	277.876	290.599	254.273	223.392	237.948	287.85	245.47	252.267	242.246	238.919	242.481	259.663	280.36	313.113	265.893	259.739	277.873	251.946	284.866	251.254	250.636	240.162
3232.45	2706.01	2894.05	2800.86	3128.41	3619.74	2610.56	2909.92	3988.27	3437.81	3291.46	3436.42	3153.38	4263.25	3913.72	3548.73	3408.32	3944.56	3671.32	3722.17	3792.81	4055.18	3683.59	4688.57	4082.82	3892.29	3784.28	4334.13	4331.41	4203.9	4212.59	4384.07	5036.56	4540.07	4062.95	4010.62	4671.73	4361.55	4693.01	4232.51	3723.64	2222.38	3438.37	2340.02	1756.62	3992.33	5095.43	3258.75	3000.77	3499.26
472.942	565.048	536.905	567.616	532.882	403.16	549.75	577.597	438.662	520.287	582.906	540.032	452.753	316.798	682.044	629.101	569.079	677.626	718.28	741.664	693.784	625.534	585.268	569.035	499.374	697.407	701.899	730.964	593.429	497.387	500.208	578.426	496.146	592.291	616.214	534.464	511.293	628.646	557.369	569.528	579.602	480.466	556.3	776.244	858.256	577.813	468.651	601.715	692.283	646.79
227.56	171.07	151.905	111.662	166.363	194.329	114.156	126.73	196.805	229.374	131.714	185.243	170.775	237.598	78.56	73.6182	110.74	93.6557	76.9586	71.1998	92.0138	67.7918	121.09	75.6061	94.7428	100.242	82.1371	75.1312	72.2163	68.1459	66.6944	67.8154	72.5656	76.3176	57.5585	85.5142	59.7883	64.3896	65.6719	66.9354	74.9535	118.767	74.8019	77.8621	79.065	67.7606	35.2254	73.3273	69.6504	74.563
6.85422	6.47991	6.54762	6.20345	5.19885	11.6017	7.51024	7.31135	7.11344	8.39172	11.2097	9.41916	6.61919	3.86339	14.2836	6.69256	7.69025	6.61099	7.89319	5.93331	5.52083	3.08145	8.77464	3.97927	4.93452	1.71353	4.48021	4.6957	3.13984	3.91643	2.50104	1.99457	3.37514	8.29539	5.92514	4.27571	2.06166	3.38893	0.841947	5.19327	5.14948	7.19799	5.65729	1.18873	4.58348	4.92805	9.18923	2.15669	2.11062	6.06908
198.773	247.533	154.524	212.468	207.954	145.022	139.69	342.415	196.805	250.353	232.602	226.06	226.376	258.847	203.542	234.24	163.033	226.977	221.996	308.532	215.312	266.545	238.67	310.383	238.831	248.462	271.799	313.047	230.778	224.803	245.102	205.441	199.133	188.305	319.111	236.019	269.047	242.308	272.791	250.431	203.69	89.0752	162.176	176.527	131.202	237.778	240.452	188.171	214.755	242.763
7731.57	8172.46	7462.98	7686.08	7556.53	6836.32	8007.42	8355.65	8453.14	9123.2	9231.22	8882.26	7773.58	10156.8	13739.1	12866.5	9249.83	13127.2	13215.2	15368.3	13528.8	13678.5	10764.7	16207.6	12711.3	13521.5	13430.2	17342.8	10060	10513.3	8985.41	10842.5	11642.6	11607.7	10459.6	9420.25	12081.4	9852.45	10649.8	10320.8	11194.4	5545.15	9770.77	10942.3	12045.4	11166.3	9915.18	10715	11630.6	12387.9
19696.3	15689.2	15557.1	14075.6	16844.3	20366.9	13718.2	13784.3	22684.8	19233.8	14777.2	18142.9	18904.4	27849.2	15424.5	14062.7	12164.4	14982.7	15627.5	16180.1	15242.1	14951.2	12795.2	16866.1	15440.1	15316.4	15824.1	18245.9	12604.9	12943.8	12914.5	12936.8	13923.3	13908.1	14176.3	12395.3	14813.1	14072.5	14213.7	13006.2	12032.6	7491.31	10696	7950.85	5542	12371.9	13374.9	9848.51	10538.8	11385.6
851.295	764.629	894.405	809.551	924.096	1119.57	802.094	681.174	959.129	735.675	807.101	747.253	934.63	907.896	701.684	727.816	876.689	480.398	628.495	605.198	653.298	694.866	901.155	642.651	752.021	595.452	627.229	580.702	764.551	822.451	873.697	794.837	739.156	713.403	832.905	820.937	629.838	676.938	741.755	773.22	865.112	1126.49	868.08	630.029	421.107	712.719	817.842	802.287	579.893	695.343
12074.4	11453.9	12405.1	11605.1	11679.2	9403.21	12722.3	7669.6	9101.65	9779.16	9828.14	7177.4	10498	10977.8	3129.9	3525.31	4495.72	4037.11	4176.48	3720.19	4602.53	3027.52	3884.53	2541.76	3639.7	3838.31	5642.07	2933.25	5745.9	4343.32	6400.16	6183.17	4304.15	5403.62	4328.74	5253.14	4423.3	6140.73	5029.79	6480.04	5563.15	11569	6085.99	8026.34	11499.4	5037.69	4024.88	6529.37	7186.13	5156.12
372.87	329.179	343.095	362.902	311.931	411.862	351.479	465.489	367.528	430.775	362.915	408.163	368.027	380.544	346.378	294.473	326.067	277.662	268.368	285.788	356.093	297.36	411.531	332.269	410.552	339.279	398.738	353.743	339.103	336.813	293.456	284.226	302.075	282.043	316.572	296.734	280.386	267.725	261.004	272.935	297.525	361.699	311.779	253.2	243.497	299.995	271.082	294.927	281.768	279.178
0	0	0	0	0	0	0	0	0	0	0	0	1.32384	0	0	0	0	0	0	0	0	0	0	0	0	0	0	0	0	0	0	0	0	0	0	0	0	0	0	0.57703	0	0	0	0	0	0	0	0	0	0
403.028	370.651	375.833	424.936	345.724	446.667	384.524	533.728	384.126	478.328	413.359	486.656	402.447	421.109	426.724	361.398	390.665	328.346	321.647	352.043	422.343	354.366	480.85	384.994	465.819	406.964	474.902	427.309	386.2	386.944	322.634	317.137	338.358	320.202	358.894	336.926	324.712	305.851	295.523	308.711	330.711	383.293	357.038	301.939	300.791	333.259	303.245	327.277	322.925	319.06
0	0	0	0	0	0	0	0	0	0	0	0	0	0	0	0	0	0	0	0	0	0	0	0	0	0	0	0	0	0	0	0	0	0	0	0	0	0	0	0	0	0	0	0	0	0	0	0	0	0
0	0	0	0	0	0	0	0	0	0	0	1.56986	0	0	0	0	0	0	0	0	0	0	0	0	0	0	0	0	0	0	0	0	0	0	0	0	0	0	0	0	0	0	0	0	0	0	0	0	0	0
0	0	0	0	0	0	0	0	0	0	0	0	0	0	0	0	0	0	0	0	0	0	0	0	0	0	0	0	0	0	0	0	0	0	0	0	0	0	0	0	0	0	0	0	0	0	0	0	0	0
0	0	0	0	0	0	0	0	0	0	0	0	0	0	0	0	0	0	0	0	0	0	0	0	0	0	0	0	0	0	0	0	0	0	0	0	0	0	0	0	0	0	0	0	0	0	0	0	0	0
0	0	0	0	0	0	0	0	0	0	0	0	0	0	0	0	0	0	0	0	0	0	0	0	0	0	0	0	0	0	0	0	0	0	0	0	0	0	0	0	0	0	0	0	0	0	0	0	0	0
0	0	0	0	0	0	0	0	0	0	0	0	0	0	0	0	0	0	0	0	0	0	0	0	0	0	0	0	0	0	0	0	0	0	0	0	0	0	0	0	0	0	0	0	0	0	0	0	0	0
9902.98	7354.7	22707.2	12544.9	6247.72	2437.82	23663.3	4813.3	10342.9	4156.7	35561.5	2924.65	24440.7	18662.1	5058.2	3945.27	3316.04	3537.98	3898.25	4596.34	4808.64	3670	5226.17	5058.64	4759.84	5430.18	4955.11	6285.98	4880.88	5860.55	6250.1	4417.98	4527.75	4457.11	7607.03	6068.95	5724.21	6523.68	6394.59	5487.55	5615.79	3948.1	5361.85	4053.58	4365.19	4570.15	3945.24	4743.63	4853.9	5656.38
1110.38	956.434	978.215	834.364	912.399	1044.16	1045.43	800.593	1096.66	861.55	882.767	866.562	953.164	1085.61	832.022	834.897	958.205	808.744	785.372	771.331	857.568	831.991	908.175	791.874	953.35	783.941	731.767	813.922	824.208	844.383	841.184	831.736	818.472	837.834	750.8	894.479	757.661	789.62	877.309	885.741	921.184	989.724	944.139	639.539	526.527	766.311	851.535	898.26	758.768	738.693
9578.09	12145.9	5018.1	9350.15	9394.33	8108.16	5548.57	6303.6	7261.64	7963.75	4551.15	5613.82	4978.96	5356.59	3060.27	3160.56	3822.05	3517.05	3453.27	3451.21	3731.16	2455.91	2938.63	2327.87	3021.9	3298.55	3561.76	2590.46	2392.56	2185.37	2443.52	2313.7	2013.27	2734.99	2502.95	2247.31	2284.32	3059.35	2461.01	2795.71	2812.76	3951.7	2723.67	3420.58	4733.59	2175.73	2223.79	2777.27	3000.25	2721.55
275.54	261.788	460.953	395.47	279.438	249.437	405.553	364.349	286.909	260.143	545.073	296.703	383.913	339.978	560.633	555.483	478.334	521.166	489.378	493.454	517.117	687.163	491.38	651.605	550.693	553.471	543.598	557.223	750.421	828.717	752.813	838.717	953.478	798.846	828.673	806.399	836.005	780.3	719.023	776.682	681.447	353.601	620.416	350.082	237.195	904.296	876.04	549.955	538.208	662.396
2318.1	2258.9	2684.52	1960.29	2127.63	2706.11	2205.01	2543.13	3502.18	3166.48	3119.11	3023.55	3430.06	4286.43	3167.4	3906.78	3291.43	3728.6	3587.45	3616.36	3115.59	3861.05	3457.21	3533.59	2812.68	3180.32	2807.6	3723.69	4822.79	5212.77	4134.22	3900.38	4709.17	4377.48	4581.82	4263.74	4621.22	4123.48	3795.5	3699.91	3592.05	2309.66	3197.63	2687.13	2027.62	3503.84	4165.79	2977.84	3567.47	4592.56
56.2046	54.4312	56.3095	58.9328	58.4871	46.407	64.5881	42.6495	41.4951	75.5255	60.2523	47.0958	45.0105	52.1557	101.771	45.1748	61.522	60.6007	45.3858	58.3443	48.7673	67.7918	53.5253	83.5646	65.1357	52.2627	58.2427	50.0875	127.163	191.905	58.3576	36.8996	37.1266	105.351	103.267	53.0188	61.8499	66.9313	65.6719	66.9354	34.902	40.4887	45.2583	45.1719	40.6784	47.4324	62.7931	35.0461	41.6847	41.6165
4045.36	3733.72	8409.77	4674.3	3467.64	1599.59	7875.24	2730.79	4180.33	2752.49	9131.73	2069.07	6854.83	6505.94	2231.82	2036.21	1616.49	1776.15	2065.06	2340.69	2160.48	2275.65	2096.26	2564.64	2625.17	2436.64	2519.37	2736.03	1488.28	1669.97	1665.69	1661.48	1579.57	1887.2	1896.89	1778.7	1906.01	2093.51	1811.03	1970.56	1635.24	1382.91	1660.1	2599.76	3581.99	1678.62	1219.1	1676.28	2009.31	1863.21
3527.18	4791.24	5467.26	4415.31	3832.85	2472.62	5371.32	7600.15	4392.55	5825.26	6193.38	3910.52	5099.42	3730.1	8520.19	7313.3	5615.42	6875.43	7692.9	10189.5	7467.84	8444.71	6717.86	10309.3	6614.23	8983.19	8991.77	9868.8	4678.36	5695.28	4579.41	5686.52	4954.71	5245.17	7074.61	4663.09	6453.01	5161.33	5011.27	5117.1	6000.28	3047.45	5321.62	7841.49	7493.41	6401.53	3959.03	6193.46	7162.39	7295.03
1289.97	1332.27	750.357	1366.31	1473.88	1702.55	850.159	1829.06	1439.29	1471.35	868.755	1615.39	999.498	1004.48	1603.34	1455.63	1402.7	1271.51	1515.49	1677.15	1940.57	1391.27	1674.2	1706.11	1756.69	1764.94	2174.39	1868.89	1034.58	1360.57	1209.67	1208.71	1381.28	1115.73	1152.02	1325.47	1239.06	1184.43	1281.44	1203.11	1194.68	1442.3	1240.83	1400.33	1356.14	1158.71	1320.19	1265.44	1096.47	1263.24
224.819	178.845	197.738	173.697	219.652	247.987	183.25	177.909	192.063	194.408	159.739	219.78	166.804	200.896	178.546	179.026	179.952	185.108	188.45	211.622	215.312	178.724	171.983	183.046	185.538	192.772	226.997	214.437	200.95	174.673	205.085	237.354	244.698	182.499	182.833	204.379	211.321	200.794	218.906	204.846	193.391	192.546	164.061	98.665	76.7732	176.178	177.658	164.986	140.356	156.062
219.335	229.389	185.952	214.019	239.147	340.801	138.188	219.34	266.754	258.745	159.739	309.262	197.252	256.915	176.76	185.719	193.794	221.468	207.196	181.955	285.243	174.102	229.018	176.083	180.604	200.483	209.076	223.828	161.702	180.156	122.551	141.615	151.038	153.465	147.282	159.056	162.871	180.46	156.602	181.187	134.459	179.95	154.633	199.113	236.049	145.993	171.532	133.715	143.522	148.259
660.747	785.365	602.381	921.213	679.75	733.81	654.893	806.685	749.282	773.437	779.077	728.415	606.318	533.147	1010.57	920.227	968.972	940.964	998.489	801.986	1083.92	961.411	994.167	862.506	850.712	963.005	981.165	945.401	959.221	914.879	891.204	857.666	954.322	951.481	859.991	959.47	875.176	868.412	977.5	942.289	865.112	890.752	929.681	991.405	1035.87	920.928	934.239	887.476	977.217	899.091
2257.78	1551.29	1100	1763.33	1635.04	1425.56	1063.45	1657.24	1866.09	1234.98	1586.18	1427	924.039	1456.5	446.364	480.191	1033.57	587.276	604.816	590.365	553.923	466.839	482.605	343.212	451.015	657.996	627.229	449.222	832.057	515.402	972.905	775.888	533.273	578.189	845.602	643.922	581.389	743.869	671.874	668.2	1007.01	1463.89	1109.46	1056.19	1341.81	1027.5	888.292	1237.94	1349.21	742.162
1395.52	1353	1470.6	1718.36	1428.39	1073.16	1566.64	1511.01	1618.31	1388.83	2215.32	1444.27	1826.9	1757.84	2169.33	2285.51	1844.12	2287.4	2109.45	2197.3	2385	2337.28	2184.89	2624.33	2423.84	2260.15	2190.82	2836.2	2197.89	2236.28	2082.53	2072.36	2681.55	2237.27	2129.66	2086.55	2506.98	2094.36	2098.13	1903.62	1782.86	1247.95	1717.3	1053.22	753.982	1998.32	1977.22	1690.84	1595.63	1890.08
438.67	449.706	464.881	576.921	417.208	433.615	476.149	650.71	410.208	457.349	594.116	516.484	489.82	423.041	1215.9	1050.73	962.819	1009.28	937.316	1060.09	1046.2	1063.1	976.617	1291.27	1220.8	1268.01	1170.83	1455.67	832.057	986.158	903.71	979.334	1232.77	1019.5	1003.89	879.942	1102.99	923.482	910.987	888.626	1047.06	562.343	1000.71	609.821	316.26	1010.25	1033.79	1016.34	770.376	886.085
1359.88	1233.77	1808.45	1327.54	1278.92	1537.23	1605.69	1191.75	1377.64	1214	1294.72	1215.07	1326.49	1267.19	1435.51	1522.56	1513.44	1497.39	1639.81	1655.39	1205.38	1426.71	1399.55	1304.2	1130.01	1348.55	1239.52	1219.32	1430.2	1463.96	1398.08	1521.86	1372	1398.6	1553.23	1486.24	1456.57	1480.96	1431.31	1457	1534.54	1905.67	1599.76	1841.35	2026.47	1740.83	1539.2	1634.23	1771.86	1755.7
335.857	435.45	446.548	499.378	396.413	313.247	530.223	426.495	331.961	314.69	475.013	321.821	378.618	293.617	485.644	500.269	476.796	467.176	464.712	464.776	507.916	505.357	399.246	494.424	454.963	457.513	474.902	529.049	510.224	496.604	449.354	505.624	569.555	573.211	480.783	489.141	554.588	560.02	513.588	540.1	450.865	449.875	462.641	545.629	508.193	500.197	497.75	479.323	440.592	458.649
827.99	865.716	908.81	897.95	744.736	636.645	875.694	629.995	609.385	613.995	739.843	574.568	697.663	703.137	501.713	508.635	610.606	517.861	612.709	532.021	553.923	465.298	479.973	420.807	409.565	463.51	518.21	444.526	588.72	478.588	586.911	550.502	423.58	515.973	506.176	519.927	455.628	523.589	525.375	567.797	591.618	828.669	611.616	747.12	864.558	595.061	578.922	662.103	661.679	677.136
13.7084	10.3679	18.3333	21.7121	12.9971	13.052	18.0246	14.6227	13.0413	13.9862	23.8207	14.1287	18.5337	19.3169	14.2836	16.7314	18.4566	11.0183	11.8398	10.8777	16.5625	16.948	24.569	19.8963	13.8167	11.9947	13.4406	12.5219	17.2691	19.5822	20.0083	11.9674	16.8757	17.4203	11.0038	23.944	18.555	15.2502	20.2067	16.7339	12.5876	8.99749	15.0861	4.75494	4.58348	13.5521	12.2523	9.70509	12.1361	9.53712
1472.29	1373.74	1868.69	983.247	1679.23	3682.1	1183.61	1021.15	3139.4	1451.77	1198.04	1291.99	2483.52	1844.77	842.735	881.745	1473.45	936.557	854.438	720.898	850.207	815.043	1596.98	781.926	1020.46	711.116	754.168	810.791	814.788	716.707	795.331	787.856	759.407	770.642	718.635	903.886	672.102	726.925	736.704	735.136	993.277	2341.15	1007	567.621	493.87	715.799	906.671	927.375	616.828	770.773
0	0	0	0	0	0	0	0	0	0	0	0	0	0	0	0	0	1.10183	0	0	0.920138	0	0.877464	0	0	1.71353	0	0	3.13984	0	0	1.99457	0.843786	0	0	0	1.03083	0	1.68389	0.57703	0	0	0	0	1.14587	0	0	1.07834	0	0
49.3504	72.575	45.8334	52.7293	53.2882	47.8572	36.0492	52.398	60.4642	61.5393	58.8511	56.5149	52.9535	59.8825	57.1346	48.5211	63.0601	59.4989	67.0921	51.4221	69.9305	63.1697	72.8295	64.6631	43.4238	53.1195	41.8153	43.8265	94.1952	101.827	90.8712	81.7774	85.2224	90.4197	102.42	100.907	74.2199	99.9733	106.085	72.7057	78.9586	55.7845	79.202	52.8987	41.2513	89.9368	81.1715	59.848	63.8462	80.632
286.507	352.507	976.905	291.562	285.937	220.433	702.959	265.646	318.919	293.71	414.76	293.564	341.55	289.754	308.884	348.013	255.316	282.069	268.368	242.277	231.875	306.604	278.156	311.378	248.7	216.762	225.504	236.35	324.973	303.132	251.771	254.308	257.355	294.486	270.863	279.632	269.047	262.642	308.995	261.971	239.165	271.724	247.035	170.583	159.849	311.699	407.389	232.922	222.143	270.507
6470.39	4968.79	5293.1	4509.91	5940.99	7696.3	4325.9	3782.4	8917.88	6727.37	5160.68	5849.3	6624.49	9125.32	2867.44	3118.73	2959.21	3461.95	3339.81	3227.72	3180	3295.61	3258.9	3126.71	2923.21	2841.04	3291.46	3058.47	3739.55	3534.97	3408.09	3605.19	3989.42	3793.48	3496.68	3663.43	3642.96	3607.51	3853.59	3558.54	3719.64	3123.93	3159.91	1816.39	1192.85	3820.47	4557.86	3107.78	2955.92	3064.02
930.804	969.394	911.429	1240.69	979.984	981.797	1069.46	1157.63	950.83	965.048	1188.23	1029.83	974.345	888.579	1242.68	1228.09	1141.23	1099.63	1275.74	1216.33	1291.87	1224.88	1291.63	1271.38	1405.35	1286.86	1373.93	1325.75	1315.59	1271.27	1374.74	1346.34	1524.72	1255.92	1295.07	1394.74	1300.91	1323.38	1367.32	1283.31	1232.44	901.549	1201.86	756.035	450.327	1195.67	1398.29	1183.48	923.396	920.766
431.816	488.585	542.143	761.474	471.796	513.377	650.387	655.584	433.92	394.411	857.545	558.87	508.354	531.216	1124.84	1069.14	1002.81	1099.63	1173.13	1097.66	1251.39	1241.82	1014.35	1344.99	1360.94	1383.68	1356.01	1369.58	1287.33	1322.97	1239.68	1351.32	1679.13	1272.51	1239.2	1278.44	1440.07	1325.92	1473.41	1317.36	1182.66	576.739	1112.6	630.624	412.513	1291.15	1549.92	1042.22	863.243	963.249
10773.5	10072.4	8404.53	7341.79	11333.5	14708.1	7699.5	8313	11075.6	14117.7	5642.7	12486.7	10163.1	13827.1	5436.71	6428.21	7133.48	7856.06	6194.18	6277.45	5834.59	4853.28	6811.75	4363.27	4118.35	5102.04	5673.43	5151.18	4987.63	4573.61	4564.4	4247.44	3619	4137.74	5509.53	5062.44	4641.84	5092.71	4767.95	4765.11	5709.05	14183.6	5906.21	8538.09	10882.9	5210.18	3975.87	6467.9	6552.42	7380.87
353.678	384.907	324.762	345.842	350.923	295.844	294.401	381.409	310.62	342.662	330.687	318.681	281.978	280.096	348.164	307.858	419.888	277.662	303.888	328.31	315.607	335.878	330.804	363.108	416.474	356.415	397.245	353.743	368.931	361.095	395.998	341.072	340.046	351.725	400.37	392.51	337.082	369.393	366.247	367.568	327.278	340.105	385.324	440.426	311.104	405.948	310.902	387.125	356.167	305.188
0	1.29598	0	0	0	0	0	0	0	0	2.80243	0	0	0	0	0	0	1.10183	0	0.988886	0.920138	1.54072	0	0	0.986905	0	1.4934	0	0	0	0	0	0	0.829539	0.846448	0	0	1.69446	0	0	0	0	1.25718	0	0	0	0	0	0	0.867011
711.469	791.845	835.477	1152.29	848.713	649.697	979.335	1155.19	662.736	749.661	1105.56	877.551	710.901	542.806	1151.62	1090.89	1095.09	1112.85	1206.67	1156.01	1261.51	1224.88	1124.03	1260.43	1472.46	1446.22	1350.04	1396.19	1124.06	1306.52	1191.33	1185.77	1296.9	1091.67	1120.7	1235.68	1258.65	1178.5	1145.05	1168.49	1087.68	729.697	1166.03	1047.87	1018.68	1172.87	1300.28	1102.07	1092.77	1089.83
239.898	215.133	239.643	241.935	236.548	210.281	253.846	282.705	253.713	223.779	305.465	249.608	238.291	237.598	182.116	217.508	196.87	209.348	213.116	217.555	224.514	261.923	214.101	262.632	267.451	251.032	238.944	241.046	237.058	267.884	240.1	229.376	270.855	226.464	218.384	281.342	259.77	261.794	252.584	244.661	230.582	215.94	255.207	260.333	262.404	262.418	215.947	246.401	226.892	274.843
18854.6	15593.3	12864.8	16767.9	18971.9	18441	12384.4	12266	22042.2	16545.7	15675.4	17635.8	17466.7	23844.8	18474.1	18140.2	18355.1	19560.8	16140.6	15376.2	15520	16570.5	18700.5	17769.4	16920.5	16896.3	15429.8	18388.4	16873.5	14307.5	15143.8	17001.7	18069.7	17017.2	14601.2	15310.5	16678.9	14761.3	17547	15631.7	16909.7	15181.5	14822.1	14852.6	13022.8	13878	15975.5	14690.3	16149.4	14785.1
637.443	650.583	678.334	700.99	658.955	530.779	742.012	703.108	680.519	674.135	779.077	627.944	717.52	732.112	628.48	711.085	692.123	752.551	784.386	800.997	726.909	696.407	651.078	698.361	686.886	730.821	686.965	679.312	926.252	889.813	822.843	854.674	771.22	792.21	899.774	909.016	858.683	816.731	834.369	845.348	964.669	822.371	939.11	808.934	804.4	911.688	946.491	919.826	922.341	914.697
496.246	444.522	704.524	669.973	530.283	523.528	723.987	591.001	607.014	488.119	930.408	441.13	619.556	622.005	744.535	816.493	664.438	708.478	792.279	731.775	739.791	813.502	766.903	811.77	777.681	793.365	722.806	802.965	1036.15	1107.57	1169.65	1163.83	1311.24	1135.64	1009.81	1210.88	1021.55	1056.5	1163.57	1077.89	920.04	626.226	926.538	469.55	293.343	944.953	1160.91	835.716	693.338	705.747
20.5627	25.9196	19.6429	15.5086	23.3948	21.7533	31.543	15.8413	18.9692	34.9655	18.2158	23.5479	13.2384	27.0437	10.7127	16.7314	19.9947	14.3238	14.7997	12.8555	12.8819	13.8665	16.6718	12.9326	11.8429	12.8515	11.9472	10.9566	15.6992	16.449	13.3389	11.9674	13.5006	9.95447	13.5432	11.1169	14.4316	11.8612	7.57752	15.0028	16.5928	19.7945	15.7147	19.6141	24.6362	12.9361	13.7838	15.0968	16.3573	13.8722
1069.26	1105.47	983.453	808	1018.98	1015.15	991.352	748.195	1004.18	1067.15	765.064	959.184	1011.41	1199.58	687.4	747.894	825.933	686.441	657.108	683.32	651.458	577.771	821.306	599.874	730.309	613.444	615.282	521.223	643.667	653.261	700.292	694.111	571.243	627.131	655.997	657.605	561.803	674.396	604.518	702.245	756.401	1378.42	747.391	893.334	1092.01	628.942	601.895	838.412	813.116	705.747
61.688	79.0549	117.857	31.0173	57.1874	84.1126	82.6126	32.9011	47.4229	67.1338	53.2462	48.6656	97.964	108.175	32.1382	38.4822	33.8371	23.1385	33.5461	31.6443	34.9652	63.1697	52.6478	50.7356	43.4238	34.2706	32.8548	32.8699	91.0553	91.6445	101.709	89.7557	80.1596	88.7607	97.3415	108.603	77.3124	79.6398	89.2464	110.213	92.6906	154.757	122.575	119.468	158.13	115.193	88.8292	113.765	108.697	100.573
625.105	1311.53	191.191	342.741	458.799	446.667	165.225	324.136	173.094	243.36	75.6657	241.758	121.793	185.443	3.57091	6.69256	15.3805	13.222	2.95995	1.97777	4.60069	9.24434	4.38732	1.98963	7.89524	1.71353	5.97361	3.13047	15.6992	2.34986	6.66944	5.98371	6.75029	1.65908	4.23224	6.84114	28.8633	47.445	25.2584	15.0028	2.28866	29.6917	23.8863	3.5662	4.01054	9.85609	12.2523	2.69586	25.3274	6.06908
1104.9	1237.66	1602.86	1526.05	1237.33	1152.92	1563.63	1581.69	1113.25	913.299	1687.07	1378.34	1301.33	1110.72	2633.55	2755.66	2511.64	2734.75	3115.84	3038.85	2422.72	2976.68	2175.23	2567.62	2137.64	2819.62	2272.96	2474.63	3461.67	3414.35	3417.26	3510.45	3736.28	3722.14	3492.45	3341.04	3523.38	3569.39	3742.45	3540.65	3960.52	3126.63	3823.7	3216.12	3331.04	3718.83	4015.69	3987.71	3571.7	3448.97
405.77	456.186	535.595	538.15	406.81	374.156	576.786	495.953	400.724	360.844	518.45	353.218	505.706	332.251	399.942	368.091	396.817	317.327	401.566	399.51	381.857	473.002	472.076	477.512	553.653	462.654	449.514	414.787	356.372	441.774	440.183	395.922	405.017	393.201	378.362	422.44	414.394	432.088	415.922	443.736	434.273	461.571	458.869	478.466	499.599	409.644	415.047	445.356	392.047	438.708
593.576	692.054	787.024	935.17	710.943	511.927	875.694	1136.91	596.343	625.183	1057.92	706.437	733.406	463.606	1142.69	1161.16	996.656	1019.19	1112.94	1242.04	1172.26	1277.26	958.191	1261.43	1227.71	1210.61	1255.95	1200.53	1219.83	1402.08	1407.25	1394.21	1365.25	1315.65	1488.9	1258.77	1348.33	1543.66	1407.74	1439.69	1103.13	690.108	1150.94	1026.47	768.878	1343.51	1465.68	1013.64	1093.83	1123.65
1695.74	1395.77	1577.98	1298.07	1663.63	2340.65	1450.98	1352.6	2284.6	1654.57	1450.26	1599.69	1975.17	2209.86	1276.6	1311.74	1516.52	1361.86	1241.2	1256.87	1209.98	1297.29	1600.49	1295.25	1387.59	1175.48	1191.73	1355.49	1227.68	1192.16	1231.35	1205.72	1493.5	1227.72	1284.06	1242.52	1165.87	1147.15	1226.72	1157.52	1420.11	1562.86	1185.52	482.032	391.314	1229.55	1327.84	1207.2	1086.97	1021.34
797.832	645.399	814.524	852.975	918.897	549.632	832.135	715.294	737.427	665.743	807.101	835.165	611.613	826.765	735.608	783.03	876.689	651.182	864.304	634.865	814.322	856.642	611.592	744.123	789.524	828.493	731.767	727.834	1124.06	1171.01	1200.5	1237.63	1523.03	1192.05	1032.67	1215.16	1020.52	1093.78	1166.1	1122.32	906.308	713.501	971.168	836.869	829.036	1151.93	1601.99	1034.13	855.856	872.213
0	0	0	0	0	0	0	0	0	0	0	0	0	0	0	0	0	0	0.986649	0	1.84028	0	0	0	0	0	0	0	0	0	0	0	0	0	0	0	0	0	0	0	0	0	0	0	0	1.23201	0	1.07834	0	0
1470.92	1470.94	1613.33	1316.68	1406.29	1872.23	1405.92	1329.45	1800.89	1532.89	1402.62	1354.79	1709.08	1641.94	1121.27	1187.93	1556.51	1064.37	1045.85	1019.54	1120.73	1198.68	1532.93	1095.29	1156.65	1004.99	1039.41	948.532	1124.06	1044.9	1187.16	1098.01	1095.23	1039.41	1096.15	1193.78	961.766	915.01	1086.11	1053.08	1146.62	1818.39	1164.77	950.393	1012.95	1102.65	1009.28	1138.73	1003.6	1043.88
4.11253	1.29598	1.30952	0	1.29971	1.45022	0	2.43712	0	0	0	1.56986	0	0	1.78546	0	1.53805	2.20366	1.9733	0.988886	1.84028	1.54072	1.75493	1.98963	0	0.856766	1.4934	0	0	1.56657	2.50104	2.99186	1.68757	1.65908	0	1.71028	1.03083	0	0.841947	1.15406	1.71649	0	0	0	0.572935	1.23201	0	0	0	0
0	0	0	0	0	0	0	0	0	0	0	0	0	0	0	0	0	0	0	0	0	0	0	0	0	0	0	0	0	0	0	0	0	0	0	0	0	0	0	0	0	0	0	0	0	0	0	0	0	0
156.276	133.486	121.786	83.7466	136.47	126.169	124.67	87.7362	116.186	102.099	91.0791	135.008	97.964	150.672	62.4909	92.0227	86.1308	98.063	75.972	93.9441	111.337	83.1991	81.6041	79.5853	76.9786	93.3875	100.058	101.74	108.324	86.9448	90.0375	101.723	77.6283	80.4653	101.574	93.2105	109.268	83.8759	76.6172	80.7842	110.428	168.253	123.832	130.761	169.016	117.041	76.5769	140.724	116.612	132.653
1022.65	1539.63	743.81	860.729	788.926	446.667	898.225	1262.43	821.602	931.481	769.268	558.87	783.712	656.776	1178.4	1105.95	749.03	1073.18	1028.09	1516.95	1045.28	1190.98	879.219	1753.86	741.165	1113.8	936.363	1472.89	1221.4	1406.78	1181.33	1342.35	1362.71	1448.38	1872.34	1113.4	1487.49	1336.93	1301.65	1240.04	949.792	277.123	846.708	780.404	610.748	1336.73	1124.15	754.301	1081.69	1352.54
10.9668	11.6638	18.3333	15.5086	15.5966	34.8052	15.0205	30.464	21.3403	32.1683	28.0243	42.3862	15.8861	17.3852	60.7055	46.8479	58.4459	68.3135	43.4125	29.6666	53.368	36.9774	49.138	32.8289	35.5286	43.6951	31.3614	39.1308	47.0976	61.8796	42.5177	42.8833	43.0331	38.1588	45.7082	53.0188	34.0175	34.7365	59.7782	47.3164	35.4742	38.6892	27.0293	19.6141	15.4692	40.6564	76.5769	31.8111	23.2168	36.4145
847.182	807.397	1249.29	1039.08	892.903	1148.57	1012.38	1285.58	1067.02	1034.98	1251.29	1208.79	1162.33	1101.07	2235.39	2302.24	2124.05	2043.9	2083.8	2082.59	2200.97	2351.14	2361.26	2402.48	2089.28	2293.56	2069.85	2429.24	2373.72	2544.9	2231.76	2573.99	2502.67	2508.53	2397.99	2424.33	2506.98	2226.52	2597.41	2390.06	2881.42	2395.13	2680.3	2430.96	2857.8	2738.15	2683.26	2881.33	2740.64	2788.31
715.581	500.249	635.119	660.668	592.669	1418.31	717.979	865.176	1107.33	1124.49	972.445	1167.98	786.36	1046.98	2201.47	2027.85	1911.8	2285.2	1896.34	1849.22	2772.38	2489.81	1904.1	2560.66	2278.76	2160.76	2087.78	2958.29	1208.84	1419.32	1102.96	1362.29	1886.7	1564.51	1049.6	1122.8	1468.94	1347.1	1432.99	1277.54	920.04	627.125	897.623	483.221	280.738	1020.11	1053.7	923.601	811.005	944.175
2748.54	3214.03	3142.86	2658.18	2893.16	2445.07	3061.17	2460.27	2531.2	2518.92	2838.87	2585.56	2621.2	2777.78	2069.34	2221.93	2351.68	2447.17	2318.62	2311.03	2128.28	1882.76	1993.6	1655.37	1687.61	1990.27	2168.42	1975.33	1987.52	1726.36	1821.59	1892.85	1683.35	1902.96	1795.32	1741.07	1821.48	2002.01	1870.81	2013.83	2153.05	2754.13	1931.65	2899.92	3734.39	1784.57	1742.89	2095.22	2462.04	2318.39
1265.29	1154.72	1354.05	1107.32	1143.75	1141.32	1282.75	979.721	1059.9	1100.71	1027.09	896.39	1118.64	1075.95	542.778	699.373	682.894	640.164	705.454	631.898	636.735	600.882	582.636	553.118	639.514	629.723	621.255	627.659	604.419	624.279	733.639	670.176	554.367	657.824	652.612	666.156	646.332	729.466	622.199	762.833	671.721	1089.6	764.363	967.63	1127.54	648.038	592.705	807.679	804.674	743.029
359.161	431.562	341.786	429.589	400.312	449.567	374.01	503.264	375.827	393.012	378.329	406.594	375.97	241.462	532.066	525.366	521.399	533.286	547.59	538.943	536.44	473.002	463.301	440.704	466.806	513.203	443.54	480.527	494.525	560.05	542.726	596.377	569.555	500.212	617.061	633.661	554.588	615.937	601.15	556.834	632.813	688.308	626.073	384.556	342.615	506.357	630.994	628.135	519.212	492.462
5956.32	6174.06	5286.55	5727.34	5783.72	4842.28	5787.39	5329.97	6660.55	4920.35	6498.84	4037.68	6860.13	5831.78	4152.97	5017.75	4946.37	5651.29	6157.67	5539.74	4591.49	4143.01	3547.59	4196.14	4352.25	5050.63	5542.01	5473.62	8373.95	9245.13	9476.45	9369.5	8233.66	10324.4	10563.7	7683.46	9682.6	11576.6	9018.09	10137.3	11270.5	8503.53	10499.3	14891.9	15595.3	8786.7	11284.4	10871.9	12551.9	10775.2
1.37084	1.29598	0	1.55086	2.59943	0	0	1.21856	0	1.39862	5.60487	3.13972	1.32384	3.86339	0	3.34628	1.53805	1.10183	3.94659	0	0.920138	0	1.75493	1.98963	0.986905	2.5703	1.4934	0	1.56992	0.783286	0.83368	1.99457	1.68757	1.65908	1.6929	1.71028	2.06166	0.847231	2.52584	1.15406	2.86082	2.69925	0.628588	1.7831	4.01054	0.616006	1.53154	0.539171	0	0.867011
0	5.18393	5.2381	4.65259	3.89914	8.7013	1.50205	25.5897	5.92787	6.9931	5.60487	10.989	5.29535	1.93169	19.64	13.3851	9.2283	11.0183	10.8531	14.8333	13.8021	21.5701	13.162	18.9015	21.7119	13.7083	11.9472	17.2176	17.2691	20.3654	19.1747	22.9376	16.0319	14.1022	14.3896	23.944	17.5241	20.3336	21.8906	20.196	17.1649	13.4962	16.9719	5.94367	4.58348	14.7841	18.3785	19.4102	11.0808	18.2072
265.944	292.892	218.691	232.629	280.738	324.849	222.303	276.613	260.826	264.339	182.158	351.648	234.319	320.661	221.396	247.625	267.621	230.283	196.343	181.955	181.267	214.161	248.322	220.849	226.001	203.91	200.116	150.262	213.509	196.605	183.41	147.598	148.506	185.817	202.301	186.421	152.563	153.349	195.332	160.414	259.19	511.058	264.007	262.71	324.854	200.202	186.848	237.775	227.419	247.965
1591.55	1257.1	2118.81	2165	1460.88	1460.37	2274.1	1742.54	1665.73	974.839	2354.04	1615.39	1953.99	1558.88	3379.87	3274.34	3105.32	3183.19	3158.26	3203.99	2962.84	3321.8	2964.07	3424.16	2722.87	3349.95	2979.34	3358.99	3273.28	3004.69	3343.89	3496.48	3919.38	3792.65	2916.86	3505.23	3675.95	3144.92	3704.57	3342.16	3649.83	2557.99	3268.03	3102.6	2813.68	3019.04	3721.64	3531.57	3160.65	3269.5
182.322	146.446	115.238	94.6027	107.876	129.069	93.127	127.949	143.454	110.491	110.696	125.589	148.27	142.945	85.7019	92.0227	90.745	106.878	145.037	152.288	104.896	109.391	64.0549	102.466	65.1357	107.096	95.5777	90.7836	167.981	178.589	161.734	174.525	158.632	165.078	209.073	165.898	160.81	164.363	159.97	145.989	213.417	97.1729	152.118	131.95	63.5958	202.05	159.28	147.733	183.624	187.274
383.837	387.499	415.119	334.986	363.92	436.515	449.112	294.891	373.456	376.229	406.353	357.928	389.208	446.221	233.895	249.298	256.854	251.218	240.742	272.932	237.396	261.923	268.504	206.922	209.224	251.889	235.957	228.524	320.264	273.367	297.624	285.224	289.418	281.214	303.875	304.431	247.4	270.267	315.73	301.787	320.412	323.01	301.094	177.716	138.077	269.81	320.092	282.526	272.27	238.428
740.256	653.175	707.143	517.988	678.45	868.68	588.803	573.941	808.561	629.379	484.821	717.426	794.303	735.975	485.644	468.479	609.068	619.229	469.645	526.087	403.02	483.787	559.822	422.797	445.094	423.242	442.047	380.352	442.717	393.21	481.867	498.643	433.706	410.622	413.067	496.838	428.826	413.449	474.858	399.305	479.473	738.694	442.526	329.874	355.792	411.492	447.209	442.121	423.707	414.431
252.235	244.941	277.619	324.13	253.444	191.429	361.994	389.939	285.723	218.185	430.174	299.843	284.625	318.729	485.644	421.631	321.452	393.354	414.392	465.765	526.319	526.927	336.946	555.108	487.531	459.227	467.435	540.006	565.171	601.564	555.231	655.217	702.03	628.791	543.42	488.286	591.698	616.784	623.041	626.654	379.917	113.368	369.61	265.088	164.432	481.716	689.192	348.844	334.005	331.198
633.33	612.999	694.048	553.658	635.56	722.208	692.444	552.007	718.457	646.163	633.35	703.297	721.492	712.795	580.273	558.829	599.84	550.916	557.457	467.743	557.603	582.393	584.391	547.149	612.868	538.906	528.664	527.484	637.387	679.893	553.564	593.385	573.774	557.45	561.195	665.301	573.143	552.395	585.995	555.103	592.19	822.371	594.644	578.914	650.854	539.621	681.535	642.153	584.641	608.642
777.269	628.551	530.357	776.982	703.145	659.849	638.37	768.91	693.56	800.011	608.128	640.503	599.699	537.011	548.135	501.942	504.48	484.806	600.869	481.587	564.044	574.69	538.763	551.128	517.138	584.314	646.643	566.615	417.599	498.953	499.375	618.317	601.619	524.269	475.704	517.361	548.403	573.576	559.895	598.957	449.721	635.223	517.328	569.404	582.102	481.716	500.813	501.969	485.442	508.069
2808.86	3059.81	2998.81	2352.66	2900.96	2703.2	2739.74	2317.7	2961.56	2844.79	2436.72	2697.02	2937.6	3158.32	1805.1	1847.15	2308.61	2235.62	2087.75	2001.5	1877.08	1613.14	2216.47	1617.57	1729.06	1811.2	1820.46	1851.67	2128.81	1949.6	2056.69	1933.74	1567.75	1917.89	2024.7	2062.6	1762.72	1984.22	1980.26	2074.42	2242.88	3250.79	2211.37	2504.66	3547.61	1958.28	2067.58	2419.8	2722.7	2401.62
426.333	479.513	412.5	418.733	387.315	353.853	470.141	275.394	356.858	335.669	437.18	301.413	435.543	339.978	308.884	235.913	427.578	343.771	336.447	271.944	334.01	251.138	331.681	275.564	313.836	300.725	267.319	284.873	390.91	351.696	424.343	375.977	382.235	382.417	333.501	414.744	325.743	325.337	391.505	402.19	368.474	571.341	404.182	369.696	459.494	352.355	361.443	418.397	374.107	340.735
6.85422	6.47991	10.4762	4.65259	7.79828	7.25109	3.0041	2.43712	5.92787	4.19586	14.0122	7.8493	10.5907	3.86339	3.57091	0	1.53805	4.40733	2.95995	5.93331	2.76041	1.54072	5.26478	1.98963	7.89524	3.42706	5.97361	6.26094	6.27968	5.48301	4.1684	4.98643	3.37514	4.97723	5.92514	3.42057	7.21582	5.93062	5.05168	2.30812	4.00515	6.29825	8.80023	2.37747	4.58348	3.69603	9.18923	5.39171	7.91482	2.60103
4.11253	1.29598	0	0	0	0	1.50205	2.43712	0	2.79724	1.40122	3.13972	1.32384	0	0	1.67314	0	0	0	0	0	3.08145	0.877464	0.994817	0.986905	0.856766	0	1.56523	0	0	0.83368	0	0	0	0	0	0	0	0	0.57703	1.14433	0.899749	0	0.594367	0	0	1.53154	0	1.05531	0.867011
4.11253	2.59196	2.61905	0	5.19885	5.80087	0	7.31135	1.18557	2.79724	2.80243	4.70958	3.97151	1.93169	0	5.01942	4.61415	1.10183	0	1.97777	2.76041	6.16289	2.63239	0.994817	0	0.856766	2.9868	0	6.27968	3.13315	5.83576	3.98914	5.06271	4.14769	6.77159	6.84114	6.18499	5.93062	2.52584	3.46218	7.43813	1.7995	3.77153	3.5662	4.01054	3.08003	3.06308	1.07834	2.11062	1.73402
564.788	682.982	572.262	839.017	766.831	996.299	534.729	1096.7	666.292	907.705	732.836	1092.62	667.214	554.396	2140.76	1970.96	1704.16	1981.09	1807.54	1940.19	2305.87	2157.01	1994.48	2622.34	2619.24	2530.03	2428.27	2926.99	1717.49	1907.3	1975.82	1916.78	2595.48	2003.34	1867.26	1845.4	2181.24	1930.84	2072.87	1839.57	1786.87	960.033	1621.76	1176.85	690.959	1793.81	2139.56	1707.56	1408.84	1548.48
13.7084	18.1437	18.3333	15.5086	20.7954	14.5022	27.0369	14.6227	14.2269	8.39172	14.0122	6.27944	14.5622	19.3169	10.7127	20.0777	24.6088	15.4256	13.8131	16.8111	16.5625	9.24434	19.3042	11.9378	11.8429	10.2812	11.9472	9.3914	23.5488	23.4986	26.6778	18.9484	14.3444	18.2499	22.8541	20.5234	14.4316	20.3336	18.5228	19.619	21.7422	37.7895	32.058	18.4254	17.188	28.3363	18.3785	29.1153	26.3827	24.2763
37.0128	49.2473	58.9286	21.7121	67.5851	47.8572	75.1024	82.8619	64.021	79.7214	61.6535	105.181	45.0105	77.2677	69.6328	55.2136	52.2937	89.2483	56.239	87.0219	71.7707	83.1991	90.3788	122.362	115.468	126.801	47.7889	93.914	58.087	66.5793	44.1851	83.772	141.756	107.84	94.8022	99.1965	36.0791	77.0981	79.143	55.3948	74.3813	50.386	89.2595	21.9916	22.9174	87.4728	186.848	67.3964	67.5398	74.563
17.821	20.7357	43.2143	9.30518	50.6888	29.0043	36.0492	46.3052	41.4951	40.56	18.2158	105.181	29.1244	57.9508	32.1382	30.1165	36.9132	45.1751	33.5461	44.4999	38.6458	44.681	23.6915	71.6268	26.6464	55.6898	34.3482	42.2613	25.1187	39.1643	19.1747	29.9186	41.3455	27.3748	53.3262	37.6263	16.4933	15.2502	20.2067	17.8879	17.7371	17.0952	19.4862	7.13241	15.4692	19.7122	64.3246	13.4793	17.9403	20.8083
859.52	793.141	788.334	716.499	820.119	917.987	742.012	745.758	930.675	807.004	738.441	819.467	857.847	944.598	590.986	578.907	772.101	547.61	566.336	483.565	649.617	613.208	871.322	666.527	755.969	636.577	680.991	585.397	565.171	650.911	652.772	623.304	686.842	508.507	584.049	704.637	550.464	544.77	596.098	608.766	627.092	829.569	695.218	581.291	593.56	638.798	546.759	627.056	556.676	591.302
30.1586	27.2156	61.5476	37.2207	20.7954	8.7013	37.5512	13.4041	17.7836	33.5669	28.0243	14.1287	34.4198	28.9754	8.92728	13.3851	16.9186	7.71282	6.90654	3.95554	10.1215	7.70362	8.77464	10.943	3.94762	5.99736	8.96041	10.9566	10.9894	22.7153	15.8399	18.9484	24.4698	29.0339	10.1574	15.3926	25.7708	33.8893	17.6809	27.6974	8.58246	3.599	16.9719	8.91551	5.15641	8.00807	38.2885	8.08757	11.0808	10.4041
2.74169	1.29598	3.92857	0	0	1.45022	0	4.87423	1.18557	0	0	6.27944	0	0	1.78546	1.67314	1.53805	2.20366	2.95995	0.988886	2.76041	1.54072	0	0.994817	1.97381	3.42706	0	1.56523	1.56992	0.783286	0.83368	0.997286	2.53136	3.31816	1.6929	2.56543	0	0.847231	0.841947	1.15406	1.14433	0	1.88576	1.7831	0.572935	1.23201	3.06308	1.07834	1.05531	0.867011
6574.57	5316.12	14416.6	8179.25	3890.04	1260.24	16270.2	2970.84	5857.92	2532.9	21121.9	1860.28	14114.8	11992	5013.56	4624.56	2550.09	3685.63	4149.84	3947.63	2882.79	4002.8	2921.08	4547.31	2786.03	4811.6	4006.8	4789.62	4709.76	6114.33	6707.79	5711.45	3673	5663.26	8720.11	6615.38	7143.67	8157.99	7292.1	6813.57	7280.79	5605.44	7512.88	7790.97	9727.86	6024.54	4037.14	7353.22	8109.53	7313.24
116.522	130.894	202.976	195.409	109.176	121.818	250.842	184.002	132.784	104.897	224.195	144.427	145.622	139.082	282.102	250.971	229.169	222.57	227.916	280.844	233.715	286.575	170.228	210.901	290.15	288.73	280.76	300.525	331.253	375.978	363.485	337.083	372.953	336.793	387.673	315.548	333.99	355.837	332.569	365.837	320.412	206.043	354.523	272.815	165.005	311.699	343.065	299.24	303.401	276.577
1698.48	1853.25	1745.6	1972.7	1703.92	1358.85	1821.98	2028.9	1487.89	1657.37	1975.72	1645.21	1460.19	1485.47	2135.4	1873.92	1736.46	1855.48	1970.34	1871.96	1907.45	1928.99	1715.44	2128.91	1748.79	2261.86	2252.05	2185.07	1536.95	1586.94	1637.35	1659.48	1621.76	1740.37	1621.79	1545.24	1694.69	1764.78	1729.36	1703.39	1488.2	1093.2	1497.3	2086.82	2610.86	1529.54	1620.37	1634.23	1799.3	1589.23
0	1.29598	1.30952	0	0	1.45022	0	0	2.37115	0	0	0	0	0	0	0	1.53805	1.10183	0	0	0	0	2.63239	0.994817	0.986905	0	0	0	0	0	0	0	0	0	0	0	0	0	0	0	0.572164	0.899749	0	0.594367	0	0.616006	0	0	0	0
0	0	0	0	0	0	0	0	0	0	0	0	0	0	0	0	0	0	0	0	0	0	0	0	0	0	0	0	0	0	0	0	0	0	0	0	0	0	0	0	0	0	0	0	0	0	0	0	0	0
0	0	0	0	0	0	0	0	0	0	0	0	0	0	0	0	0	0	0	0	0	0	0	0	0	0	0	0	0	0	0	0	0	0	0	0	0	0	0	0	0	0	0	0	0	0	0	0	0	0
0	1.29598	0	0	0	0	0	0	0	1.39862	0	0	0	0	0	0	0	1.10183	0	0	0	0	0	0	0	0	0	0	0	0	0	0	0	0	0.846448	0	0	0	0	0.57703	0	0	0	0	0	0	0	0	0.527655	0
2825.31	2753.96	3144.17	3176.17	3041.33	2250.74	3268.46	2801.46	2471.92	2443.39	2757.6	2323.39	2679.45	2501.54	2713.89	3347.95	3045.34	2863.66	3321.06	3399.79	3170.79	2660.83	2277.02	2663.12	3239.02	3560.72	3412.42	3188.38	4403.62	4712.25	4560.23	4633.39	4453.5	4944.88	3797.17	3425.7	4007.87	4253.95	4213.1	4391.77	4632.81	3903.11	3851.36	4432.2	3928.61	4665.01	4563.99	4071.28	4237.07	3956.17
64.4297	68.687	72.0238	68.238	80.5822	101.515	69.0942	43.8681	109.073	79.7214	72.8633	81.6327	86.0495	102.38	48.2073	36.8091	55.3698	48.4806	31.5728	22.7444	27.6041	43.1403	47.3831	38.7978	48.3583	34.2706	25.3878	39.1308	58.087	59.5298	47.5198	40.8887	32.0639	41.4769	48.2475	47.888	34.0175	38.1254	33.6779	42.7002	58.3607	108.87	49.6584	46.3606	53.2829	55.4405	26.0362	54.9955	72.2887	56.3557
641.555	710.198	825	842.119	617.364	551.083	883.204	862.739	646.137	707.702	987.858	668.76	612.937	691.546	1196.26	1311.74	1028.96	1284.74	1292.51	1510.03	1254.15	1266.47	938.886	1571.81	1175.4	1228.6	1205.18	1260.01	1279.48	1311.22	1218.84	1306.44	1436.12	1332.24	1294.22	1162.99	1427.7	1361.5	1375.74	1320.82	1181.52	613.629	1186.77	1192.3	1160.77	1448.23	1540.73	1148.44	1252.12	1305.72
260.461	220.317	276.31	420.284	356.121	218.983	193.764	257.116	380.569	170.632	411.958	373.627	250.205	253.052	335.666	250.971	487.562	312.92	280.208	284.799	320.208	266.545	501.032	314.362	530.955	273.308	282.253	297.394	485.105	495.82	479.366	298.188	270.855	283.702	375.823	332.65	320.589	256.711	237.429	257.355	500.071	501.16	381.553	288.863	322.562	505.125	220.542	356.392	554.038	516.739
505.842	496.361	515.953	852.975	483.493	445.217	663.905	884.673	470.673	390.215	695.004	441.13	528.211	249.188	1310.52	1318.43	1121.24	1043.43	1398.08	1601.01	1547.67	1368.16	1230.2	1531.02	1458.64	1623.57	1603.91	1673.24	1001.61	1082.5	1142.98	1281.51	1448.78	1262.56	1038.59	1091.16	1481.31	1184.43	1214.93	1379.1	1154.63	760.288	1086.2	1098.99	764.295	954.809	1113.43	1049.23	919.175	957.18
733.402	800.917	900.953	854.526	833.116	659.849	947.792	800.593	775.365	601.407	1092.95	722.135	819.456	886.647	1192.68	1186.26	1078.17	1122.77	1270.8	1259.84	1327.76	1212.55	1004.7	1357.92	1313.57	1166.92	1226.08	1270.97	1568.35	1482.76	1494.79	1398.19	1753.39	1411.88	1454.2	1367.37	1546.25	1455.54	1452.36	1353.13	1338.29	725.198	1185.52	1003.29	850.808	1416.2	1623.43	1329.6	1271.65	1423.63
652.522	692.054	595.834	708.744	653.756	739.611	602.321	727.479	697.117	653.156	542.271	706.437	602.346	581.44	658.833	756.26	729.036	665.506	723.214	724.853	691.944	756.495	726.54	703.335	737.218	743.673	679.498	709.051	742.572	889.03	771.154	768.907	794.846	747.415	839.677	840.605	756.631	728.619	755.226	746.099	846.231	1013.12	917.738	810.717	919.56	891.36	730.544	965.117	914.426	849.671
1.37084	0	1.30952	0	0	0	0	0	0	0	0	0	1.32384	0	0	0	0	0	0	0	0	0	0	0	0	0	0	0	0	0	0	0	0	0	0	0.855142	0	0	0	0	0.572164	0	0	0	0.572935	0	0	1.07834	0.527655	0
2176.9	2126.71	2224.88	2661.28	2226.41	2432.01	2298.13	2437.12	2385.37	2078.35	2496.97	2271.59	2483.52	2136.45	2956.71	2881.15	2605.46	2388.77	2669.87	2861.84	2903.95	3092.23	3057.08	3028.22	2933.08	3126.34	3140.62	3020.9	2114.68	2290.33	2175.07	2215.97	2284.13	2299.48	2223.62	2344.8	2338.96	2190.09	2372.61	2161.55	2463.17	2386.14	2371.03	2809.57	2838.32	2413.51	2104.33	2619.29	2546.46	2614.04
0	1.29598	0	0	0	0	0	0	0	0	0	1.56986	0	0	0	0	0	0	0	0	0.920138	0	0	0.994817	0	0	0	0	0	0	0	0	0	0	0	0	0	0	0	0	0	0	0	0.594367	0	0	0	0.539171	0	0
0	0	1.30952	0	0	0	0	1.21856	0	0	0	0	0	0	1.78546	0	0	1.10183	0	0	0	0	0.877464	0.994817	0	0.856766	1.4934	0	0	0	0	0	0	0	0	2.56543	0	0	0	0	0	0	1.25718	0	0	0	0	0	0	0.867011
194.66	274.748	170.238	310.173	265.142	388.658	196.768	447.211	335.517	625.183	243.812	373.627	263.444	195.101	585.629	440.036	433.73	371.317	450.898	518.176	547.482	534.631	602.818	683.439	693.794	556.898	652.617	757.573	397.19	518.536	456.857	435.814	426.112	470.349	551.884	543.015	583.451	515.964	564.946	439.12	393.077	310.414	375.267	401.792	250.372	526.069	352.254	393.056	392.575	456.048
167.243	570.232	147.976	303.969	937.093	9477.17	105.143	4747.5	1045.68	16032.4	182.158	4383.05	186.661	125.56	694.542	230.893	347.599	391.15	443.005	530.043	1495.22	224.946	854.65	560.082	816.17	631.436	2277.44	1424.36	284.155	358.745	232.597	231.37	248.073	288.68	311.493	264.239	259.77	280.434	303.943	240.621	243.17	198.845	182.919	207.434	176.464	277.203	284.866	153.664	195.76	239.295
18806.6	19557.7	15075.2	15255.8	19422.9	17765.2	14771.1	17843.3	17914	20022.7	12717.4	18133.4	15245.3	16400.1	12476.8	13637.8	14746.8	14611.4	14462.3	14253.8	13618	12265.7	12170.4	11410.5	11143.1	13329.6	13970.8	11700.1	10077.3	9610.92	10725.3	11245.4	9760.07	10750	10730.4	10637.1	10667	12202.7	10955.4	11548.1	10007.1	14664.1	10851.9	16261.9	20524.8	9761.84	9388.33	11780.9	12974	11133.3
0	0	0	0	0	0	0	0	0	1.39862	0	0	0	0	0	0	0	0	0	0	0	0	0	0	0	0	0	0	0	0	0	0	0	0	0.846448	0	0	0	0	0	0	0	0	0	0	0	0	0	0	0.867011
0	0	0	0	0	0	0	0	0	0	0	0	0	0	0	0	0	0	0	0	0	0	0	0	0	0	0	0	0	0	0	0	0	0	0	0	0	0	0	0	0	0	0	0	0	0	0	0	0	0
6.85422	14.2558	5.2381	1.55086	2.59943	2.90043	9.01229	0	1.18557	0	2.80243	1.56986	3.97151	3.86339	0	0	0	0	0.986649	0	0	0	0	0	0	0	0	0	0	0	0	0	0	0	0	0	0	0	0	0	0	0	0	0	0	0	1.53154	0	0	0
179.581	168.478	529.048	151.985	137.77	71.0606	761.538	127.949	123.3	96.5048	378.329	89.482	381.265	390.202	119.626	137.198	89.2069	124.507	115.438	103.833	114.097	103.228	115.825	103.461	85.8607	107.953	104.538	100.175	117.744	119.843	118.383	122.666	89.4413	153.465	117.656	108.603	114.422	122.001	122.082	121.753	142.469	174.551	140.804	172.367	183.339	115.193	116.397	115.383	182.569	152.594
0	0	0	0	0	0	0	1.21856	0	0	0	0	0	0	0	0	0	0	0	0	0	0	0	0	0	0	0	0	0	0	0	0	0	1.65908	1.6929	0	0	0	0	0	0	1.7995	0	0	0.572935	0	0	0	0	0
0	1.29598	0	0	0	2.90043	0	0	0	0	0	0	1.32384	0	1.78546	3.34628	0	4.40733	0.986649	0.988886	6.44096	4.62217	4.38732	0.994817	3.94762	2.5703	8.96041	1.56523	0	3.13315	3.33472	3.98914	6.75029	3.31816	4.23224	1.71028	1.03083	3.38893	2.52584	2.88515	2.28866	0	0	2.97184	1.14587	1.84802	3.06308	1.07834	1.58296	0
5953.58	3781.67	20397.2	2715.56	4136.99	3651.65	13506.4	2359.13	7729.94	5941.34	15151.4	4271.59	17254.9	38531.5	2492.5	2797.49	2599.3	3130.3	2820.83	2875.68	2292.06	2563.76	2370.03	2797.42	2169.22	1975.7	2072.84	2814.29	5990.81	5626.35	4517.71	4622.42	6959.54	5323.15	4826.45	4776.83	6163.34	4431.02	4708.17	4642.78	4518.95	3764.55	3400.66	2029.17	1723.39	4879.38	5812.19	4181.81	3994.87	4707
2556.63	2586.78	5915.12	3163.76	2630.62	1943.29	5650.71	2807.56	2692.44	2323.11	5666.52	2370.49	4573.86	4131.89	3597.69	4417.09	3646.72	3452.04	3843.98	3578.78	3626.26	4172.28	3350.16	4034.98	3358.44	3771.48	3727.53	3507.69	4807.09	4850.11	4442.68	5029.31	5364.79	4422.27	4746.88	4460.42	4810.89	4392.05	4687.96	4534.88	4409.67	3598.1	4626.41	4877.97	5403.92	4596.02	4518.04	4701.57	4644.42	4791.97
1162.48	1034.19	992.619	1313.58	1268.52	1174.68	1094.99	1409.87	1214.03	1169.25	1217.66	1141.29	1029.95	950.393	1733.68	1718.32	1716.46	1242.87	1413.87	1572.33	1596.44	1856.57	2204.19	1948.85	2585.69	1745.23	1588.98	1740.54	1273.2	1725.58	1449.77	1149.87	1275.8	1323.11	1565.08	1576.03	1420.49	1262.37	1230.93	1256.77	1582.61	1701.43	1640.61	1397.36	957.947	1573.89	1335.5	1764.17	1439.44	1717.55
548.338	533.944	514.643	376.86	557.577	553.983	443.104	325.355	564.333	400.006	390.94	430.141	497.763	629.732	371.375	348.013	358.366	355.892	326.581	356.988	299.045	323.552	301.848	370.072	308.901	287.873	289.72	328.699	296.715	293.732	335.14	300.183	322.326	275.407	310.647	313.837	285.54	310.934	295.523	313.904	370.762	530.852	358.924	405.358	474.963	302.459	338.47	375.263	344.031	381.485
1661.46	1990.63	2105.72	2562.03	2118.53	2033.2	2131.41	2930.63	2096.09	2123.11	2684.73	2464.68	2184.33	2012.82	2731.75	2854.38	2224.02	2372.24	2931.33	2957.76	2887.39	3297.15	2768.4	3288.86	3140.33	2889.01	3246.66	3025.6	3011.11	3299.2	3310.55	3575.27	4044.26	3427.65	3237.66	3461.62	3528.54	3631.23	3711.3	3552.19	2714.35	1749.11	2742.53	1300.48	677.782	2998.1	3681.82	2346.47	1945.99	2067.82
701.873	736.118	502.857	496.276	683.649	788.918	398.043	445.992	668.663	641.967	465.204	599.686	562.631	703.137	310.669	332.955	386.051	449.547	343.354	337.21	391.979	342.041	324.662	272.58	245.739	312.72	350.949	325.569	292.005	252.218	276.782	288.216	297.013	270.43	231.08	305.286	289.664	286.364	320.782	319.674	354.17	664.015	334.409	489.759	651.427	295.683	318.56	379.038	366.192	428.303
5.48338	5.18393	11.7857	13.9578	3.89914	7.25109	9.01229	8.52991	8.29901	8.39172	14.0122	7.8493	9.26687	21.2486	3.57091	5.01942	4.61415	3.30549	4.93324	2.96666	0.920138	3.08145	2.63239	2.98445	0.986905	1.71353	7.46701	7.82617	3.13984	10.1827	2.50104	5.98371	3.37514	6.63631	2.53934	4.27571	7.21582	6.77785	1.68389	5.7703	4.00515	0.899749	6.28588	2.37747	3.43761	4.31204	9.18923	2.15669	1.58296	1.73402
331.744	353.803	370.595	260.545	332.727	137.771	501.684	179.128	199.176	180.422	369.921	174.254	308.454	274.301	141.051	98.7153	138.425	146.544	136.158	166.133	133.42	123.258	145.659	125.347	107.573	125.088	143.367	104.871	100.475	78.3286	92.5385	74.7964	71.7218	66.3631	84.6448	100.052	92.7749	73.7091	80.8269	87.1315	104.706	111.569	86.7451	85.5889	111.722	81.3127	62.7931	105.138	108.169	111.844
130.23	228.093	30.1191	38.7716	83.1817	95.7143	66.0901	92.6104	37.9383	50.3503	43.4377	78.493	91.3448	54.0874	26.7818	58.5599	53.8318	52.8879	40.4526	40.5443	15.6423	70.8733	46.5056	23.8756	18.7512	80.536	20.9076	20.348	83.2057	72.8456	143.393	74.7964	128.255	103.692	112.578	110.313	123.7	170.294	136.395	195.613	96.1236	148.459	68.5161	115.307	107.139	115.809	73.5139	86.8066	184.152	82.3661
178.21	185.325	392.857	210.917	150.767	110.217	438.598	249.804	188.506	173.429	353.107	171.115	307.13	235.667	321.382	234.24	175.338	251.218	290.075	325.343	201.51	244.975	195.674	265.616	195.407	214.191	231.477	200.35	241.768	287.466	180.075	228.378	174.664	275.407	279.328	225.758	248.43	274.503	244.165	278.128	219.139	148.459	209.948	288.268	278.446	272.274	283.335	176.848	239.028	294.784
1506.56	1644.6	1207.38	1732.31	1646.74	1834.52	1362.36	2276.27	1512.79	1386.03	1098.55	1598.12	1339.72	678.024	2622.83	2616.79	2582.39	2110.01	2477.47	2534.51	2339.91	2266.4	2140.13	2290.07	2551.15	2669.68	2462.62	2305.59	1648.42	1576.76	2170.07	1727.3	1658.88	2037.35	1951.91	1863.36	1877.14	2229.91	1892.7	2256.19	2167.36	2458.12	2005.19	2197.97	2357.63	1627.49	1375.32	2060.17	2318.52	1628.25
4760.94	3932.01	2977.86	4404.45	4052.51	2498.72	3415.66	3284.01	4219.46	3553.9	3626.35	2976.45	3165.3	3826.69	3608.41	3423.25	2957.67	3114.88	3733.48	3703.38	3240.73	3713.14	2738.56	3904.65	3154.15	3531.59	3660.33	3587.52	3029.94	2953.77	2712.8	2959.94	2970.13	2944.86	3192.8	2824.54	3213.1	2861.95	2853.36	2571.82	3281.93	2169.3	3110.88	3733.22	4037.47	3566.67	2793.53	3430.21	3695.17	3634.51
249.494	256.604	318.214	370.656	284.637	335	310.924	538.603	443.404	437.768	518.45	409.733	504.382	538.943	558.848	522.02	466.029	533.286	504.177	573.554	680.902	688.703	642.304	741.138	702.676	599.736	636.189	826.444	474.116	570.233	450.187	508.616	573.774	510.166	578.124	606.296	597.883	668.466	599.466	529.713	433.128	295.118	462.012	314.42	289.905	685.614	546.759	385.508	413.154	537.547
611.397	578.008	561.786	525.743	644.658	536.58	510.696	465.489	520.467	607.001	553.481	587.127	594.403	649.049	455.291	523.693	509.095	604.905	482.471	469.721	478.472	456.054	503.664	416.828	429.304	458.37	424.126	450.787	477.255	449.606	469.362	485.678	459.019	448.781	444.385	449.805	451.504	471.908	468.964	481.243	495.494	526.353	533.671	578.914	770.597	478.02	474.777	562.895	582.003	561.823
34.2711	37.5835	26.1905	10.856	33.7925	287.143	16.5225	182.784	82.9901	132.869	25.2219	194.663	54.2774	32.8388	49.9928	31.7897	38.4513	30.8513	20.7196	28.6777	60.7291	57.0068	45.6281	30.8393	41.45	24.8462	67.2031	32.8699	42.3878	36.0312	42.5177	38.8941	35.439	29.0339	38.0902	34.2057	17.5241	33.8893	18.5228	24.2352	29.1804	52.1855	22.6292	9.50988	5.15641	28.3363	55.1354	15.0968	25.3274	9.53712
1018.54	953.843	887.857	809.551	972.186	841.126	814.11	739.665	954.387	1135.68	805.7	968.603	810.189	1139.7	599.913	597.311	698.275	699.663	666.975	640.798	609.131	540.794	670.382	486.465	552.667	576.603	621.255	579.137	610.699	609.397	576.907	570.447	513.022	589.802	562.042	569.525	525.724	532.909	566.63	588.57	671.721	962.732	685.161	959.309	1326.34	591.981	575.859	755.379	779.874	808.054
973.3	1061.41	1097.38	1127.48	1024.17	933.94	1061.95	1288.02	1129.85	1169.25	1324.15	1120.88	1123.94	1046.98	1271.24	1315.09	1065.87	1292.45	1412.88	1481.35	1353.52	1425.17	1240.73	1318.13	1055.99	1413.66	1411.26	1537.06	1270.06	1305.74	1158.82	1400.19	1242.9	1355.47	1328.92	1244.23	1379.25	1294.57	1318.49	1382.56	1425.26	1198.47	1406.15	1897.22	2243.04	1514.14	1660.19	1691.92	1666.33	1708.01
305.698	299.372	188.572	344.292	349.623	551.083	163.723	1359.91	546.549	693.716	390.94	781.79	312.426	231.803	1185.54	913.535	712.117	816.457	942.25	1082.83	1147.41	1053.85	1093.32	1486.26	1139.87	1242.31	1361.98	1521.41	530.633	563.183	511.046	662.198	822.691	786.403	625.525	564.394	753.538	807.412	763.646	722.441	487.484	264.526	502.87	766.139	462.358	548.861	681.535	438.886	521.323	495.063
211.11	206.061	309.048	195.409	223.551	301.645	219.299	229.089	311.806	293.71	283.046	357.928	364.056	343.841	192.829	199.104	235.322	178.497	157.864	143.388	171.146	201.835	267.626	221.844	226.988	157.645	165.768	159.654	343.812	317.231	222.593	260.292	248.917	287.85	301.336	267.66	199.981	234.683	251.742	252.739	196.252	281.622	219.377	128.383	93.3884	243.938	281.803	160.673	166.211	195.078
653.893	705.014	593.215	618.794	627.762	651.148	641.375	842.024	456.446	579.029	567.493	703.297	647.357	537.011	374.946	527.039	549.084	563.036	542.657	524.109	471.111	419.077	335.191	296.455	387.854	422.386	367.377	327.134	830.487	755.088	989.579	824.755	651.403	845.3	909.085	850.012	738.076	1137.83	788.062	901.32	923.473	1294.74	968.025	1120.38	1268.48	980.065	842.346	1007.71	1122.32	827.996
552.451	615.591	577.5	631.201	583.571	577.186	549.75	681.174	494.384	569.239	662.776	605.966	573.222	453.948	896.299	911.862	815.167	824.17	795.239	868.242	844.686	867.427	745.844	842.61	907.952	810.501	654.11	838.965	1139.76	1115.4	1158.82	1022.22	1118.86	1037.75	1102.92	1053.54	928.78	963.302	969.081	912.861	898.87	581.238	781.963	217.538	163.859	894.44	1217.57	621.125	612.08	552.286
3492.91	4511.31	3827.74	3686.4	4526.9	5016.3	3893.31	2578.47	1458.26	2479.75	1720.69	3014.13	1491.97	1734.66	1890.8	2713.83	4211.18	2383.26	1835.17	2446.5	1803.47	3103.02	1252.14	1191.79	2238.3	3471.62	3092.84	244.176	2607.64	376.761	2898.71	2380.52	1899.36	2929.1	182.833	706.348	1060.73	1089.54	892.464	789.954	1035.62	4664.3	1589.7	2063.05	1092.59	1634.26	900.545	1969.05	2520.08	247.098
13.7084	15.5518	34.0476	18.6104	14.2968	8.7013	24.0328	12.1856	17.7836	12.5876	2.80243	3.13972	23.8291	5.79508	1.78546	3.34628	1.53805	18.7311	0.986649	0	1.84028	0	0.877464	0.994817	0.986905	3.42706	1.4934	0	1.56992	3.13315	0.83368	0	0.843786	3.31816	0	0.855142	0	1.69446	1.68389	0	0.572164	1.7995	3.14294	0.594367	0	1.23201	0	0.539171	2.63827	0
0	1.29598	2.61905	4.65259	2.59943	2.90043	0	7.31135	4.74229	0	8.4073	1.56986	2.64768	0	3.57091	3.34628	1.53805	6.61099	3.94659	3.95554	1.84028	1.54072	1.75493	2.98445	6.90833	1.71353	5.97361	4.6957	0	4.69972	1.66736	2.99186	4.21893	1.65908	0.846448	5.986	2.06166	1.69446	2.52584	1.73109	8.0103	0.899749	3.14294	1.7831	4.01054	5.54405	3.06308	2.69586	3.16593	3.46804
0	0	0	0	0	0	0	0	0	0	0	0	1.32384	0	1.78546	0	0	0	0	0	0	0	2.63239	0	0.986905	1.71353	0	0	0	0	0	0	0	0	0	0	0	0.847231	0	0.57703	0	0	0	0	0	0	0	0	0	0
7158.55	6591.36	4956.55	4272.63	6818.3	8612.84	4593.26	4463.58	7925.56	7914.79	3713.23	7348.51	5967.86	9343.6	2713.89	3107.02	4145.04	4257.48	3263.83	3152.57	2899.35	2731.7	3936.3	2193.57	2142.57	2666.26	2650.79	2340.02	2449.07	2493.2	2462.69	2431.38	2053.77	2223.16	2938.87	2832.23	2422.46	2685.72	2564.57	2720.69	3132.6	7404.94	3339.06	4539.78	5852.53	2650.06	2147.22	3526.72	3670.37	3959.64
9486.25	8375.93	8445.12	8048.98	9385.23	12279	6161.4	10657.5	15795.4	14632.4	9816.93	13389.3	11316.2	15646.7	10307.4	9257.49	9203.69	10017.9	9212.34	10188.5	10386.5	10563.2	12324.9	14115.5	11994.8	9961.62	10721.1	12845.9	8201.26	8502.57	7314.71	8626.52	11116.9	8676.15	9104.4	8296.59	10202.1	8014.81	7992.6	7860.3	6603.35	5238.34	6023.13	3444.36	2744.93	8341.95	8579.68	5485.53	6175.67	6757.48
1147.4	1290.8	948.096	1533.8	1193.14	1348.7	988.348	1625.56	1090.73	1269.95	1136.39	1188.38	1077.6	652.912	1312.31	1129.37	988.966	905.705	1144.51	1276.65	1083.92	1223.33	1446.94	1336.04	1294.82	1208.04	1536.71	1112.88	756.701	907.046	856.19	938.446	718.062	900.05	1092.76	1003.08	1013.31	1079.37	804.059	1056.54	943.499	976.228	989.397	1336.73	868.569	1014.56	739.733	903.651	976.689	1014.4
237.156	244.941	175.476	235.731	222.251	208.831	189.258	226.652	189.692	244.759	182.158	241.758	137.679	175.784	237.466	232.567	210.713	235.792	256.529	223.488	309.166	221.864	248.322	278.549	239.818	253.603	298.68	255.133	219.789	227.153	198.416	183.501	212.634	233.93	208.226	174.449	202.043	196.558	191.964	216.386	186.525	242.932	182.29	224.671	277.3	191.578	202.163	212.434	212.117	234.093
722.435	707.606	725.476	890.195	726.54	568.485	764.543	739.665	662.736	700.709	837.928	660.911	759.883	710.863	1055.2	871.706	802.862	1115.05	1060.65	1074.92	1164.89	1033.83	910.808	1129.12	989.865	1196.05	1099.14	1325.75	1001.61	1018.27	931.221	1024.21	1073.3	1051.86	992.037	982.559	1141.13	1054.8	1004.44	976.911	1016.16	724.298	1006.37	1043.71	1089.15	1021.34	1020	1105.3	1179.84	1147.06
1082.97	1083.44	1270.24	1150.74	1090.46	1012.25	1270.73	972.409	912.891	931.481	1118.17	890.11	1113.35	992.891	635.622	804.781	1007.42	870.447	786.359	728.809	743.471	774.984	769.536	724.226	807.288	725.681	837.798	729.399	1116.21	1069.19	1223.84	1094.02	1000.73	1023.65	1103.77	1134.77	965.89	1060.73	1013.7	1176.56	1309.11	1904.77	1489.75	1578.64	2188.04	1282.52	1064.42	1552.81	1604.07	1436.64
1.37084	0	0	0	1.29971	0	0	0	0	0	1.40122	0	0	0	1.78546	1.67314	3.0761	1.10183	0	0	0.920138	0	0	0	0	0	2.9868	1.56523	3.13984	1.56657	0.83368	0.997286	0	0	0	0.855142	1.03083	0.847231	0	0	1.71649	0.899749	1.25718	0.594367	0.572935	0	0	1.61751	0	0
10.9668	10.3679	9.16667	13.9578	9.09799	31.9048	6.00819	43.8681	20.1547	22.3779	5.60487	9.41916	3.97151	3.86339	149.978	100.388	50.7557	81.5355	123.331	102.844	91.0936	63.1697	48.2605	75.6061	97.7036	118.234	119.472	145.567	226.068	267.884	288.453	203.446	116.442	175.862	155.746	157.346	291.725	243.155	160.812	126.369	275.211	17.995	381.553	148.592	159.276	218.066	421.173	153.664	140.884	243.63
152.164	397.866	61.5476	178.349	157.265	216.082	75.1024	225.433	69.9488	95.1062	50.4438	266.876	140.327	71.4727	10.7127	30.1165	47.6796	26.444	26.6395	23.7333	16.5625	44.681	17.5493	6.96372	23.6857	17.9921	28.3746	7.82617	53.3773	4.69972	33.3472	31.9131	21.0946	46.4542	5.92514	25.6543	45.3566	50.8339	29.4681	36.9299	7.43813	59.3835	27.0293	57.6536	14.8963	24.6402	16.8469	11.8618	31.6593	10.4041
1554.54	1413.92	1609.41	1142.99	1407.59	1483.57	1577.15	1084.52	1517.53	1377.64	1263.9	1376.77	1510.5	1738.52	848.091	950.344	1179.68	1153.62	1031.05	973.064	924.738	990.685	1084.55	820.724	764.851	923.594	834.812	752.878	1040.86	847.516	927.886	959.389	855.599	895.073	954.794	889.348	851.467	920.093	970.765	948.637	1157.49	1617.75	1044.71	1476.41	2066	947.417	929.644	1222.84	1281.15	1259.77
1314.64	1175.46	1617.26	1153.84	1242.53	965.845	1701.82	1325.79	1340.88	1307.71	1479.69	1224.49	1585.96	1363.78	798.099	936.959	1064.33	945.371	909.69	946.364	852.048	799.635	1088.06	834.651	774.72	869.617	972.205	868.705	609.129	663.444	601.917	656.214	631.995	671.097	704.245	669.577	687.565	628.646	727.442	680.895	704.906	809.774	771.277	913.543	1177.95	656.662	794.869	729.499	819.448	875.681
116.522	173.662	78.5715	105.459	157.265	588.788	54.0737	558.1	77.0623	324.48	14.0122	675.039	51.6297	36.7022	107.127	157.275	263.007	121.201	137.144	100.866	64.4096	238.812	128.987	29.8445	188.499	144.793	106.032	18.7828	472.546	40.7309	388.495	214.416	100.41	293.657	38.0902	270.225	282.448	344.823	360.353	248.123	135.603	816.972	323.094	764.356	147.244	486.644	114.865	202.728	354.584	41.6165
1008.94	877.38	1067.26	843.67	976.085	1540.13	808.102	983.376	1428.62	1623.8	1049.51	1500.79	1166.3	2182.81	1635.48	1653.06	1193.53	1812.51	1391.17	1367.63	2310.47	1536.1	1658.41	1774.75	1855.38	1477.06	1663.65	2147.5	1265.35	2111.74	1256.36	1167.82	1487.59	1393.63	1328.08	1309.22	1451.41	1252.21	1464.99	1184.06	1092.26	739.594	939.11	764.356	563.768	1214.15	1108.83	936.541	929.728	1177.4
614.139	575.416	606.31	524.192	621.263	552.533	507.692	343.633	648.509	489.517	480.617	485.087	591.756	645.186	255.32	271.049	342.985	288.68	280.208	246.233	272.361	272.708	377.309	238.756	284.229	245.892	228.49	226.959	274.736	243.602	259.275	233.365	257.355	204.896	195.53	249.702	239.153	291.448	282.894	256.201	295.237	589.336	291.665	347.111	520.225	244.554	223.605	340.217	290.738	319.06
0	2.59196	0	0	1.29971	0	0	0	0	0	0	1.56986	0	1.93169	1.78546	1.67314	0	0	0	0.988886	0	0	1.75493	2.98445	0.986905	1.71353	0	0	3.13984	1.56657	0.83368	0	0	1.65908	1.6929	0	2.06166	1.69446	1.68389	0	0.572164	0.899749	0	0.594367	0	0.616006	1.53154	1.07834	1.05531	0
781.382	808.693	908.81	1203.47	1229.53	1487.92	931.27	1640.18	1285.16	1177.64	1342.37	1525.9	999.498	861.535	1794.38	1703.26	1874.88	1689.11	1826.29	2133.03	2110.8	1876.6	2291.06	1973.72	1922.49	1841.19	2108.68	2258.63	1412.93	1342.55	1119.63	1313.43	1586.32	1313.16	949.715	1283.57	1222.57	1382.68	1277.23	1193.3	1373.77	1121.09	1410.55	1252.93	1823.08	1459.32	1439.65	1379.2	1217.83	1536.34
599.059	574.12	944.167	790.94	588.77	569.935	1004.87	672.644	547.735	469.937	892.575	565.149	844.609	496.445	824.88	789.722	762.873	730.514	814.972	737.709	761.874	721.059	680.912	626.734	511.217	767.662	798.97	732.529	649.947	581.199	561.067	644.247	575.462	642.063	624.679	593.469	638.085	678.632	660.086	676.279	575.025	704.504	649.331	990.216	1302.28	684.998	686.129	808.218	785.678	711.816
1501.08	1537.03	1703.69	1932.38	1498.57	1315.35	2063.81	1986.25	1391.86	1355.26	2163.48	1378.34	1668.04	1216.97	2524.63	2441.11	2177.88	2368.94	2377.82	2344.65	2414.44	2378.88	2124.34	2626.32	2461.34	2493.19	2617.93	2523.16	2191.61	2342.03	2441.85	2341.63	2728.8	2563.28	2323.5	2346.51	2529.66	2655.22	2561.2	2505.46	2493.49	1814.79	2295.6	2447.6	2472.79	2465.25	2502.53	2374.51	2337.51	2367.81
1376.33	1349.12	1010.95	1000.31	1364.7	1447.32	1015.38	974.846	1251.97	1429.39	899.581	1302.98	1145.12	1406.27	723.109	742.874	852.08	762.467	665.001	685.298	727.829	717.977	844.998	600.869	759.917	656.283	709.366	629.224	700.184	615.663	683.618	701.092	641.277	634.597	633.143	773.049	618.499	635.424	670.19	685.511	709.483	1238.06	780.077	887.985	1092.01	692.39	632.525	788.269	798.869	787.246
222.077	243.645	212.143	319.478	236.548	223.333	276.377	280.268	196.805	204.199	241.009	207.221	243.586	142.945	274.96	324.589	301.458	273.254	299.941	282.821	276.041	268.086	269.381	220.849	252.648	291.3	328.548	266.09	263.746	265.534	290.121	276.248	269.168	253.839	259.013	275.356	270.078	303.309	255.952	271.204	292.948	241.133	321.837	353.649	459.494	296.915	214.415	301.936	341.92	324.262
503.1	528.761	551.31	772.33	574.473	581.537	605.325	616.59	557.219	488.119	638.955	591.837	530.859	459.743	707.04	702.719	685.97	680.932	757.746	764.409	682.742	773.443	708.991	728.206	796.432	815.641	849.746	810.791	756.701	818.534	750.312	722.035	761.938	856.914	797.354	798.703	801.987	768.439	853.734	761.679	766.128	610.93	732.933	804.179	863.413	767.543	871.445	778.564	757.712	777.709
707.356	694.646	721.548	1023.57	740.837	594.589	935.776	1001.65	628.354	690.919	1003.27	753.532	773.122	556.328	1121.27	1030.65	996.656	1031.31	1160.3	1220.29	1198.02	1161.71	1019.61	1232.58	1159.61	1399.96	1326.14	1436.88	1084.81	1185.11	1113.8	1067.1	1317.99	1169.65	1059.75	1111.69	1253.49	1248.82	1178.73	1150.6	1160.92	879.055	1146.54	1397.95	1848.86	1063.23	1229.83	1226.08	1267.43	1177.4
1433.9	1111.95	1275.48	1147.64	1260.72	1540.13	1111.52	1230.74	1790.22	1348.27	1325.55	1389.33	1448.28	1815.79	1546.2	1291.66	1222.75	1523.83	1430.64	1590.13	1440.02	1488.34	1353.05	1587.73	1470.49	1521.62	1588.98	1865.76	1436.48	1500.78	1365.57	1464.02	1590.54	1351.32	1411.88	1308.37	1480.27	1436.9	1494.46	1300.62	1470.46	779.183	1201.86	780.999	517.933	1296.08	1565.23	1257.35	1185.11	1202.54
614.139	676.502	772.619	555.209	707.044	588.788	675.922	619.027	671.035	744.066	686.596	659.341	700.31	822.902	721.324	756.26	849.004	760.264	696.574	666.509	591.649	668.674	723.03	646.631	628.658	584.314	486.849	607.311	1064.41	1134.98	970.404	1062.11	882.6	1093.33	1020.82	986.834	946.304	901.454	940.455	973.449	1010.44	1386.51	1021.45	973.574	1338.38	1047.83	1087.39	1135.5	1051.09	1123.65
53.463	46.6553	75.9524	89.9501	70.1845	34.8052	60.0819	59.7093	52.1652	53.1476	67.2584	42.3862	66.1919	75.3361	60.7055	76.9645	78.4406	70.5172	64.1322	39.5554	51.5277	78.5769	59.6675	61.6786	53.2928	58.2601	34.3482	62.6094	109.894	90.8612	100.042	115.685	126.568	116.965	74.4874	102.617	94.8365	88.1121	112.821	96.941	77.8143	70.1804	77.9449	38.6339	19.4798	76.3847	125.586	75.484	64.9015	58.0897
6131.79	5979.66	4802.03	5952.21	5876	6621.69	5150.52	5979.46	6028.64	6153.93	4639.43	5797.49	5384.05	5443.51	5040.34	5233.58	5698.48	4889.93	4966.79	5218.35	4994.51	5141.39	5965	4902.46	4931.56	5193.71	4992.44	4866.31	4050.39	4157.68	4000	4190.59	3855.26	3910.45	4408.3	4396.29	4196.52	4175.16	4130.59	4376.19	4350.16	5986.93	4532.75	5072.33	5252.67	4090.89	3733.89	4499.39	4930.41	4333.32
2508.65	2440.33	3106.19	3263.02	2847.67	3177.43	3364.59	3616.68	2610.63	2555.28	2732.37	2894.82	2781.38	2157.7	4381.51	4669.74	4483.42	4987.99	5398.94	4870.26	4873.05	3939.63	3387.01	3788.26	3792.67	4487.74	4417.48	4285.61	5618.74	5744.62	6240.93	5905.93	5422.17	6059.78	5247.98	5204.4	5428.36	6391.51	5856.58	6241.73	5964.24	5528.06	5642.2	6439.38	7393.15	4926.2	5708.04	5453.72	5921.87	5295.7
515.438	562.456	726.786	908.806	543.28	510.476	752.526	889.547	554.848	607.001	1046.71	737.834	734.73	558.259	1456.93	1328.47	1132	1561.3	1523.39	1593.09	1376.53	1511.45	1074.89	1706.11	1352.06	1463.36	1267.9	1562.1	2309.35	2415.66	1981.66	2382.52	2775.21	2271.28	2305.73	1940.32	2376.07	2203.65	2297.67	2253.88	1751.97	783.682	2005.19	1477.6	1289.1	2348.21	2628.12	1554.97	1600.9	1824.19
2673.15	2286.11	2531.31	2358.86	2704.7	4127.32	2138.92	2260.43	3528.27	2625.21	2247.55	2712.72	2982.61	2828	1674.76	1465.67	1591.88	1648.34	1501.68	1693.96	1734.46	1529.94	1611.02	1823.5	1782.35	1579.02	1475.48	1720.19	1406.65	1198.43	1550.65	1387.22	1534.85	1250.12	1277.29	1357.97	1287.51	1252.21	1334.49	1320.24	1163.78	722.499	858.022	227.643	174.745	1082.94	1355.41	827.628	827.89	745.63
466.087	510.617	358.81	562.963	465.297	481.472	413.063	592.219	360.414	433.572	395.143	436.421	370.675	307.139	1037.35	799.761	789.02	718.394	871.211	849.453	874.131	791.932	768.658	895.335	933.612	913.312	913.962	934.445	769.26	839.683	827.011	792.842	756.876	839.493	805.819	777.325	860.745	811.648	771.223	815.343	810.184	544.348	785.735	791.697	609.603	741.055	921.986	761.31	730.274	774.241
690.906	786.661	809.286	798.695	705.744	685.953	895.221	885.892	770.623	682.527	783.28	670.33	765.179	645.186	637.408	724.47	639.829	676.524	665.988	717.931	715.867	730.303	719.52	698.361	796.432	819.068	875.133	792.008	671.925	676.76	721.967	698.1	708.78	653.677	696.627	700.362	676.226	732.855	719.023	727.057	612.788	520.055	594.015	652.615	516.787	571.037	647.841	600.637	645.322	613.844
0	0	0	0	0	0	0	0	0	0	0	0	0	0	0	0	0	0	0	0	0	0	0	0	0	0	0	0	0	0	0	0	0	0	0	0	0	0	0	0	0	0	0	0	0	0	0	0	0	0
63.0589	42.7674	70.7143	69.7888	46.7897	72.5109	63.086	31.6825	48.6085	23.7766	47.6414	43.9561	51.6297	69.541	53.5637	43.5017	70.7503	45.1751	50.3191	28.6777	59.809	64.7104	51.7704	55.7097	70.0702	51.406	23.8944	56.3484	62.7968	49.347	60.025	54.8507	64.9715	45.6246	42.3224	56.4394	45.3566	33.042	68.1977	39.815	66.9432	51.2857	59.0872	22.586	20.6256	44.3524	49.0092	48.5254	41.6847	37.2815
8.22507	9.07187	7.85715	9.30518	10.3977	23.2035	12.0164	13.4041	30.8249	11.189	11.2097	12.5589	9.26687	5.79508	24.9964	20.0777	15.3805	26.444	25.6529	33.6221	25.7639	16.948	26.3239	47.7512	41.45	28.2733	62.7229	46.957	15.6992	25.0652	18.341	19.9457	20.2509	17.4203	27.0863	14.5374	28.8633	24.5697	19.3648	21.9271	18.3093	7.19799	20.1148	16.6423	6.87522	25.8722	18.3785	18.871	14.7743	24.2763
67.1714	88.1268	123.095	412.53	85.7811	89.9135	144.197	327.792	116.186	441.964	121.906	98.9011	452.753	212.486	674.902	468.479	302.996	656.691	534.764	871.208	525.399	465.298	205.327	927.169	450.028	556.898	678.004	898.444	505.514	621.929	562.734	619.314	741.688	620.495	804.126	473.749	957.643	694.73	597.782	552.217	480.618	33.2907	374.01	288.863	99.1177	560.565	606.489	410.849	385.716	447.378
3996.01	3968.3	4427.5	3908.18	4320.25	2967.14	4130.63	3091.48	3433.42	4591.67	3877.17	3827.32	3289.74	4931.61	3447.71	3777.95	3449.85	3794.71	3766.04	3499.67	3022.65	2637.72	2255.08	2298.03	1456.67	2697.1	3145.1	2958.29	3342.36	3014.09	3007.92	3476.54	2182.03	3703.06	3406.11	2535.5	2934.78	3495.68	2957.76	3467.95	3335.14	4259.41	3545.23	5044.4	7098.66	2738.15	2795.06	3828.66	4182.19	4084.49
437.3	1478.72	26.1905	696.338	812.321	133.42	67.5922	29.2454	154.125	179.023	30.8268	32.967	34.4198	38.6339	0	5.01942	3.0761	19.833	8.87984	5.93331	7.3611	1.54072	3.50986	0	0.986905	11.138	7.46701	3.13047	1.56992	2.34986	2.50104	7.97829	5.9065	11.6135	2.53934	2.56543	17.5241	14.4029	22.7326	8.07842	1.14433	2.69925	5.65729	61.2198	11.4587	1.84802	4.59462	1.61751	1.05531	3.46804
9.59591	15.5518	15.7143	18.6104	12.9971	7.25109	9.01229	12.1856	13.0413	11.189	23.8207	4.70958	18.5337	9.65847	7.14182	11.712	4.61415	11.0183	10.8531	11.8666	8.28124	18.4887	10.5296	10.943	11.8429	6.85413	7.46701	12.5219	17.2691	17.2323	13.3389	11.9674	17.7195	12.4431	18.6219	15.3926	10.3083	11.8612	10.1034	9.23247	18.3093	15.2957	16.3433	8.91551	11.4587	15.4001	24.5046	13.4793	12.1361	18.2072
1712.19	1572.03	1398.57	1401.98	1212.63	66.71	3815.2	91.3919	263.197	111.89	2454.93	51.8054	2720.49	2661.87	16.0691	5.01942	7.69025	52.8879	3.94659	10.8777	21.1632	4.62217	3.50986	1.98963	6.90833	7.71089	7.46701	4.6957	21.9789	1.56657	13.3389	0.997286	1.68757	1.65908	7.61803	5.13085	8.24666	15.2502	6.73558	4.61624	2.28866	2.69925	11.3146	7.72677	1.7188	12.9361	0	2.69586	2.11062	1.73402
331.744	1161.2	662.619	190.756	184.559	34.8052	2353.71	341.196	446.961	111.89	526.858	131.868	1036.57	911.759	5.35637	11.712	10.7664	471.584	7.89319	23.7333	7.3611	15.4072	15.7944	4.97408	3.94762	9.42442	14.934	12.5219	1.56992	7.83286	4.1684	2.99186	5.06271	1.65908	6.77159	2.56543	14.4316	16.9446	3.36779	4.61624	5.72164	13.4962	7.54305	3.5662	5.15641	1.23201	9.18923	6.47006	3.16593	7.8031
4621.12	5645.3	595.834	3359.17	3381.85	1377.71	6293.58	397.25	1270.93	886.726	5652.51	684.459	9622.98	13939.1	1.78546	1.67314	4.61415	14.3238	1.9733	9.88886	11.0417	0	3.50986	1.98963	5.92143	4.28383	11.9472	6.26094	4.70976	0.783286	0	1.99457	1.68757	0.829539	1.6929	1.71028	0	0	1.68389	1.15406	0.572164	2.69925	1.25718	1.18873	1.14587	1.84802	0	0.539171	0.527655	0
904.758	807.397	1657.86	992.552	718.742	314.697	1713.84	1010.18	477.786	286.717	2370.86	708.007	1436.36	1141.63	1333.74	1748.43	1122.78	1152.52	1261.92	1140.19	1179.62	1149.38	1097.71	1110.22	1213.89	1037.54	1397.82	1382.1	2876.09	2999.99	3355.56	2360.58	1810.76	2720.89	4030.79	2838.22	2649.24	3224.56	3078.16	3083.07	3646.97	2667.76	3716.84	3903.8	5100.84	3054.16	2185.51	3746.7	4314.11	4472.04
625.105	3111.65	677.024	631.201	276.839	123.268	739.008	615.372	616.498	151.051	519.852	248.038	458.048	202.828	12.4982	80.3108	64.5981	1189.98	152.931	177.011	125.139	16.948	14.0394	28.8497	9.86905	98.5281	80.6437	154.958	48.6675	24.2819	51.6882	162.558	191.539	165.908	19.4683	17.1028	175.241	225.364	186.912	197.344	41.768	90.8747	57.8301	496.891	467.515	13.5521	70.4508	34.507	65.4292	67.6269
122.005	716.678	2332.26	124.069	119.574	17.4026	2494.9	531.291	288.094	100.701	86.8755	128.728	164.156	56.0191	0	1.67314	7.69025	225.875	0	7.91109	0	1.54072	11.407	0.994817	0.986905	1.71353	5.97361	1.56523	1.56992	3.13315	0.83368	0	1.68757	0.829539	1.6929	2.56543	4.12333	5.93062	0	1.15406	6.2938	17.995	4.40011	7.13241	2.29174	3.08003	10.7208	4.31337	1.05531	3.46804
89.1049	84.2388	83.8096	116.315	33.7925	188.528	69.0942	121.856	123.3	120.281	88.2767	127.159	95.3164	34.7705	51.7782	41.8285	87.6689	107.979	70.0521	91.9664	167.465	21.5701	30.7112	37.803	30.594	86.5334	137.393	136.175	4.70976	4.69972	11.6715	28.9213	58.2212	25.7157	7.61803	2.56543	15.4625	32.1948	33.6779	20.7731	4.00515	9.89724	5.0287	60.0311	75.0544	2.46402	0	11.8618	12.1361	12.1382
24.6752	38.8795	10.4762	23.2629	2.59943	1.45022	207.283	26.8083	18.9692	4.19586	19.617	6.27944	199.9	5.79508	0	0	0	4.40733	1.9733	16.8111	0.920138	0	0.877464	0.994817	0	2.5703	2.9868	0	0	0	0.83368	0.997286	0	0.829539	0	0	0	0	0.841947	0	1.14433	0	1.25718	1.18873	0	0.616006	0	1.07834	0	0.867011
15.0793	7.77589	14.4048	29.4664	0	14.5022	28.5389	29.2454	11.8557	11.189	46.2402	17.2685	11.9145	7.72677	146.407	142.217	96.8972	159.766	153.917	229.421	129.739	149.45	68.4422	240.746	150.009	180.778	144.86	234.785	167.981	195.822	186.744	197.463	260.73	231.441	215.844	181.29	259.77	212.655	187.754	191.574	169.933	15.2957	173.49	115.307	84.2214	242.706	209.821	170.917	153.02	171.668
6.85422	6.47991	5.2381	12.4069	9.09799	15.9524	1.50205	9.74846	7.11344	2.79724	11.2097	7.8493	10.5907	1.93169	0	5.01942	7.69025	4.40733	1.9733	6.9222	7.3611	6.16289	10.5296	7.95853	17.7643	8.56766	1.4934	7.82617	9.41952	5.48301	11.6715	6.981	3.37514	8.29539	5.92514	7.69628	7.21582	6.77785	6.73558	5.7703	6.2938	6.29825	8.17164	3.5662	2.29174	5.54405	6.12615	6.47006	5.27655	7.8031
479.796	987.538	73.3334	390.818	657.655	3496.47	69.0942	2278.7	610.57	2198.63	57.4499	3098.9	113.85	133.287	24.9964	0	39.9893	17.6293	3.94659	19.7777	95.6943	9.24434	27.2014	22.8808	72.044	20.5624	126.939	17.2176	6.27968	10.1827	8.3368	5.98371	7.59407	4.14769	8.46448	3.42057	5.15416	5.93062	5.05168	10.9636	11.4433	16.1955	10.686	14.2648	6.30228	6.77606	7.65769	8.62674	9.49779	18.2072
549.709	565.048	713.691	651.363	558.877	408.961	754.028	565.411	561.962	476.93	784.682	470.958	746.645	705.068	1081.99	1102.6	862.846	1030.21	1060.65	1174.8	872.291	1197.14	932.744	1267.4	932.625	1026.41	919.936	1230.27	1117.78	1231.33	1064.61	1220.68	1223.49	1197.02	1362.78	1155.3	1304	1161.55	1098.74	1113.67	1272.49	859.261	1169.8	1156.04	1361.87	1358.91	1226.76	1263.82	1348.16	1430.57
8881.7	9084.83	7849.29	8306.42	8801.66	7880.48	8222.21	7572.12	7881.69	8688.23	7824.4	8538.46	7467.77	8304.35	7059.69	7271.47	7145.78	6941.54	7088.08	7529.38	7248.85	6920.93	6706.46	7081.1	6359.61	7558.39	7879.19	7229.82	5166.6	4615.91	4870.36	5315.53	5325.98	5239.37	4721.49	5242.02	5196.42	5254.53	5107.25	5446.01	5179.23	6715.73	5623.35	8997.53	10025.8	5136.26	4429.21	6046.27	6606.24	6212.13
745.74	838.5	712.381	977.044	808.422	511.927	916.249	765.254	629.539	662.946	835.125	549.451	704.282	579.508	1065.92	1104.27	1070.48	1019.19	1108.99	1206.44	771.075	1010.71	597.553	1092.31	803.34	1137.79	813.904	854.618	601.279	540.468	643.601	633.276	603.307	891.754	541.727	608.861	676.226	897.218	722.39	785.337	574.453	514.657	661.903	894.523	1051.34	538.389	575.859	601.176	682.785	526.276
0	0	1.30952	0	0	1.45022	1.50205	1.21856	0	0	1.40122	1.56986	0	0	1.78546	0	0	0	1.9733	0.988886	0.920138	0	0.877464	0	0.986905	1.71353	1.4934	0	0	0	0	0.997286	0.843786	0	0	0	1.03083	3.38893	0	1.15406	0.572164	0	0	2.37747	0.572935	0	0	1.07834	1.05531	0.867011
46.6087	228.093	9.16667	37.2207	20.7954	52.2078	9.01229	81.6434	20.1547	27.9724	33.6292	42.3862	22.5053	11.5902	3.57091	3.34628	6.1522	2.20366	3.94659	3.95554	2.76041	1.54072	5.26478	1.98963	6.90833	0	2.9868	0	1.56992	3.13315	2.50104	1.99457	0.843786	4.97723	1.6929	2.56543	6.18499	43.2088	1.68389	9.8095	1.14433	15.2957	3.14294	7.72677	2.29174	8.62408	6.12615	2.15669	13.719	5.20207
1801.29	2060.61	2133.22	1690.44	1918.38	2102.81	2069.82	1391.59	1746.35	1653.17	1401.22	1588.7	1750.11	2128.73	1228.39	1350.22	1538.05	1408.14	1382.29	1173.81	1190.66	1092.37	1095.07	953.034	1082.63	1304.85	1235.04	1018.97	1378.39	1197.64	1459.77	1348.33	1141.64	1515.57	1207.88	1278.44	1160.72	1558.91	1326.91	1335.82	1372.62	3233.7	1570.21	2071.37	2390.86	1352.13	1301.81	1619.67	1747.06	1326.53
15476.8	13471.7	10188.1	12459.6	15187.2	17080.7	9748.29	14809.1	17301.1	18306.5	10825.8	16803.8	12373.9	14808.4	13514.1	12495	11436.9	11104.3	11883.2	12259.2	12846	12034.6	14551.9	13948.3	13542.3	12881.5	15026.6	13365.5	7199.65	7582.21	7177.99	7372.93	7053.2	7487.42	8113.21	7899.81	7842.57	7626.78	7445.34	7652.57	7865.54	8411.76	7500.94	10695	10733.4	7876.25	6283.9	7662.17	9348.46	8682.25
611.397	644.103	717.619	642.057	639.459	584.438	696.95	662.896	569.075	602.806	692.201	632.653	544.098	537.011	532.066	588.946	576.769	696.357	629.482	588.387	602.69	505.357	608.96	531.232	532.928	588.598	630.216	546.267	544.762	498.953	556.065	560.475	513.022	464.542	491.786	521.637	492.738	565.951	544.74	532.021	551.566	708.103	572.643	769.706	951.072	550.709	510.002	646.467	636.879	639.854
477.054	405.642	476.667	468.361	571.874	604.741	543.741	469.145	546.549	482.524	413.359	519.623	554.688	631.664	382.087	409.919	464.491	406.576	352.234	362.921	386.458	411.373	477.34	417.823	491.478	409.534	380.817	396.004	533.773	573.366	540.225	528.561	514.709	472.837	513.794	559.263	523.663	498.172	516.113	530.29	457.159	703.604	571.386	529.581	508.766	487.876	545.228	505.743	458.532	484.659
145.31	190.509	179.405	165.942	154.666	159.524	168.229	237.619	87.7324	172.03	96.684	229.199	141.651	113.97	194.615	187.392	172.262	149.849	191.41	189.866	162.864	175.642	155.311	90.5283	130.271	209.051	158.301	89.2183	119.314	92.4278	185.911	234.362	230.353	116.965	69.4088	130.837	247.4	235.53	163.338	365.26	81.2473	190.747	123.203	243.691	130.629	158.313	65.8562	128.862	331.367	71.0949
1.37084	1.29598	5.2381	0	1.29971	0	1.50205	2.43712	1.18557	4.19586	0	0	0	0	0	0	0	0	0.986649	1.97777	0.920138	0	1.75493	3.97927	0.986905	1.71353	1.4934	1.56523	1.56992	1.56657	3.33472	0.997286	0.843786	2.48862	0.846448	0.855142	1.03083	1.69446	1.68389	1.15406	1.71649	0.899749	1.88576	0.594367	0.572935	2.46402	0	2.69586	0.527655	0
725.177	519.689	741.191	493.174	521.185	588.788	491.17	608.06	1025.52	682.527	700.609	540.032	710.901	1172.54	407.084	506.962	599.84	520.064	495.298	408.41	478.472	530.009	587.901	454.631	440.159	377.834	349.456	450.787	932.532	859.265	831.179	767.91	643.808	687.688	845.602	842.315	630.869	691.341	771.223	700.514	577.886	601.033	600.93	294.806	209.121	730.583	967.932	465.844	492.302	550.552
494.875	520.985	532.976	556.76	435.404	394.459	533.227	634.869	464.745	446.16	592.715	412.873	427.6	413.382	826.666	906.842	745.954	756.958	795.239	819.786	852.968	942.923	751.109	949.055	925.717	822.495	713.846	820.183	1364.26	1449.86	1446.44	1294.48	1535.69	1359.61	1352.62	1347.7	1258.65	1287.79	1368.16	1341.59	1139.75	577.639	1096.89	581.886	450.9	1376.77	1654.06	933.845	873.796	892.154
700.502	638.919	872.143	803.347	720.041	646.797	799.09	770.129	841.757	723.087	844.934	700.157	864.466	844.15	740.964	856.648	844.389	793.319	819.905	832.642	939.461	892.079	928.357	955.024	984.931	819.068	821.371	859.313	1185.29	1360.57	1278.03	1177.79	1296.05	1075.08	1349.24	1170.69	1109.18	1102.25	1129.05	1075.01	1080.25	910.546	1113.86	676.39	491.578	1098.95	1180.82	1033.59	969.829	1014.4
1.37084	0	2.61905	1.55086	2.59943	0	3.0041	1.21856	0	2.79724	1.40122	3.13972	1.32384	0	3.57091	1.67314	1.53805	1.10183	2.95995	0.988886	2.76041	3.08145	2.63239	1.98963	2.96071	4.28383	2.9868	3.13047	6.27968	4.69972	6.66944	3.98914	4.21893	4.97723	3.38579	3.42057	5.15416	6.77785	3.36779	2.88515	2.28866	1.7995	3.77153	2.37747	1.7188	3.69603	1.53154	3.23503	4.22124	2.60103
1.37084	5.18393	1.30952	1.55086	2.59943	1.45022	0	2.43712	1.18557	0	2.80243	3.13972	0	0	1.78546	1.67314	0	1.10183	1.9733	1.97777	0.920138	3.08145	1.75493	2.98445	2.96071	0.856766	0	3.13047	1.56992	5.48301	3.33472	1.99457	3.37514	2.48862	3.38579	2.56543	4.12333	4.23616	3.36779	4.61624	2.86082	0.899749	2.51435	0	0	1.84802	4.59462	2.15669	2.11062	1.73402
10.9668	6.47991	14.4048	9.30518	9.09799	11.6017	10.5143	12.1856	14.2269	12.5876	8.4073	14.1287	9.26687	13.5219	7.14182	10.0388	6.1522	8.81465	12.8264	6.9222	11.0417	7.70362	14.0394	9.94817	9.86905	16.2786	13.4406	14.0871	17.2691	14.0992	10.0042	19.9457	19.4071	14.1022	12.6967	11.1169	16.4933	18.6391	10.9453	11.5406	9.72679	15.2957	10.0574	9.50988	6.30228	11.0881	15.3154	9.16591	9.49779	8.67011
239.898	147.742	222.619	226.426	211.853	188.528	264.36	265.646	174.279	121.68	239.608	197.802	242.262	150.672	353.52	413.266	381.436	372.419	405.513	401.488	378.177	406.751	301.848	378.03	345.417	378.691	333.029	369.395	467.836	506.003	514.381	504.627	547.617	472.837	469.779	493.417	522.632	488.005	512.746	508.363	565.298	403.987	477.098	452.314	418.815	515.597	548.291	476.628	453.783	490.728
179.581	158.11	188.572	150.434	167.663	188.528	130.678	134.041	186.135	179.023	134.517	183.674	180.042	222.145	103.556	103.735	133.81	100.267	85.8384	89.9886	83.7325	103.228	128.11	87.5439	98.6905	83.9631	77.6569	90.7836	95.7651	85.3782	83.368	83.772	81.8472	70.5108	82.9519	106.893	82.4666	83.0287	74.9333	88.8626	100.129	204.243	106.231	135.516	179.901	96.7129	94.9554	112.148	122.416	123.983
389.32	502.841	451.786	538.15	353.522	440.866	644.379	746.976	417.322	517.49	610.931	453.689	624.852	471.333	787.386	726.143	578.307	613.72	784.386	935.486	743.471	839.694	730.927	960.993	757.943	829.349	804.944	929.749	626.398	672.843	607.753	612.333	534.96	668.608	760.957	563.539	745.291	729.466	638.196	699.937	638.535	480.466	589.615	832.709	775.754	692.39	548.291	612.499	787.261	704.013
1239.24	1314.13	1052.86	1464.01	1379	1609.74	1054.44	1742.54	1732.12	1647.58	1467.07	1764.52	1401.94	1643.87	2328.23	2148.31	1894.88	2069.24	2176.55	2385.19	2295.74	2361.93	2206.82	2823.29	2441.6	2501.76	2417.82	2797.07	1990.66	2134.46	2020.01	2200.01	2422.51	2125.28	2296.41	2142.99	2438.95	2083.34	2163.8	2001.72	2066.66	1574.56	1939.82	1699.89	1349.26	2097.5	2142.62	1892.49	1896.39	1998.46
0	0	2.61905	1.55086	1.29971	1.45022	3.0041	6.09279	0	1.39862	2.80243	7.8493	1.32384	0	10.7127	11.712	3.0761	7.71282	3.94659	10.8777	6.44096	6.16289	4.38732	11.9378	8.88214	5.99736	14.934	9.3914	7.8496	7.04958	1.66736	7.97829	11.813	3.31816	10.1574	4.27571	14.4316	5.08339	3.36779	9.8095	8.58246	0	3.77153	1.7831	2.86467	6.77606	12.2523	4.31337	5.27655	6.93609
559.305	562.456	531.667	742.863	518.586	591.689	675.922	1056.49	500.312	615.393	763.663	693.878	554.688	330.32	1180.19	995.519	852.08	983.935	977.769	1146.12	1075.64	899.783	782.698	1157.97	992.826	1136.93	1188.75	1114.45	759.841	714.357	753.647	771.899	749.282	779.767	813.437	793.572	773.124	859.94	795.64	793.416	847.947	651.419	846.708	1038.95	1290.82	777.399	756.58	845.421	944.502	854.006
523.663	505.433	552.619	524.192	512.087	495.974	579.791	554.444	503.869	509.098	545.073	492.936	577.193	513.831	428.509	470.153	526.013	521.166	531.804	490.487	491.354	500.735	537.008	506.362	516.151	601.45	530.158	540.006	499.234	498.953	518.549	538.534	547.617	454.587	514.641	537.029	544.279	554.937	497.591	530.29	540.695	609.13	584.587	573.564	690.386	566.725	597.3	624.9	614.718	593.036
7111.94	5500.15	5414.88	4782.86	5606.96	6963.94	4605.28	5234.93	8289.53	7499.4	5957.97	7618.53	6517.26	10950.8	6865.08	6185.6	6029.16	6345.45	5835.04	6060.88	6166.76	6768.4	6601.16	7588.46	6329.02	6673.35	6287.22	7171.9	5711.37	6039.14	5714.05	6310.82	7528.26	6434.73	6055.49	5793.59	6992.13	6174.62	6331.44	6037.46	5394.93	4396.18	5146.88	4539.18	3531.57	6261.08	6507.51	4881.66	4883.97	5592.22
1159.73	1363.37	701.905	972.391	965.687	327.749	662.403	448.429	737.427	419.586	631.949	384.616	995.526	969.71	394.586	344.667	292.23	362.503	282.182	262.055	248.437	397.507	335.191	433.74	300.019	342.706	297.187	291.134	249.617	193.472	205.085	279.24	292.794	246.373	220.077	232.599	282.448	306.698	261.004	239.467	175.082	125.965	157.776	155.724	124.9	218.066	222.073	145.576	161.99	163.865
156.276	269.564	78.5715	86.8483	77.9828	123.268	78.1065	107.233	112.629	152.45	85.4742	84.7724	103.259	63.7459	16.0691	15.0583	6.1522	42.9714	17.7597	16.8111	16.5625	30.8145	24.569	16.9119	19.7381	15.4218	11.9472	21.9133	12.5594	10.1827	5.83576	5.98371	14.3444	9.95447	18.6219	8.55142	27.8325	25.4169	9.26142	10.9636	10.299	25.193	42.744	6.53804	8.02109	19.0962	24.5046	6.47006	42.74	19.9413
1.37084	0	2.61905	0	0	0	0	1.21856	0	0	1.40122	1.56986	0	1.93169	0	0	3.0761	0	0.986649	0	0.920138	0	0.877464	0.994817	0.986905	2.5703	1.4934	0	6.27968	0	0	1.99457	0	2.48862	2.53934	1.71028	2.06166	2.54169	1.68389	0.57703	1.71649	0	0	0.594367	0.572935	0.616006	0	0	0	0
2205.69	2153.92	2867.86	1932.38	2014.56	3055.61	2466.36	2463.92	2939.04	3204.24	3057.46	3216.64	3306.95	3890.43	2197.9	2382.55	2180.95	2247.74	2391.64	2347.61	2765.01	2300.3	2160.32	2588.51	2845.25	2035.68	3324.31	2576.38	2606.07	2761.08	2427.68	2640.81	3262.92	2811.31	2606.21	2594.5	3069.82	2528.14	2643.71	2282.73	2258.9	1574.56	1980.05	1166.15	805.546	2535.48	2762.9	2062.87	1986.09	2257.7
678.568	759.445	636.429	662.219	690.148	730.909	635.366	720.168	697.117	723.087	603.925	711.146	663.243	625.869	560.633	585.599	698.275	677.626	588.043	624.976	542.881	582.393	594.921	597.885	580.3	614.301	570.479	522.788	599.709	549.867	626.928	605.352	569.555	556.621	574.738	676.418	598.913	580.353	602.834	605.304	573.881	692.807	572.643	710.863	655.437	545.165	603.426	598.48	567.757	577.429
563.417	581.896	534.286	586.226	569.274	404.611	641.375	599.531	404.281	509.098	578.703	555.73	447.457	382.475	690.971	649.179	590.611	626.942	643.295	688.264	675.381	659.43	446.629	621.76	594.117	723.967	655.603	624.528	728.443	673.626	721.967	801.818	754.344	653.677	678.851	649.053	744.261	747.258	687.871	674.548	655.7	500.261	715.333	915.326	1122.95	745.983	736.67	740.282	817.337	762.97
135.714	282.524	185.952	215.57	210.554	233.485	172.736	192.532	91.2891	194.408	74.2645	127.159	104.583	67.6093	217.826	250.971	396.817	207.144	265.409	259.088	181.267	265.004	112.315	109.43	258.569	304.152	158.301	17.2176	304.564	52.4802	246.769	400.909	163.694	214.021	44.8618	114.589	156.686	230.447	137.237	223.888	165.928	550.647	252.064	449.936	312.822	210.674	67.3877	231.305	372.524	34.6804
39.7545	47.9513	23.5714	34.119	37.6917	29.0043	45.0614	31.6825	32.0105	23.7766	12.611	7.8493	27.8006	23.1803	5.35637	13.3851	19.9947	17.6293	14.7997	14.8333	10.1215	13.8665	9.6521	9.94817	14.8036	10.2812	7.46701	6.26094	21.9789	8.61615	15.0062	14.9593	16.0319	18.2499	11.0038	5.13085	15.4625	12.7085	11.7873	20.7731	8.58246	14.396	6.91446	9.50988	3.43761	6.16006	6.12615	8.62674	5.8042	4.33506
32.9003	37.5835	24.881	31.0173	19.4957	643.896	34.5471	887.11	33.1961	233.57	21.0183	708.007	18.5337	30.9071	58.92	55.2136	55.3698	52.8879	66.1055	59.3331	133.42	64.7104	49.138	51.7305	96.7167	75.3954	141.873	104.871	42.3878	50.1303	51.6882	51.8589	46.4082	53.0905	40.6295	53.874	57.7266	77.0981	58.9363	50.2016	40.0515	32.391	37.7153	65.3804	42.9701	43.7364	35.2254	38.2812	49.5995	51.1537
574.384	600.04	818.453	683.931	629.061	482.922	845.653	676.3	610.57	497.909	969.642	505.495	754.588	791.994	1176.62	946.998	836.699	1220.83	1284.62	1363.67	1211.82	1152.46	860.792	1280.33	1050.07	1275.72	1224.59	1507.32	1461.59	1501.56	1448.94	1564.74	1829.33	1533.82	1560	1407.56	1690.56	1524.17	1555.08	1508.93	1364.61	624.426	1252.15	959.903	735.648	1486.42	1651	1140.35	1253.18	1250.23
1221.42	1025.12	953.334	716.499	1156.74	1454.57	848.657	812.778	1369.34	1093.72	762.262	1254.32	1086.87	1572.4	549.92	553.81	719.807	790.013	632.442	475.654	564.044	436.025	780.943	432.745	467.793	448.945	524.184	457.048	431.728	372.844	430.179	384.952	334.139	409.792	411.374	437.833	354.606	428.699	465.597	432.772	589.329	1152.58	492.813	622.897	800.963	421.964	453.335	544.563	568.812	655.46
72.6548	62.2071	43.2143	52.7293	54.588	49.3074	37.5512	47.5238	73.5055	44.7559	36.4316	72.2135	52.9535	65.6776	39.28	38.4822	64.5981	42.9714	46.3725	30.6555	38.6458	40.0588	47.3831	29.8445	49.3452	25.703	31.3614	50.0875	40.8179	32.1147	36.6819	41.886	35.439	38.1588	29.6257	39.3366	34.0175	38.1254	33.6779	39.238	44.6288	56.6842	40.2296	44.5775	59.0123	42.5044	41.3515	46.9079	40.1018	48.5526
4.11253	10.3679	14.4048	3.10173	0	1.45022	0	9.74846	115.001	18.1821	7.00609	12.5589	209.166	0	0	1.67314	0	1.10183	0	0	0	1.54072	7.01971	0.994817	0.986905	0	1.4934	0	1.56992	0	0	0.997286	0	0	0	0	0	1.69446	0.841947	0	0.572164	1.7995	1.88576	0	1.7188	0	0	1.07834	0.527655	0
20.5627	41.4714	6.54762	13.9578	6.49857	20.303	10.5143	14.6227	9.48459	2.79724	4.20365	3.13972	21.1814	9.65847	0	0	0	0	0	1.97777	0	1.54072	0	0.994817	1.97381	0	0	0	0	0	0	0	0	0	0	0	0	1.69446	0	1.15406	0	1.7995	0.628588	0	0	0	1.53154	0.539171	0	0
483.908	706.31	669.167	420.284	465.297	445.217	587.301	1217.34	757.581	1162.25	609.529	753.532	775.769	861.535	1076.63	1132.72	725.96	925.538	1005.4	1202.49	997.429	1086.21	924.847	1307.19	611.881	1007.56	1073.76	1245.93	901.134	898.43	835.348	846.696	603.307	839.493	1321.31	636.226	958.674	836.217	775.433	767.449	1029.9	368.897	692.704	934.94	555.174	1149.47	742.796	799.052	1089.08	1301.38
814.282	912.371	924.524	843.67	809.721	553.983	1012.38	1256.33	732.684	731.479	1275.11	1064.36	1052.45	967.779	1974.71	2595.04	2188.65	2221.29	2303.82	2480.13	1579.88	1744.1	1261.79	1553.9	1261.26	1850.61	1175.31	2045.76	2463.2	2465	2195.08	2533.11	2337.29	2823.75	2573.2	1871.91	2024.55	2715.38	2214.32	2777.24	2486.63	2649.76	2470.98	3406.91	4262.63	1963.83	2288.12	2797.22	3125.3	2833.39
134.343	520.985	39.2857	145.781	71.4842	116.017	84.1147	49.9609	50.9797	106.295	81.2706	125.589	51.6297	40.5656	17.8546	23.424	27.6849	25.3421	20.7196	17.7999	14.7222	21.5701	33.3436	36.8082	25.6595	26.5597	26.8812	15.6523	12.5594	21.1487	15.0062	13.962	9.28164	15.7612	21.1612	11.1169	20.6166	10.1668	19.3648	15.0028	12.5876	5.3985	11.3146	10.6986	10.3128	14.1681	15.3154	17.2535	16.885	13.8722
5.48338	9.07187	5.2381	4.65259	5.19885	5.80087	6.00819	7.31135	4.74229	5.59448	2.80243	1.56986	10.5907	3.86339	12.4982	16.7314	9.2283	11.0183	11.8398	13.8444	9.20138	15.4072	15.7944	17.9067	10.856	17.1353	14.934	6.26094	17.2691	14.0992	12.5052	10.9701	12.6568	11.6135	11.0038	9.40657	14.4316	15.2502	8.41947	10.3865	11.4433	14.396	11.3146	10.6986	9.16695	10.4721	15.3154	13.4793	12.6637	13.0052
5455.96	6632.83	4963.1	6302.71	5670.65	4655.2	5592.13	7808.52	5135.9	6546.94	5512.39	5868.13	4918.06	4178.25	7100.76	7177.77	5484.69	6688.12	7180.83	7913.06	6471.33	6726.8	6302.82	6778.68	5431.92	7427.3	7961.32	6855.72	4747.44	4481.97	4532.72	4948.53	3899.98	4997.97	5658.51	4973.51	5360.33	5499.38	4994.43	5174.8	4871.98	4918.03	5152.53	7767.79	8647.88	4955.77	4334.25	5558.32	6574.05	5772.56
101.443	90.7187	117.857	102.357	77.9828	49.3074	162.221	80.4248	116.186	103.498	56.0487	83.2025	45.0105	50.224	135.695	60.2331	70.7503	70.5172	181.543	235.355	276.041	12.3258	41.2408	38.7978	136.193	151.648	125.446	61.0441	25.1187	32.1147	31.6799	210.427	292.794	125.26	166.75	8.55142	76.2816	137.251	73.2494	155.798	46.9175	86.3759	13.2003	29.7184	23.4903	46.8164	82.7031	65.7789	50.6549	57.2227
87.7341	142.558	13.0952	62.0345	50.6888	118.918	9.01229	135.26	61.6498	100.701	11.2097	70.6437	31.7721	13.5219	5.35637	0	9.2283	5.50916	0.986649	7.91109	1.84028	3.08145	6.14225	0	8.88214	2.5703	11.9472	1.56523	6.27968	2.34986	5.00208	4.98643	3.37514	1.65908	0.846448	11.1169	30.925	33.042	8.41947	18.4649	1.14433	35.0902	18.8576	1.18873	4.01054	5.54405	9.18923	4.85254	30.604	5.20207
0	7.77589	3.92857	3.10173	10.3977	4.35065	6.00819	3.65567	2.37115	2.79724	5.60487	1.56986	9.26687	13.5219	3.57091	6.69256	6.1522	4.40733	2.95995	4.94443	5.52083	9.24434	6.14225	6.96372	2.96071	5.99736	4.48021	6.26094	1.56992	2.34986	3.33472	2.99186	4.21893	5.80677	5.07869	3.42057	4.12333	3.38893	6.73558	2.30812	6.2938	3.599	4.40011	2.37747	0.572935	6.16006	6.12615	4.31337	4.22124	5.20207
8.22507	25.9196	6.54762	4.65259	6.49857	26.1039	7.51024	35.3382	21.3403	39.1614	12.611	23.5479	19.8576	11.5902	17.8546	16.7314	12.3044	9.91648	22.6929	16.8111	13.8021	15.4072	21.9366	18.9015	28.6202	10.2812	20.9076	26.609	42.3878	7.83286	10.0042	12.9647	3.37514	26.5452	10.1574	8.55142	35.0483	14.4029	12.6292	12.6947	2.86082	14.396	6.28588	17.831	6.87522	7.39207	12.2523	11.3226	8.97013	12.1382
0	0	0	1.55086	0	1.45022	1.50205	0	0	1.39862	1.40122	1.56986	0	0	3.57091	5.01942	3.0761	2.20366	3.94659	0.988886	0.920138	3.08145	2.63239	5.9689	5.92143	0.856766	2.9868	0	0	3.13315	4.1684	0.997286	5.06271	5.80677	5.07869	2.56543	0	4.23616	3.36779	5.19327	2.86082	2.69925	3.77153	0.594367	1.14587	6.16006	1.53154	4.31337	2.11062	3.46804
164.501	231.981	174.167	110.111	168.963	153.723	214.793	115.763	126.856	144.058	116.301	124.019	113.85	131.355	101.771	93.6959	99.9733	106.878	109.518	92.9553	78.2117	104.769	83.3591	73.6164	76.9786	87.3901	97.0711	64.1746	100.475	93.9944	97.5406	115.685	75.0969	83.7834	89.7235	100.052	88.6515	90.6538	91.7722	92.9018	118.438	182.649	110.631	141.459	172.453	83.7768	82.7031	136.95	123.471	115.312
128.859	108.862	202.976	142.679	124.772	117.468	222.303	174.254	116.186	152.45	124.708	136.578	128.412	112.038	191.044	204.123	155.343	128.914	160.824	157.233	166.545	221.864	144.782	216.87	167.774	166.213	168.754	186.263	161.702	155.091	169.237	184.498	153.569	155.953	154.054	161.622	174.211	193.169	160.812	181.764	161.35	176.351	184.176	168.8	121.462	148.457	192.974	167.143	148.799	134.387
546.967	609.111	498.929	414.08	502.989	543.831	444.606	358.256	577.374	509.098	468.006	445.84	536.154	608.484	276.746	296.146	339.909	320.633	255.542	276.888	289.843	298.9	290.441	256.663	305.94	265.597	270.306	222.263	381.49	394.776	325.135	357.028	340.046	320.202	377.516	320.678	309.25	279.586	312.362	339.293	408.525	542.549	450.069	400.604	512.777	419.5	350.722	438.886	402.073	411.83
2126.18	2090.42	1824.17	3225.8	2344.68	2294.24	2011.24	3199.93	2330.84	2583.25	2614.67	2587.13	2006.94	1850.56	4295.81	4360.2	3531.36	3902.69	5236.14	5027.5	4659.58	5013.51	3627.44	5182	4254.55	5330.8	5616.68	5074.49	3480.51	3966.56	3666.53	3900.38	4437.47	4165.12	3760.77	4065.35	4608.85	4022.65	4314.14	4115.95	3286.51	1887.67	3469.18	3630.4	2954.05	3592.54	4686.51	3590.34	3317.37	3394.35
2511.39	2586.78	2367.62	2120.03	2602.03	2546.58	2072.83	2148.32	2558.47	2861.58	1929.48	2758.24	2115.49	2665.74	1864.02	2026.17	1873.34	2059.32	2095.64	2072.7	1843.96	1737.94	1705.79	1712.08	1473.45	1958.57	2090.76	1861.06	1806.98	1628.45	1707.38	1687.41	1593.07	1690.6	1699.67	1616.22	1676.13	1835.1	1705.78	1742.05	1877.84	2277.27	1795.25	2526.66	3044.57	1655.82	1840.91	2016.5	2010.89	2134.58
57.5755	69.983	106.071	65.1363	61.0865	73.9611	82.6126	114.544	42.6806	90.9103	58.8511	81.6327	48.982	57.9508	149.978	240.932	212.251	249.014	264.422	256.121	169.305	237.271	159.698	110.425	112.507	209.051	165.768	150.262	307.704	274.934	284.285	299.186	269.168	309.418	329.268	252.267	285.54	298.225	264.371	310.442	326.706	323.91	338.809	361.375	477.828	376.379	301.713	368.254	420.541	414.431
101.443	95.9026	62.8572	117.866	76.6831	105.866	61.584	182.784	90.1036	83.9172	42.0365	106.75	56.925	48.2923	110.698	87.0033	136.886	165.275	236.796	185.911	209.791	106.31	103.541	101.471	135.206	189.345	250.892	162.784	189.96	223.237	120.884	104.715	120.661	209.044	183.679	121.43	158.748	215.197	179.335	167.339	99.5565	91.7744	101.831	184.254	135.786	147.225	177.658	91.6591	111.335	129.185
2054.9	1826.04	1634.29	1862.59	1944.37	2320.35	1634.23	1927.76	2282.23	2103.53	1666.05	2219.78	1886.47	2059.19	1664.04	1713.3	1961.01	1699.02	1711.84	1693.96	1782.31	1717.91	1965.52	1672.29	1555.36	1779.5	1901.1	1821.93	1662.54	1598.69	1578.99	1477.98	1458.06	1518.89	1511.76	1511.89	1436.98	1508.07	1555.08	1529.13	1531.11	1823.79	1590.33	1633.32	1769.8	1562.81	1585.14	1536.64	1655.78	1580.56
6482.73	5413.32	5616.55	3739.13	6100.85	8660.7	3637.96	5075.29	9740.67	9352.58	5248.96	8612.25	6747.6	11451.1	6404.43	6127.04	5335.5	7404.31	6671.72	6164.71	8581.2	6353.94	7041.65	8261.95	7295.2	6104.46	7502.85	7996.78	6096	7221.12	5622.34	5781.26	7735.83	6759.08	6306.04	5993.69	7115.83	5968.75	6665.69	5862.04	4119.01	2568.78	3563.46	1522.17	1168.79	5163.98	6207.33	3032.84	3287.82	3937.96
8.22507	5.18393	8024.76	0	0	2.90043	3507.28	67.0207	43.8662	2.79724	1.40122	0	2.64768	9.65847	1.78546	3.34628	0	0	0	0.988886	0	4.62217	0.877464	0	0	2.5703	0	0	0	0	0	0	0	0	0	0	0	0	0	0	0	0	0	0	0	0	0	0	0	0
2.74169	1.29598	9186.31	3.10173	1.29971	1.45022	4591.76	60.9279	26.0826	0	176.553	0	87.3733	52.1557	0	0	1.53805	0	0	0	0.920138	0	0	0	0.986905	1.71353	0	0	0	0	0	0	0	0	0	0	0	0	0	0.57703	0	0	0	0	0	0	0	0	0	0
4.11253	5.18393	3213.57	1.55086	6.49857	0	1554.62	48.7423	13.0413	1.39862	5.60487	0	5.29535	7.72677	0	3.34628	1.53805	0	0.986649	0.988886	0.920138	1.54072	0.877464	0	0	0	1.4934	1.56523	1.56992	5.48301	5.00208	7.97829	2.53136	5.80677	3.38579	5.13085	3.0925	6.77785	0.841947	6.92436	0.572164	9.89724	3.77153	11.8873	16.0422	0.616006	6.12615	5.39171	3.69358	5.20207
9.59591	5.18393	27.5	4.65259	2.59943	0	30.041	3.65567	1.18557	0	5.60487	3.13972	3.97151	0	1.78546	0	0	0	0	0.988886	0.920138	1.54072	2.63239	1.98963	3.94762	0	0	1.56523	0	0.783286	2.50104	1.99457	0.843786	4.14769	0	3.42057	4.12333	1.69446	0	2.30812	0	1.7995	0.628588	0.594367	2.86467	1.84802	0	1.07834	0	0
1294.08	1299.87	1381.55	918.111	896.802	787.468	1383.39	789.626	1115.62	843.368	1434.85	1048.67	1286.77	1587.85	1239.11	1261.55	1065.87	1332.11	1327.04	1384.44	1308.44	1346.59	1081.04	1465.36	1005.66	1251.73	1134.99	1386.8	1419.21	1450.65	1173.82	1240.62	1368.62	1358.78	1453.35	1353.69	1501.92	1229.33	1282.29	1185.22	1618.08	824.17	1353.98	1412.22	1857.45	1697.1	1366.13	1628.84	1739.68	1892.69
461.975	489.881	475.357	797.144	531.583	582.987	626.354	1199.06	465.93	527.28	870.156	744.113	677.805	411.451	3038.85	2695.43	2144.04	2732.54	2334.41	2542.43	2662.88	2992.08	2227	3198.34	2640.96	2883.02	2437.23	3288.56	2310.92	2346.73	2111.71	2564.02	2926.25	2491.94	2359.9	2190.88	2689.44	2271.43	2370.08	2242.34	2092.98	901.549	1807.19	1564.97	1018.68	2521.31	2214.6	2000.87	1730.71	2051.35
0	0	0	0	0	0	0	0	0	0	0	0	0	0	0	0	0	0	0	0	0	0	0	0	0	0	0	0	0	0	0	0	0	0	0	0	0	0	0	0	0	0	0	0	0	0	0	0	0	0
1457.21	1588.87	1648.69	2050.24	1718.22	1470.52	1886.57	1949.69	1574.44	1475.54	2009.35	1805.34	1540.95	1319.35	2290.74	2399.28	2173.26	2256.55	2280.15	2233.89	2350.95	2240.21	2375.29	2299.02	2287.64	2613.14	2320.75	2534.11	2241.84	2195.55	2250.1	2261.84	2370.19	2221.51	2057.72	2242.18	2344.11	2232.45	2358.29	2336.97	2274.92	2019.04	2184.97	2403.62	2868.11	1978.61	2232.98	2254.28	2425.1	2181.4
453.75	474.329	487.143	448.199	435.404	321.948	534.729	441.118	393.61	420.985	465.204	431.711	409.066	419.178	480.288	485.211	429.116	403.27	420.312	436.099	430.624	409.832	409.776	407.875	438.186	400.11	409.192	406.961	541.622	490.337	505.21	534.545	491.927	519.291	463.007	442.109	451.504	434.63	461.387	455.853	517.236	535.351	544.986	656.181	846.225	535.925	496.219	586.619	623.688	527.143
1629.93	1577.21	1606.79	1369.41	1768.91	1672.1	1405.92	1372.1	1805.63	1675.55	1465.67	1686.03	1486.67	2194.4	1044.49	1147.77	1268.89	1160.23	1088.27	972.075	1059.08	1218.71	1307.42	1057.49	1122.11	1067.53	1070.77	929.749	1307.74	1267.36	1238.85	1366.28	1267.37	1164.67	1275.6	1357.11	1181.33	1189.51	1320.17	1287.93	1214.13	1723.02	1261.58	1214.29	1312.59	1276.98	1222.17	1185.1	1104.91	1219.88
13.7084	10.3679	9.16667	0	6.49857	11.6017	7.51024	10.967	8.29901	19.5807	2.80243	1.56986	17.2099	11.5902	3.57091	1.67314	4.61415	2.20366	1.9733	5.93331	0.920138	1.54072	5.26478	7.95853	5.92143	11.9947	4.48021	1.56523	3.13984	7.83286	5.83576	5.98371	11.813	3.31816	6.77159	5.986	18.555	8.47231	7.57752	19.619	3.43298	4.49875	1.88576	4.16057	1.7188	14.7841	3.06308	1.61751	17.4126	4.33506
2078.2	2107.27	1557.02	2678.34	2479.85	1145.67	1580.15	1157.63	2308.31	2186.04	1965.91	1298.27	1736.88	2068.84	1101.63	1214.7	1041.26	1183.37	1182.99	1076.9	1079.32	1254.15	1059.1	1004.76	868.476	1061.53	1005.06	1018.97	1792.85	1644.12	1478.95	1612.61	1523.88	1566.17	1644.65	1584.58	1466.87	1419.11	1382.48	1508.36	1221	1085.1	1438.84	1108.5	1308.01	1744.53	1586.67	1274.6	1296.45	1564.09
1228.28	1146.94	1037.14	1127.48	1314.01	1160.17	1015.38	1225.87	1174.9	1276.94	1020.09	1310.83	1036.57	1068.23	1098.06	1142.76	1124.31	1182.27	1151.42	1239.07	1243.11	1152.46	1147.72	1220.64	1247.45	1280.87	1344.06	1233.4	1260.65	1377.02	1394.75	1361.29	1539.91	1271.68	1399.18	1458.02	1473.06	1430.97	1347.12	1406.22	1330.28	1044.61	1370.95	1300.48	1459.84	1494.43	1358.47	1331.21	1387.73	1490.39
2261.89	2181.14	1575.36	2819.47	2448.66	1886.73	1727.36	2126.38	2682.95	2530.1	2449.33	2200.94	1898.38	2219.52	3115.62	2661.97	2422.43	2741.36	2860.29	3091.26	3118.35	3320.26	2601.68	3872.82	3137.37	3541.87	3130.17	3457.6	2301.5	2218.27	2250.1	2546.07	3147.32	2744.94	2256.63	2383.28	2890.45	2381.57	2275.78	2022.49	2765.27	1637.54	2445.21	1285.62	1368.17	2624.8	2971.18	2567	2259.95	2370.41
1.37084	3.88795	10.4762	12.4069	12.9971	72.5109	15.0205	73.1135	16.598	53.1476	16.8146	69.0738	11.9145	23.1803	257.106	363.072	66.1362	249.014	298.955	165.144	120.538	265.004	50.8929	261.637	39.4762	177.351	100.058	101.74	12.5594	15.6657	35.0146	42.8833	85.2224	124.431	24.547	56.4394	235.03	234.683	305.627	97.518	8.0103	22.4937	18.8576	52.3043	273.29	63.4486	58.1985	22.6452	11.0808	6.06908
1860.24	1859.73	1894.88	2042.49	2010.66	3062.86	1614.7	3353.47	2455.32	3816.84	2792.63	4000	1956.63	2480.29	5849.15	5352.38	4761.8	5067.32	5276.6	4822.8	5113.21	7589.6	4235.52	8316.67	5930.31	6305.8	5443.45	5808.58	5521.41	5786.14	5164.65	5837.11	7418.56	6418.97	5657.66	5504.55	6170.56	5725.59	5899.52	5594.88	5218.14	2398.73	4841.38	3295.77	2824.57	6861.07	8019.14	5102.72	4446.55	5417.09
563.417	554.68	563.095	595.531	609.566	529.329	552.754	575.159	563.147	570.637	507.241	538.462	602.346	558.259	487.429	451.748	521.399	392.252	475.565	425.221	528.159	456.054	527.356	428.766	506.282	454.086	488.342	446.092	475.686	415.925	476.032	471.716	517.241	397.349	440.153	506.244	425.734	418.532	484.119	465.663	389.072	440.877	379.667	264.493	141.515	392.396	459.462	389.821	277.019	278.311
570.272	584.488	477.976	474.564	603.067	453.918	527.219	433.807	493.199	518.888	491.827	503.925	480.553	649.049	348.164	393.188	472.181	401.067	333.487	329.299	374.496	392.884	433.467	383.004	402.657	333.282	389.778	342.786	494.525	486.421	492.705	448.779	422.737	397.349	449.464	488.286	420.579	399.046	406.66	425.271	437.706	606.431	510.413	544.44	596.998	507.589	448.741	518.144	491.774	521.074
74.0256	64.7991	134.881	88.3992	75.3834	75.4113	100.637	86.5176	79.4334	48.9517	135.918	58.0848	91.3448	54.0874	137.48	122.139	109.202	88.1465	138.131	114.711	108.576	149.45	113.193	135.295	152.97	122.518	125.446	137.741	156.992	187.989	176.74	191.479	180.57	165.908	177.754	176.159	146.378	151.654	164.18	165.03	198.541	142.16	190.462	171.178	181.047	199.586	165.406	188.171	175.181	189.875
12.3376	22.0317	27.5	23.2629	25.9943	10.1515	19.5266	4.87423	3.55672	29.371	15.4134	15.6986	6.61919	25.112	19.64	15.0583	43.0654	12.1201	14.7997	18.7888	15.6423	9.24434	21.9366	13.9274	22.6988	17.9921	8.96041	12.5219	48.6675	65.7961	57.524	21.9403	23.626	23.2271	50.7869	67.5563	18.555	23.7225	20.2067	25.3893	68.0875	107.07	81.7164	29.7184	44.6889	88.0888	53.6039	83.5716	69.6504	66.7599
1572.36	1842.89	1466.67	2003.72	1648.04	2033.2	1599.68	2404.21	1513.98	2113.32	1639.42	1902.67	1370.17	1280.71	2397.87	2472.9	2390.13	2280.79	2462.68	2539.46	2498.17	2431.26	2282.28	2628.31	2393.24	2647.41	2815.06	2582.64	2510.3	2298.16	2688.62	2465.29	2441.07	2701.81	2385.29	2384.99	2389.47	2753.5	2538.47	2605.87	2609.64	2441.02	2760.76	3150.15	3370	2623.57	2565.33	2736.3	2868.33	2557.68
290.619	259.196	213.452	241.935	235.248	307.446	165.225	199.844	234.744	230.772	200.374	235.479	207.843	278.164	158.906	130.505	199.947	145.442	133.198	110.755	160.104	107.851	160.576	133.305	184.551	141.366	146.353	151.828	199.38	227.153	182.576	160.563	140.912	150.976	168.443	212.93	138.131	138.099	156.602	177.148	219.711	374.296	240.12	257.955	355.792	248.25	206.758	256.106	208.424	268.773
1613.48	1538.33	2071.67	2360.41	1640.24	1296.49	2368.73	1776.66	1670.47	1551.07	2774.41	1624.8	2091.66	2099.75	3874.44	3573.83	2993.05	3860.82	3662.44	4123.65	3917.95	4255.48	3271.19	4793.03	3968.34	4587.12	4211.39	5060.4	5381.68	5541.75	5369.74	5933.85	7217.74	6023.28	4980.5	5198.41	6542.69	5191.83	5457.5	5499.67	5257.04	2761.33	4833.84	4328.18	3574.54	5232.35	5920.93	5195.46	4975.78	5245.42
8766.55	7223.8	8519.77	5485.4	8092.02	12741.6	7181.29	5974.59	9565.21	9647.69	6418.98	10562	9142.43	13502.5	5004.63	4728.3	5812.29	5843.01	5058.55	4929.6	4396.42	4150.71	5139.31	3793.24	4240.73	4216.14	4359.24	4257.44	4844.77	4284.58	4283.45	4069.92	3605.5	4382.45	4305.88	4459.57	3883.14	4143.81	4150.8	4185.2	6155.91	10810.5	5777.35	6281.87	8901.11	4966.24	4816.69	6436.63	7289.02	6258.09
634.701	798.325	470.119	420.284	760.332	1193.53	480.655	954.131	547.735	840.571	236.806	1205.65	383.913	357.363	703.469	783.03	1035.11	890.28	1067.55	965.153	906.336	607.045	546.66	494.424	543.784	888.466	991.619	696.529	538.482	423.758	681.117	711.065	589.806	713.403	457.082	483.155	560.773	921.788	657.561	731.097	533.829	1279.44	580.815	1184.57	1299.99	423.812	49.0092	616.812	699.67	424.835
0	0	0	0	0	2.90043	0	0	0	0	0	0	0	0	0	0	0	0	0	0	0	1.54072	0	0	0	0	0	0	0	1.56657	0	0	0	0	0	0	0	0	0	0.57703	0	0	1.25718	0	0.572935	0	1.53154	0	0	0.867011
2278.34	2262.78	2383.33	3238.2	2423.97	1950.54	2696.18	2511.45	2217.02	2556.68	2984.59	1671.9	2044.01	1893.06	2385.37	2738.93	2247.09	2819.59	2696.51	3044.78	2063.87	2215.56	2065.55	1975.71	1565.23	2446.07	2540.28	2332.2	4215.23	5143.06	5805.75	4743.09	4246.77	4113.68	6193.46	4391.16	5413.93	5765.41	4556.62	5530.25	6951.22	7266.38	6771.78	7467.04	9303.89	5454.11	4392.45	7593.15	7977.61	7186.66
87.7341	69.983	68.0953	69.7888	67.5851	121.818	48.0655	107.233	73.5055	54.5462	53.2462	78.493	56.925	52.1557	119.626	75.2913	43.0654	94.7575	179.57	166.133	160.104	66.2511	47.3831	108.435	49.3452	141.366	168.754	131.48	155.422	155.874	45.8524	167.544	154.413	124.431	46.5547	34.2057	142.255	87.2648	111.137	137.333	41.1958	54.8847	39.601	57.0593	76.7732	142.297	101.082	155.821	33.7699	155.195
2159.08	1726.25	2446.19	1850.18	1805.3	361.104	2906.46	661.677	2660.43	759.451	3751.06	612.245	2833.01	3459.66	1214.11	1018.94	865.922	875.956	844.571	933.508	924.738	993.767	1009.96	990.837	878.345	889.323	652.617	978.271	995.329	889.03	1092.96	1045.16	1047.14	1005.4	1045.36	1000.52	1145.25	769.286	971.607	843.04	1125.45	798.078	953.568	1104.93	1368.74	1203.68	770.364	1094.52	1445.25	1349.94
5682.15	5456.08	5447.62	5623.43	5265.14	5280.24	5590.62	4764.56	5284.1	4814.05	5785.63	5403.46	5117.96	6440.27	5863.44	5415.96	5627.73	5839.71	6408.28	6120.21	6041.62	5854.75	5431.5	5784.86	5584.89	5701.78	5948.22	6109.11	6901.36	6914.07	7032.09	6192.15	6430.49	7062.69	6511.73	6643.6	6079.85	6061.94	6866.08	6482.35	7330.57	5894.26	6114.9	4900.56	4792.6	6665.18	6777.06	6463.59	6622.07	6490.45
260.461	224.205	110	125.62	115.674	591.689	87.1188	499.609	97.217	344.061	57.4499	259.027	87.3733	96.5847	76.7746	70.2719	104.587	66.1099	48.3458	60.322	67.1701	53.9253	65.8098	39.7927	57.2405	53.9763	74.6701	59.4789	147.572	125.326	102.543	90.753	74.2531	103.692	72.7945	89.79	150.501	135.557	101.876	102.711	74.9535	137.662	171.604	94.5044	79.065	102.873	104.145	76.0232	225.309	109.243
148.051	152.926	155.833	187.654	176.761	297.295	121.666	343.633	179.022	278.326	222.794	354.788	162.832	173.852	712.397	751.24	538.318	704.07	791.292	804.953	1065.52	927.516	714.256	861.511	755.969	825.066	902.015	1011.14	456.846	556.917	475.198	665.19	737.469	700.131	523.105	560.118	649.424	648.132	758.594	736.867	435.417	199.744	383.438	342.95	234.903	522.989	975.59	458.296	416.32	444.777
2172.79	2413.12	2865.24	3200.98	2413.57	1679.35	2974.06	3482.64	2634.34	2697.94	4290.53	2491.37	2880.67	2468.7	4467.21	4699.85	3297.58	4102.12	4719.14	5119.46	3989.72	5307.79	4210.95	5316.3	4083.81	4847.58	4321.9	4708.22	4672.08	4675.44	4324.3	4731.12	4955.55	4617.21	4866.23	4595.54	4811.92	4038.75	4565.04	4274.06	4166.5	2324.05	4047.48	4001.28	3489.17	4942.83	4836.6	4227.1	4342.6	4696.6
1077.48	1061.41	1039.76	1104.21	1255.52	1329.85	890.715	840.805	1516.35	1359.46	930.408	1458.4	1178.22	2005.1	1564.06	1485.75	1227.36	1614.18	1573.7	1782.96	1275.31	1528.4	947.661	1908.06	1087.57	1614.15	1757.73	1785.93	1447.47	1334.72	1318.88	1446.06	1767.73	1477.41	1511.76	1276.73	1890.55	1478.42	1535.71	1391.22	1332	606.431	1170.43	1369.42	1644.9	1452.54	1752.08	1308.03	1382.46	1483.46
13927.8	11211.5	12360.6	8880.24	12392.8	11458.2	9168.5	10876.8	19379.4	16582	13485.3	13317.1	14654.9	21457.3	11144.8	11534.6	11699.9	11491	10870.9	10695.8	9332.04	12307.3	11400.9	11952.7	10136.5	9106.56	9511.48	10332.1	14432.3	13491.3	12331.8	13407.5	14838	13683.2	13886.8	12808.3	13493.6	12016.3	13082.2	12093.4	11694.5	8259.7	10290	7052.17	4614.99	13655.6	15321.5	9477.02	9657.14	11087.3
3410.66	4075.86	2044.17	4367.23	4244.86	4428.96	2274.1	4718.26	4439.97	4675.59	2517.99	4522.76	2214.78	1898.85	7481.06	6356.26	5129.4	6222.04	6628.31	7519.49	8847.12	7229.07	5834.26	9040.89	8301.84	8193.25	8333.18	10105.2	4538.64	4683.27	4401.83	5128.04	5604.42	5367.12	4580.98	4287.68	5571.65	4798.72	5068.52	4823.39	5314.26	2689.35	4880.98	5716.03	7442.99	5099.29	5116.87	5355.05	5636.41	5814.18
527.775	532.648	581.429	533.497	454.9	375.606	618.844	443.555	471.858	447.559	515.648	411.303	503.059	388.27	282.102	282.761	362.98	291.985	278.235	318.421	304.566	326.633	308.867	341.222	362.194	323.858	315.108	303.655	299.855	292.166	278.449	278.243	229.51	298.634	298.796	321.534	271.109	283.823	308.995	327.176	310.113	507.459	331.266	418.435	551.163	338.187	275.677	347.766	354.584	381.485
2736.21	2236.86	3305.24	2758.99	2313.49	2318.9	3384.11	2851.43	2687.69	2390.24	4256.9	2670.33	3169.27	4019.85	6516.91	7259.76	5306.27	7446.18	5796.56	5926.39	7530.41	6558.86	6250.18	7424.32	6923.14	6827.57	6231.97	9278.71	6921.77	7066.03	6800.33	7409.83	9255.48	7827.53	6596.37	6358.84	8088.94	6599.93	7366.19	6953.21	6927.76	3230.1	6179.65	4895.8	3590.01	7020	8464.81	6368.69	5922.4	6748.81
442.783	417.306	371.905	941.374	300.234	456.818	369.504	671.425	104.33	200.003	214.386	844.584	178.718	193.169	282.102	234.24	353.752	228.079	220.023	295.677	322.048	206.457	194.797	200.953	190.473	213.335	168.754	198.785	357.942	218.537	260.108	382.958	291.95	355.043	153.207	177.87	206.166	425.31	232.377	253.316	196.252	221.338	198.634	350.677	262.977	145.993	191.442	177.927	210.007	143.057
623.734	695.942	581.429	739.762	643.358	593.139	620.346	746.976	580.931	565.043	630.548	668.76	624.852	448.153	639.193	639.14	665.976	743.736	661.055	707.053	677.221	597.801	534.376	638.672	532.928	737.675	709.366	637.05	623.258	551.434	561.067	611.336	559.43	560.768	584.896	634.516	598.913	638.812	619.673	639.349	547.561	686.509	608.473	872.531	1192.28	525.453	686.129	706.854	778.818	688.407
2618.31	1981.56	2446.19	1301.17	2160.12	2743.81	1601.18	2084.95	4054.66	3562.29	2239.14	2869.7	3289.74	4921.96	1294.46	1231.43	1018.19	1004.87	1332.96	1570.35	1374.69	1362	1555.74	1929.94	1865.25	1393.1	1562.1	1956.54	1197.85	1347.25	1252.19	1134.91	1302.81	1244.31	1655.65	1475.98	1574.08	1292.88	1256.18	1164.45	1167.79	757.589	1048.48	791.697	560.33	1623.17	1430.46	1040.06	1152.4	1429.7
0	0	0	0	0	1.45022	0	0	0	0	0	0	0	0	0	0	0	0	0	0	0	0	0	0	0	0	0	0	0	0	0	0	0	0	0	0	0	0	0	0	0	0	0	0	0	0	0	0	0	0
23.3044	16.8478	11.7857	41.8733	24.6946	37.7056	27.0369	26.8083	16.598	30.7697	14.0122	17.2685	15.8861	19.3169	26.7818	30.1165	32.2991	17.6293	23.6796	27.6888	26.684	10.7851	30.7112	29.8445	47.3714	29.13	23.8944	43.8265	20.4089	21.1487	19.1747	18.9484	20.2509	13.2726	15.2361	23.0888	13.4008	21.1808	12.6292	16.1568	18.8814	10.797	22.6292	9.50988	2.86467	22.7922	19.91	17.7927	14.7743	13.0052
5.48338	9.07187	11.7857	15.5086	5.19885	2.90043	15.0205	43.8681	4.74229	9.79035	14.0122	4.70958	17.2099	0	42.8509	26.7703	19.9947	28.6476	35.5194	27.6888	39.5659	30.8145	25.4465	41.7823	38.4893	30.8436	67.2031	62.6094	34.5382	32.898	24.1767	25.9294	21.0946	20.7385	35.5508	30.7851	22.6783	28.8059	19.3648	27.6974	32.6134	8.99749	30.8008	7.72677	6.87522	33.8803	36.7569	27.4977	21.1062	22.5423
610.026	927.923	855.119	904.153	713.543	551.083	919.253	1203.94	1011.29	882.53	1611.4	874.412	1049.8	975.505	2324.66	2093.1	1571.89	1981.09	2102.55	2511.77	2556.14	1925.9	1712.81	2474.11	1898.8	2310.7	2232.64	2919.16	1794.42	1839.16	1413.09	1718.32	1885.86	1859.83	1754.69	1517.88	1887.45	1672.43	1675.47	1780.14	1598.63	708.103	1471.52	1535.85	1988.08	1896.07	1739.83	1452.53	1829.91	2042.68
1972.65	2761.74	293.333	2656.63	2695.61	6069.16	458.125	7455.14	1752.28	4043.41	354.508	6422.29	420.981	452.016	6470.49	6240.81	7051.96	6420.37	7273.57	7575.85	8028.2	4945.72	6035.2	4575.16	6619.17	6951.8	8330.2	6714.85	4819.65	3985.36	5760.73	4992.41	3874.66	4481.17	4647	4471.54	3935.72	5263	4071.66	4948.03	5547.13	7933.99	5711.35	7486.06	6333.79	4593.55	4018.76	6009.07	6403.62	4650.65
604.543	627.255	645.595	463.708	596.568	506.126	554.256	461.833	546.549	551.057	480.617	505.495	591.756	596.893	416.011	354.706	439.882	374.623	386.766	370.832	389.218	380.559	452.771	303.419	422.395	410.391	383.804	394.439	401.899	411.225	380.992	392.931	336.67	345.088	400.37	389.945	333.99	349.059	342.672	380.263	363.896	495.762	368.981	338.195	351.209	340.035	375.227	356.931	373.052	325.996
59119.1	33401.3	62401.5	29697.5	44655.6	66202.4	44314.9	29858.3	84012.1	57407.8	58987	53351.7	78364.6	120345	25912.3	25488.6	35435.1	30722.4	24616.9	22864	27534.2	29746.7	41418.1	28043.9	32353.7	24459	25278.8	27858	28128.2	23273.8	23298	27714.6	30757.7	26812.4	26614.9	29635	30450.8	20162.4	22350.3	20690	26379.6	34336.2	22108.7	7421.27	5753.41	29873.2	28443.7	22001.4	23397.8	22900.4
241.269	336.955	332.619	311.723	296.335	284.243	328.949	327.792	233.558	293.71	308.268	284.145	295.216	233.735	364.233	368.091	318.376	365.808	376.9	377.754	443.506	352.826	304.48	362.113	332.587	388.115	289.72	292.699	485.105	459.789	562.734	546.513	549.304	418.088	525.644	511.375	430.888	437.171	465.597	508.94	405.092	299.617	366.467	213.972	137.504	429.356	392.074	260.42	299.18	293.05
375.612	342.139	356.191	410.979	444.502	287.143	375.512	342.415	309.435	413.992	388.137	293.564	344.198	297.481	235.68	250.971	232.246	237.996	256.529	266.999	244.757	171.02	275.524	226.818	291.137	209.908	279.266	228.524	160.132	187.205	210.087	176.52	120.661	200.748	229.387	202.669	164.933	239.766	195.332	252.739	171.649	226.737	162.176	244.285	256.102	145.377	84.2346	162.83	176.764	150.86
780.011	689.462	825	609.489	770.73	749.762	711.971	588.564	687.633	597.211	652.967	624.804	755.912	768.814	462.433	461.787	546.008	391.15	388.74	361.932	400.26	414.455	500.154	358.134	420.421	406.107	403.218	342.786	552.612	522.452	526.886	566.458	468.301	466.201	472.318	549.001	429.857	475.297	484.119	539.523	623.659	1094.99	595.901	800.018	1150.45	581.509	471.714	687.983	669.066	627.716
444.154	431.562	495	404.775	431.505	448.117	486.664	361.912	429.178	387.418	424.569	411.303	455.4	395.997	498.142	445.055	526.013	417.594	438.072	445.987	399.34	456.054	493.135	348.186	467.793	463.51	365.883	432.005	406.609	437.857	471.863	513.602	467.457	414.769	407.142	483.155	429.857	401.588	500.958	457.585	442.855	626.226	452.583	485.004	536.84	412.108	441.083	448.591	462.226	463.851
527.775	647.991	616.786	826.61	595.269	501.775	687.938	860.302	475.415	538.469	815.508	598.116	546.745	446.221	996.284	1057.42	842.851	892.483	973.822	1029.43	1027.79	1021.5	865.179	1054.51	981.97	1070.96	1052.85	1119.14	946.661	1078.59	1017.09	1070.09	1156.83	1086.7	991.191	1061.23	1137.01	1009.9	1033.91	1088.28	945.215	651.419	983.111	907.004	684.084	1019.49	1052.17	904.73	891.209	951.111
1561.39	1255.81	3229.29	2081.26	1637.64	1882.38	3052.16	1634.09	1843.57	1085.33	3721.63	1722.14	3043.5	2482.23	4631.47	4642.97	4297.31	3827.76	3524.31	3534.28	4286	4776.24	4204.81	4639.82	4656.22	4134.75	3059.98	4902.31	5204.28	5409.38	5454.77	4622.42	6492.93	5614.32	4099.35	4922.2	5212.92	4777.54	5011.27	4446.01	5826.35	3495.53	5320.99	1983.4	1561.82	5351.86	5397.14	5852.71	4271.37	4811.04
726.548	860.532	650.834	834.364	599.168	414.762	743.514	594.656	565.518	465.741	549.277	442.7	503.059	430.768	564.204	560.502	496.79	518.963	532.79	652.665	541.041	579.312	464.178	599.874	597.077	610.874	633.202	685.572	579.3	473.888	538.558	567.456	646.34	579.018	460.468	557.553	611.283	580.353	555.685	589.724	517.236	359	494.07	616.359	653.146	585.205	569.732	538.632	621.05	547.084
721.064	584.488	975.596	598.633	590.07	626.494	868.184	464.271	748.097	532.875	980.852	660.911	970.373	1367.64	946.291	823.185	613.682	862.734	951.129	975.041	1069.2	955.249	712.501	1147.02	911.9	1091.52	1148.43	1253.75	901.134	1022.97	847.853	1031.19	1265.68	1245.14	1027.59	984.269	1134.95	979.399	1176.2	1128.67	942.926	563.243	836.65	793.48	580.383	995.465	854.599	881.006	911.787	910.362
764.932	829.428	961.191	958.433	736.938	626.494	1072.46	750.632	659.179	607.001	920.6	621.664	807.541	705.068	699.899	819.839	852.08	826.374	919.557	858.353	869.53	855.102	649.323	870.464	795.445	806.217	800.463	752.878	1102.08	1203.13	1271.36	1394.21	1297.74	1236.84	1066.52	1147.6	1148.35	1203.92	1246.08	1252.15	1051.64	921.343	1095	958.12	801.536	1085.4	1148.65	1102.07	1016.26	979.723
804.686	943.475	862.977	601.735	877.307	993.399	923.76	672.644	505.054	805.606	480.617	883.831	661.919	691.546	369.589	505.288	645.981	469.38	425.246	390.61	400.26	479.165	343.088	339.232	478.649	476.362	456.981	234.785	368.931	282.766	456.857	337.083	344.265	350.065	271.71	377.118	312.342	442.255	301.417	315.058	383.35	1084.2	440.64	438.049	418.242	381.307	294.055	480.402	512.88	295.651
556.563	557.272	415.119	505.581	553.678	551.083	429.586	437.462	521.652	620.988	437.18	489.796	442.162	564.055	351.735	301.165	358.366	375.724	327.567	318.421	358.854	358.989	423.815	336.248	376.011	332.425	347.963	325.569	383.06	413.575	385.16	391.933	361.14	303.611	357.201	400.207	315.435	354.99	365.405	368.145	389.072	548.847	419.897	489.759	573.508	372.683	364.506	424.867	451.672	417.899
112.409	189.213	158.452	164.391	158.565	111.667	139.69	123.074	123.3	117.484	127.511	91.0518	123.117	142.945	62.4909	81.9839	69.2123	62.8044	64.1322	60.322	93.8541	78.5769	76.3394	58.6942	94.7428	65.971	95.5777	98.6097	40.8179	44.6473	37.5156	48.867	33.7514	42.3065	40.6295	38.4814	35.0483	38.1254	42.0973	50.7786	29.7525	42.2882	22.0006	28.5296	16.6151	24.6402	29.0992	22.6452	26.9104	25.1433
921.208	889.043	728.096	634.303	957.889	1023.85	719.481	648.273	993.51	875.537	617.937	941.916	810.189	1031.52	416.011	438.363	564.464	554.221	486.418	464.776	496.874	440.647	547.537	424.787	385.88	472.935	477.889	460.179	522.783	432.374	475.198	484.681	451.425	444.633	448.618	450.66	433.98	476.991	458.861	472.587	502.932	909.647	538.071	660.936	866.85	433.668	434.957	571.522	557.203	600.839
167.243	186.621	238.333	300.867	232.649	210.281	267.365	224.215	195.62	153.848	322.28	200.942	230.348	198.964	446.364	411.593	356.828	459.464	480.498	557.732	380.017	426.78	349.231	465.574	305.94	459.227	413.672	452.353	488.245	509.136	536.89	469.722	549.304	594.779	494.326	458.356	549.433	518.506	545.582	510.671	559.576	347.303	505.385	661.531	839.922	540.853	574.327	530.545	592.556	593.036
0	3.88795	0	0	0	0	1.50205	0	1.18557	0	0	0	0	1.93169	5.35637	1.67314	0	1.10183	0	0	0	0	0	0.994817	1.97381	0	0	0	0	3.91643	0.83368	0	0	4.97723	0	0.855142	0	2.54169	3.36779	0.57703	0	0	0.628588	0	0.572935	1.23201	1.53154	0	0	0.867011
1444.87	1455.39	2012.74	1974.25	1323.11	858.529	1982.7	1582.91	2205.17	1419.6	3357.32	1309.26	2549.71	2708.23	2338.95	2426.05	1788.75	2317.15	2544.57	2467.27	2137.48	2432.8	2128.73	2879.99	2298.5	2254.15	2057.91	2535.68	2916.91	3042.28	2751.15	2748.52	3186.98	2875.18	3270.68	2874.99	3415.15	2922.95	2960.29	2798.59	2369.9	1126.49	2259.14	1799.15	1391.09	3232.18	2790.46	1965.82	2205.07	2777.04
208.368	290.3	90.3572	127.171	131.271	84.1126	333.455	134.041	179.022	97.9035	224.195	94.1916	235.643	156.467	78.56	73.6182	70.7503	90.3502	81.8918	75.1553	82.8124	70.8733	89.5013	67.6475	63.1619	100.242	80.6437	62.6094	116.174	103.394	120.05	89.7557	91.1289	102.863	122.735	87.2245	115.453	91.501	99.3497	85.4004	69.804	79.1779	81.7164	51.1156	44.6889	78.2327	75.0454	60.3872	77.0376	74.563
24.6752	23.3277	28.8095	15.5086	16.8963	14.5022	24.0328	19.4969	55.7219	26.5738	47.6414	21.978	34.4198	40.5656	8.92728	10.0388	9.2283	25.3421	13.8131	29.6666	28.5243	20.0294	26.3239	9.94817	16.7774	31.7003	28.3746	25.0437	15.6992	14.0992	10.0042	19.9457	16.8757	22.3976	18.6219	17.1028	25.7708	14.4029	21.8906	15.5798	10.299	19.7945	10.686	16.0479	8.59402	9.24008	12.2523	4.85254	6.33186	13.0052
1.37084	0	1.30952	0	0	2.90043	0	0	0	0	0	0	0	0	0	0	0	0	0.986649	0.988886	0	1.54072	0	0.994817	0.986905	0.856766	0	0	0	1.56657	0	0	0.843786	0	1.6929	0	1.03083	0	0.841947	0.57703	0	0.899749	0	0.594367	0	0.616006	1.53154	0.539171	0.527655	0
0	2.59196	0	1.55086	0	1.45022	1.50205	2.43712	0	0	1.40122	0	3.97151	0	0	0	0	1.10183	0.986649	0	0.920138	3.08145	1.75493	1.98963	0.986905	0	1.4934	4.6957	0	1.56657	0	0.997286	0.843786	0	0	0	0	0	0.841947	0.57703	0	0	0.628588	0	0.572935	0.616006	0	0.539171	1.05531	1.73402
1666.95	2063.2	1842.5	2672.14	1966.47	1263.14	2125.4	1812	1452.33	1627.99	2988.8	1649.92	1866.61	1518.31	3690.54	3864.95	2854.62	3670.2	3881.48	3916.98	3735.76	3951.96	2739.44	4535.37	3023.88	3794.62	3984.4	3991.35	3825.89	3983.79	3354.73	4129.76	4793.55	4637.12	3965.61	3662.58	4595.45	4373.41	4580.19	4013.24	3405.52	1598.85	3510.03	2848.8	3123.07	3932.58	4711.01	3179.49	3269.35	3612.84
1477.77	1473.53	1376.31	2171.21	1733.82	1019.5	1497.54	1171.03	2142.33	1874.15	2267.17	1100.47	1623.03	1603.31	1528.35	1679.83	1310.42	1632.91	1756.23	1708.79	1382.05	1691.71	1351.29	1626.53	1159.61	1701.54	1647.22	1782.8	1788.14	1505.48	1423.09	1560.75	1607.41	1882.22	1637.88	1660.69	1785.4	1676.67	1896.91	1700.51	1687.88	1267.75	1580.9	2026.79	2524.35	1471.02	1756.67	1755.54	1864.2	1988.92
741.627	730.934	704.524	611.04	743.436	688.853	656.395	559.318	659.179	667.142	602.523	751.963	657.948	875.057	403.513	465.133	444.496	503.537	556.47	461.81	492.274	409.832	453.649	435.73	400.683	442.948	551.065	450.787	483.535	483.288	447.686	554.491	477.583	459.565	474.011	438.688	524.693	446.491	454.651	496.823	427.407	652.318	528.642	635.379	812.421	529.149	516.129	570.443	594.139	573.094
873.228	898.115	1278.1	870.034	885.105	1189.18	1218.16	1201.5	831.087	1050.36	1289.12	1058.09	996.85	996.754	928.437	1279.95	938.211	1162.43	1073.47	989.875	911.857	795.013	766.903	767.998	582.274	879.042	978.178	910.966	1006.32	1123.23	936.223	837.72	727.343	973.879	1069.06	782.455	886.515	935.343	932.035	946.329	1043.06	1036.51	971.797	1367.64	1866.05	851.936	902.076	1091.28	1258.46	1290.11
641.555	627.255	707.143	870.034	648.557	710.606	845.653	1027.24	821.602	675.534	1174.22	802.198	807.541	836.423	2115.76	1865.55	1424.23	2169.51	2091.7	2363.44	2262.62	2212.48	1524.15	2546.73	2013.29	2320.98	2240.1	2723.51	2375.29	2512	2115.05	2411.44	3211.45	2561.62	2473.32	2024.12	3140.94	2420.54	2360.82	2239.45	2131.88	745.892	1810.96	1276.7	925.29	2473.88	2758.3	1645.01	1896.92	1975.05
371.499	443.226	370.595	597.082	444.502	374.156	516.705	832.275	329.589	423.782	508.642	430.141	350.817	216.35	742.749	796.415	616.758	655.59	808.065	815.831	836.405	821.206	710.746	865.49	946.442	821.638	921.429	906.27	766.121	774.67	790.329	735.997	817.628	765.664	824.441	753.381	813.326	802.328	798.166	802.071	708.911	503.86	750.534	644.294	496.161	742.903	744.328	711.167	713.917	610.376
992.492	920.147	1347.5	916.56	877.307	925.239	1249.7	1034.56	1088.36	1009.8	1262.5	1048.67	1282.8	1423.66	860.59	1028.98	907.45	932.149	932.383	931.53	865.85	887.457	774.801	901.304	663.2	906.458	878.12	842.096	998.469	1075.45	1007.09	1023.22	933.227	925.765	1258.67	1133.06	1043.2	1050.57	1033.07	980.95	1226.72	1012.22	1165.4	1207.16	1319.47	1289.92	1000.09	1239.02	1382.98	1488.66
693.648	482.105	594.524	535.048	666.753	582.987	569.276	435.025	668.663	749.661	451.192	627.944	550.717	865.399	310.669	342.994	418.35	342.67	348.287	340.177	366.215	362.07	423.815	308.393	343.443	305.009	376.337	283.307	249.617	272.584	300.125	319.131	313.044	277.066	270.863	360.015	256.677	310.087	328.359	335.831	268.917	529.053	280.35	266.277	220.007	237.162	237.388	283.065	232.168	260.97
349.565	314.924	477.976	338.088	330.127	355.303	495.676	347.289	467.116	352.452	577.301	364.207	395.828	562.123	732.037	744.548	709.041	688.645	958.036	1037.34	928.419	1087.75	549.292	1110.22	815.183	905.602	709.366	759.138	1033.01	779.37	972.071	1182.78	1271.58	1446.72	929.4	1200.62	1274.11	911.621	1273.87	1280.43	1418.97	824.17	1180.49	1118.6	1471.87	1301	1951.18	1633.69	1285.37	1273.64
0	0	1.30952	0	0	0	0	0	0	0	0	0	0	0	0	0	0	0	0	0	0	0	0	0	0	0	0	0	0	0	0	0	0	0	0	0	0	0	0	0	0	0	0	0	0	0	0	0	0	0
0	0	0	0	0	0	0	0	0	0	0	0	0	0	0	0	0	0	0	0	0	0	0	0	0	0	0	0	0	0	0	0	0	0	0	0	0	0	0	0	0	0	0	0	0	0	0	0	0	0
0	1.29598	0	0	0	1.45022	0	0	0	1.39862	0	0	0	0	0	1.67314	0	0	0	0	0	1.54072	1.75493	1.98963	0.986905	0	0	0	0	0	0	0.997286	0	0.829539	0.846448	1.71028	1.03083	0	2.52584	0.57703	0.572164	0	1.25718	0	1.7188	1.23201	0	0.539171	0.527655	0
0	0	0	0	0	0	0	0	0	0	0	0	0	0	0	0	0	0	0	0	0	0	0	0	0	0	0	0	0	0	0.83368	0	0	0	0	0	0	0	0	0	0	0	0	0	0	0	0	0	0	0
5.48338	5.18393	2.61905	4.65259	2.59943	7.25109	3.0041	9.74846	3.55672	8.39172	2.80243	0	2.64768	1.93169	1.78546	3.34628	3.0761	3.30549	3.94659	7.91109	1.84028	3.08145	2.63239	3.97927	10.856	5.1406	5.97361	3.13047	3.13984	1.56657	1.66736	1.99457	4.21893	2.48862	3.38579	3.42057	0	1.69446	4.20973	5.7703	5.14948	3.599	1.25718	0.594367	0	1.23201	4.59462	2.15669	2.11062	0.867011
0	0	0	0	0	0	0	0	1.18557	0	0	0	1.32384	0	1.78546	0	0	1.10183	0	0.988886	0	0	0	0.994817	1.97381	1.71353	0	0	0	0.783286	0.83368	0	0	0	0.846448	1.71028	0	0	0	0	1.14433	0	1.25718	0.594367	0.572935	0	0	0	0	0
56.2046	139.966	400.714	105.459	51.9885	15.9524	292.899	30.464	47.4229	6.9931	259.225	31.3972	238.291	142.945	151.764	210.816	89.2069	144.34	130.238	160.199	78.2117	207.998	38.6084	137.285	66.1226	131.942	74.6701	169.045	310.844	279.633	311.796	546.513	331.608	450.44	442.692	291.604	578.297	717.605	605.36	519.904	442.855	289.719	360.181	571.187	827.891	215.602	347.659	361.245	423.707	360.677
194.66	180.141	254.048	176.798	270.34	229.134	231.315	214.466	215.774	184.618	200.374	210.361	193.28	183.511	207.113	175.68	238.398	235.792	223.969	208.655	182.187	257.301	258.852	230.797	226.001	203.91	177.715	203.48	185.25	173.106	228.428	228.378	243.854	180.839	198.069	208.655	168.026	155.891	185.228	200.229	207.696	270.825	228.177	220.51	275.582	198.354	206.758	222.678	219.504	232.359
3878.12	2982.05	3205.72	2495.34	3467.64	4283.94	2545.97	2768.56	4720.95	4504.96	2737.98	4629.51	3269.88	4404.26	3103.12	3090.29	3053.03	3133.61	3447.35	3512.52	2711.65	3030.6	2804.37	3796.22	2597.53	2888.16	3876.87	3191.51	3601.39	3231.84	3042.1	3358.86	3637.56	3514.76	3624.49	3177.71	3813.05	3094.94	3153.93	3078.45	3574.31	2940.38	3364.2	3175.11	2378.82	3822.93	4349.57	3525.1	3658.23	4114.83
0	0	0	0	0	0	0	0	0	0	0	0	0	0	1.78546	1.67314	1.53805	0	0	0	0.920138	0	0	0	0	0.856766	0	0	0	0	0	0	2.53136	0.829539	0.846448	0	0	0	0	0.57703	0	0.899749	0	0.594367	0	0.616006	0	0.539171	0	0
312.553	357.691	559.167	479.217	475.695	266.84	600.819	438.681	244.228	307.697	482.019	249.608	280.654	349.637	251.749	435.017	552.16	329.448	419.326	421.265	304.566	517.683	171.983	204.932	574.378	491.784	548.078	128.349	629.538	283.55	959.566	716.051	550.992	683.54	245.47	534.464	408.209	1105.64	558.211	577.607	411.386	744.093	402.296	628.841	128.91	550.093	361.443	467.462	471.723	166.466
1340.69	1158.61	1114.41	908.806	1129.45	1558.98	971.825	1734.01	2192.13	2572.06	1874.83	2083.2	1858.67	2779.71	2017.56	1577.77	1505.75	1559.09	1807.54	1723.63	2279.18	1824.22	1989.21	2164.72	1988.61	1750.37	1908.57	2141.24	1525.96	1557.17	1243.85	1309.44	1592.22	1395.28	1599.79	1356.26	1663.76	1355.57	1267.13	1286.78	1411.53	991.524	1255.92	988.433	798.098	1586.21	1321.72	1251.96	1296.45	1770.44
485.279	448.41	591.905	576.921	430.205	437.966	665.407	609.279	409.023	457.349	718.824	447.41	562.631	649.049	1189.11	1065.79	910.526	1295.75	1146.49	1400.26	1086.68	1169.41	739.702	1312.16	998.747	1100.09	993.112	1341.41	1381.53	1416.18	1384.74	1374.26	1587.16	1510.59	1431.34	1192.92	1542.12	1522.47	1486.88	1361.79	1107.14	439.078	980.597	567.621	454.91	1284.37	1638.75	867.527	886.46	968.451
10.9668	16.8478	15.7143	3.10173	9.09799	10.1515	22.5307	12.1856	11.8557	8.39172	8.4073	10.989	6.61919	9.65847	39.28	26.7703	16.9186	14.3238	17.7597	14.8333	15.6423	15.4072	20.1817	14.9222	13.8167	11.9947	7.46701	7.82617	17.2691	33.6813	24.1767	8.97557	8.43786	24.8862	27.0863	23.0888	16.4933	15.2502	15.997	8.07842	10.299	34.1905	17.6005	9.50988	9.16695	21.5602	15.3154	15.0968	11.6084	15.6062
1549.05	1433.36	1487.62	1594.29	1755.91	1392.21	1410.42	1420.84	1525.83	1324.49	1489.49	1491.37	1486.67	1363.78	1092.7	1131.04	1128.93	1176.76	1197.79	1133.26	1147.41	1109.32	1295.14	1020.68	1080.66	1082.1	1347.05	1128.53	962.36	939.944	1002.08	1012.24	946.728	1032.78	968.337	936.381	1026.71	1069.21	1076.01	1136.75	1192.39	1333.43	1111.34	1269.57	1494.21	1013.95	984.779	1168.38	1136.57	1171.33
1.37084	1.29598	0	0	0	0	1.50205	1.21856	0	0	0	0	1.32384	0	1.78546	0	0	1.10183	0	0	0	0	0.877464	0.994817	0	0.856766	0	1.56523	1.56992	0	0	0	0	0.829539	0	0	0	0	0.841947	0	0.572164	0	0	0	0	0.616006	0	0	0	0.867011
592.205	649.287	804.048	680.829	590.07	551.083	770.551	738.446	588.044	572.036	798.694	601.256	689.72	610.415	878.444	834.897	753.645	821.966	832.732	842.531	844.686	930.597	856.405	1023.67	918.808	891.893	803.45	876.531	800.659	863.182	955.398	925.481	1141.64	880.97	842.216	827.778	873.115	920.941	888.254	870.738	665.999	336.506	579.558	251.417	109.431	731.815	895.95	531.623	479.111	427.436
8.22507	9.07187	3.92857	0	2.59943	8.7013	6.00819	19.4969	5.92787	2.79724	2.80243	1.56986	41.039	3.86339	1.78546	1.67314	3.0761	2.20366	3.94659	2.96666	1.84028	0	1.75493	0.994817	0.986905	1.71353	0	0	6.27968	6.26629	3.33472	3.98914	1.68757	7.46585	5.92514	0	7.21582	5.08339	2.52584	5.7703	1.14433	2.69925	1.25718	0.594367	3.43761	3.08003	3.06308	1.61751	1.05531	3.46804
261.831	303.26	345.714	279.155	323.629	313.247	246.336	370.442	393.61	448.957	364.316	423.862	377.294	469.402	462.433	438.363	562.926	370.215	387.753	357.977	407.621	568.527	486.115	512.331	429.304	424.956	306.147	399.135	563.601	509.919	473.531	502.632	430.331	467.86	489.247	543.015	398.932	488.005	516.955	447.198	380.489	292.419	387.839	170.583	94.5342	460.156	566.669	308.406	301.819	319.927
296.103	285.116	298.572	383.063	292.436	263.94	327.446	397.25	253.713	232.171	400.748	266.876	276.682	258.847	521.353	558.829	436.806	484.806	499.244	573.554	542.881	576.231	399.246	677.47	619.776	551.757	530.158	568.18	610.699	683.809	656.94	707.076	885.131	647.87	645.84	624.254	685.503	599.84	620.515	653.198	498.355	117.867	399.782	159.29	74.4815	561.797	779.553	342.374	314.482	275.71
489.392	462.665	421.667	369.105	514.687	538.031	411.561	305.858	516.91	451.754	336.292	467.818	492.468	618.142	224.967	297.819	375.284	283.171	267.382	249.199	251.198	286.575	401.878	263.626	298.045	246.749	218.037	226.959	317.124	289.816	286.786	280.237	237.948	250.521	303.028	324.954	237.091	271.114	332.569	290.823	392.505	863.759	373.381	398.226	536.84	340.035	234.325	380.655	359.861	384.953
21.9335	14.2558	10.4762	7.75432	25.9943	17.4026	10.5143	12.1856	14.2269	18.1821	8.4073	17.2685	5.29535	19.3169	10.7127	5.01942	18.4566	9.91648	12.8264	7.91109	7.3611	9.24434	8.77464	10.943	6.90833	5.1406	2.9868	7.82617	17.2691	9.39944	9.17049	11.9674	6.75029	9.95447	10.1574	5.986	11.3392	13.5557	12.6292	10.3865	9.15463	19.7945	8.80023	19.0198	13.7504	8.00807	3.06308	6.47006	22.1615	19.0742
1383.18	1474.83	1435.24	1623.75	1399.79	1543.03	1553.12	1491.52	1436.91	1366.45	1385.8	1381.48	1474.76	1375.37	1530.14	1648.04	1747.22	1426.87	1604.29	1632.65	1540.31	1787.24	1711.05	1694.17	1727.08	1638.99	1568.07	1519.84	1417.64	1575.97	1580.66	1617.6	1669.85	1565.34	1639.57	1806.06	1692.63	1613.13	1704.94	1733.4	1646.12	1884.08	1744.33	1778.94	1763.49	1501.21	1448.84	1728.04	1588.24	1481.72
1250.21	1986.74	1304.29	1217.43	1381.6	1058.66	1246.7	1309.95	1409.65	1486.73	1293.32	1301.41	980.964	1429.45	1076.63	1070.81	1135.08	1097.42	1243.18	1158.97	1178.7	1078.51	1153.87	1187.81	1174.42	1127.5	1199.2	1225.58	1270.06	1301.04	1348.89	1413.15	1426	1297.4	1409.34	1395.59	1344.2	1360.65	1431.31	1446.61	1317.69	1175.97	1314.38	1117.41	884.611	1259.12	1727.58	1212.6	1137.1	1158.33
732.031	863.124	450.476	455.954	521.185	613.442	383.022	583.689	605.828	623.785	388.137	769.231	447.457	643.254	680.259	438.363	375.284	482.602	517.004	521.143	651.458	511.52	601.063	610.817	602.999	535.479	592.881	629.224	401.899	326.63	315.131	441.798	351.859	400.667	363.973	301.01	418.518	430.394	422.657	420.655	226.005	151.158	231.32	184.848	91.6695	397.94	352.254	168.221	194.177	188.141
412.624	427.674	289.405	462.157	512.087	458.269	345.471	743.32	322.476	500.706	354.508	590.267	251.529	216.35	978.43	1032.33	870.536	965.204	1071.5	1022.51	962.464	770.362	639.671	843.604	617.802	900.461	954.284	1026.79	844.617	803.652	902.042	984.321	757.72	1089.18	937.865	749.105	826.727	1176.8	929.509	1168.49	923.473	924.043	941.624	1593.5	1836.26	737.359	903.608	973.204	1061.64	936.372
403.028	467.849	462.262	513.336	445.802	413.312	485.162	474.019	446.961	406.999	409.155	430.141	566.603	504.172	555.277	478.518	441.42	380.132	473.591	537.954	507.916	446.81	509.807	649.615	562.536	587.741	551.065	673.051	359.511	487.204	415.173	442.795	399.954	409.792	537.495	423.296	441.196	474.45	437.812	429.31	457.159	278.922	386.581	326.902	120.889	481.716	474.777	436.729	334.005	435.24
43.867	88.1268	23.5714	46.5259	64.9857	69.6104	34.5471	79.2063	40.3095	55.9448	51.845	106.75	45.0105	56.0191	207.113	117.12	104.587	188.413	140.104	192.833	218.993	141.747	146.536	236.766	230.936	194.486	225.504	262.959	127.163	124.543	106.711	163.555	190.696	136.874	132.046	111.169	194.827	147.418	148.183	150.028	82.9638	8.99749	67.2589	61.8142	22.9174	131.825	134.775	45.2904	61.208	67.6269
847.182	944.771	375.833	890.195	994.281	865.78	304.916	528.854	604.642	418.188	424.569	640.503	244.91	332.251	576.702	647.505	1078.17	496.926	789.319	707.053	625.694	619.371	207.081	310.383	556.614	851.625	439.06	72.0008	747.282	189.555	787.828	804.81	523.147	436.337	125.274	403.627	387.593	587.131	351.092	597.226	335.288	1062.6	458.24	434.482	69.898	337.571	274.145	342.374	366.72	61.5578
0	0	0	0	0	0	0	0	0	0	0	0	0	0	0	0	0	0	0	0	0	0	0	0	0	0.856766	0	0	0	0	0	0	0	0	0	0	0	0	0	0	0	0	0	0	0	0	0	0	0	0
0	0	0	0	0	0	0	0	0	0	0	0	0	0	0	0	0	2.20366	0	0	0	0	0	0	0	0	0	0	0	0	0	0	0	0	0	0	0	0	0	0	0	0	0	0	0	0	0	0	0	0
16.4501	22.0317	10.4762	21.7121	10.3977	24.6537	7.51024	4.87423	14.2269	5.59448	8.4073	15.6986	6.61919	13.5219	94.6291	83.657	13.8425	42.9714	36.506	31.6443	30.3645	84.7398	22.8141	71.6268	29.6071	5.1406	31.3614	29.7394	15.6992	7.83286	15.0062	29.9186	31.2201	29.0339	11.0038	6.84114	23.7091	11.8612	20.2067	34.0448	14.8763	28.792	28.915	33.8789	33.8031	32.0323	32.1623	16.1751	17.4126	8.67011
1676.54	1367.26	1253.21	1153.84	1381.6	1396.56	1155.08	1049.18	1587.48	1462.96	1125.18	1416.01	1203.37	1711.48	1094.48	859.994	999.733	927.742	774.519	820.775	846.527	781.147	986.269	755.066	853.672	767.662	827.345	712.181	1031.44	961.876	746.978	637.266	582.212	825.391	858.299	714.044	636.023	682.868	698.816	715.517	778.143	1272.25	804.592	869.559	1151.03	774.319	791.805	761.31	852.162	834.932
44127.5	32616	31171.9	21144.5	34311.1	39522.8	23597.2	19042.4	44057.1	41432.7	25792.2	35334.4	35645.7	63023.4	11764.4	11747.1	13957.8	14101.2	12928.1	12638	12140.3	12033.1	14506.2	11659.2	12640.3	10610.2	12414.6	11635.9	10802.6	9701.79	9364.73	9952.91	10040.2	10382.5	10877.7	10352.4	10143.4	8982.35	9530.84	8886.83	10490.6	13910.1	8661.94	4586.14	2828.01	10742.5	10342.5	9025.19	8827.14	9142.63
4.11253	2.59196	5.2381	1.55086	6.49857	10.1515	12.0164	8.52991	2.37115	6.9931	8.4073	1.56986	14.5622	5.79508	23.2109	5.01942	7.69025	11.0183	16.773	18.7888	9.20138	13.8665	20.1817	15.9171	6.90833	11.138	10.4538	7.82617	9.41952	14.0992	9.17049	15.9566	8.43786	11.6135	16.929	11.1169	14.4316	14.4029	8.41947	8.07842	8.0103	5.3985	6.28588	20.8029	22.3445	9.24008	6.12615	10.2443	15.302	20.8083
216.594	235.869	183.333	209.367	233.948	174.026	214.793	163.287	211.032	202.8	175.152	219.78	201.223	241.462	137.48	125.486	190.718	190.617	154.904	139.433	153.663	126.339	128.987	130.321	125.337	156.788	137.393	148.697	175.831	163.707	191.747	201.452	205.884	175.862	152.361	171.028	178.334	188.933	199.541	190.997	209.412	273.524	160.29	226.454	312.822	174.946	147.028	171.457	180.986	203.748
1655.98	1842.89	1862.14	1718.36	1804	2655.35	1760.4	2082.52	2077.12	2479.75	1863.62	2703.3	2143.29	2161.57	2856.73	2661.97	2487.03	2509.97	2585.02	2649.22	2900.27	2787.17	2592.91	2937.69	2572.86	2854.74	2756.82	3219.69	1960.83	2058.48	1817.42	1833.01	2075.71	2008.31	1868.96	1943.74	2028.68	1948.63	1898.59	1868.42	2041.48	1867.88	2093.2	2318.03	2783.89	2077.79	1880.73	2124.87	2234.62	2345.27
0	1.29598	48.4524	0	1.29971	0	174.238	0	0	0	35.0304	0	31.7721	17.3852	0	0	0	1.10183	0	0	0	0	0	0	0.986905	0	0	0	0	0	1.66736	0	0	1.65908	0	0	2.06166	0	0	1.15406	0	0	0	0	0	0	0	0	0	0
20.5627	14.2558	3.92857	10.856	15.5966	62.3593	10.5143	86.5176	7.11344	103.498	1.40122	56.5149	9.26687	0	48.2073	30.1165	23.0708	47.3787	48.3458	75.1553	92.0138	29.2737	63.1774	54.7149	45.3976	63.4007	92.5909	79.8269	40.8179	28.9816	41.684	43.8806	37.1266	43.136	32.165	25.6543	17.5241	51.6811	22.7326	43.2772	39.4793	27.8922	24.5149	33.2846	30.3655	18.4802	22.9731	33.9678	27.438	14.7392
2078.2	1886.95	2159.41	1727.66	2067.84	2301.49	2015.75	1528.07	2147.07	1797.23	1667.45	1686.03	2029.44	2354.73	1283.74	1234.78	1411.93	1212.01	1236.27	1288.52	1299.23	1252.61	1452.2	1264.41	1297.78	1353.69	1249.98	1263.14	1205.7	1138.12	1288.87	1289.49	1338.24	1131.49	1254.44	1304.09	1155.56	1154.78	1265.45	1294.28	1254.18	1374.82	1237.69	990.216	759.711	1087.25	1130.28	1213.14	1088.02	1016.14
259.09	163.294	756.905	206.265	149.467	121.818	695.448	147.446	155.31	100.701	793.089	142.857	653.976	614.279	53.5637	120.466	86.1308	125.609	68.0788	83.0664	59.809	60.0882	100.908	69.6372	64.1488	45.4086	56.7493	54.7832	270.026	213.054	196.749	223.392	157.788	206.555	220.077	196.683	187.611	212.655	181.019	209.462	378.773	617.228	391.61	470.145	599.29	293.835	219.01	396.291	442.702	426.569
0	0	1.30952	0	0	1.45022	0	1.21856	0	0	1.40122	0	2.64768	1.93169	0	1.67314	0	1.10183	0	0	0	1.54072	0	0	0	0	0	0	1.56992	0	0	0	0	0	0	0	0	0.847231	0	0	0	0.899749	0	0.594367	0	0	0	0	0	0
112.409	137.374	370.595	114.764	153.366	113.117	222.303	79.2063	135.155	92.309	95.2828	62.7944	108.555	100.448	78.56	45.1748	64.5981	55.0916	67.0921	69.222	61.6492	63.1697	62.2999	65.6579	25.6595	40.268	62.7229	56.3484	50.2374	57.1799	50.0208	49.8643	30.3763	65.5336	49.094	37.6263	52.5724	57.6117	62.3041	67.5125	46.3453	35.0902	41.4868	57.0593	57.2935	32.6483	44.4146	33.9678	52.2378	53.7547
498.988	541.72	463.572	699.439	492.591	513.377	497.178	676.3	506.24	527.28	623.542	499.215	509.678	482.923	1065.92	791.396	718.269	709.579	747.88	808.909	755.433	879.753	815.164	918.216	929.664	802.79	905.001	882.792	908.983	1007.31	802.834	765.915	758.563	856.914	848.141	800.413	750.446	737.939	785.536	746.099	739.236	616.328	700.875	650.238	475.536	757.071	825.499	708.471	572.505	638.987
10731	9699.13	10688.3	8830.61	9919.41	8353.25	10116.3	9965.37	13662.5	13053.3	12937.4	10482	11935.7	17702	13526.6	12018.2	9229.84	11354.4	11678	14392.2	11753.8	13974.4	11628.2	16826.3	13072.5	13108.5	12741.7	14877.5	10427.4	10645.6	9061.27	10172.3	10950.7	10243.1	11520.2	9827.3	12330.8	8999.29	9536.73	8807.2	10570.7	5306.72	9018.98	9644.2	9270.66	11828.5	8362.2	10196.8	11260.7	12057.5
242.64	279.932	155.833	198.51	248.245	374.156	165.225	203.499	222.888	209.793	201.775	252.747	221.081	206.691	162.476	137.198	184.566	171.886	151.944	126.577	145.382	126.339	168.473	127.337	114.481	166.213	158.301	134.61	150.712	134.725	138.391	140.617	129.943	137.703	147.282	131.692	125.761	144.029	126.292	156.952	178.515	232.135	160.918	167.612	209.121	178.642	176.127	161.212	167.794	204.615
695.018	863.124	608.929	643.608	710.943	654.048	597.815	498.39	610.57	579.029	650.165	646.782	652.652	596.893	392.8	475.172	529.089	456.158	436.099	408.41	410.381	403.67	491.38	392.953	392.788	448.945	452.501	370.96	580.87	440.207	525.219	512.605	482.645	557.45	453.696	492.562	414.394	554.089	493.381	561.45	528.68	975.328	613.502	594.367	580.956	531.613	523.786	517.605	540.846	497.664
74.0256	93.3107	57.6191	49.6276	16.8963	55.1083	16.5225	23.1526	9.48459	33.5669	18.2158	20.4082	30.4483	42.4973	3.57091	0	0	0	0.986649	1.97777	0	0	0.877464	0	2.96071	0	0	0	3.13984	1.56657	3.33472	3.98914	0.843786	2.48862	0	4.27571	15.4625	16.9446	5.89363	3.46218	1.14433	26.0927	27.0293	0.594367	2.29174	3.08003	0	1.61751	40.6294	0.867011
3375.02	3141.46	2158.1	3822.88	3448.14	3789.42	2391.26	4769.44	4301.26	4247.61	3114.91	4163.27	2798.59	3519.55	6718.67	5349.03	4334.23	5319.64	5976.13	6903.41	6278.1	5749.98	5499.07	7489.97	6480.02	6615.09	7340.07	7844.95	4576.31	4838.36	4574.4	4848.8	5154.69	4842.85	5396.11	4386.03	5805.65	4786.86	4923.71	4602.97	4785.58	2226.88	4021.08	3414.05	2232.73	4663.78	5046.42	3788.76	4468.18	4403.55
424.962	417.306	327.381	381.512	435.404	411.862	318.434	383.846	469.487	444.761	360.113	416.013	313.75	347.705	364.233	351.36	332.219	352.586	384.793	387.643	441.666	388.262	336.069	413.844	363.181	394.112	446.527	466.44	364.221	396.343	411.004	405.895	428.643	423.894	390.213	366.001	421.61	405.824	435.287	441.428	372.479	292.419	431.84	470.145	560.903	450.3	485.498	460.452	453.255	464.718
17.821	33.6955	35.3572	40.3224	37.6917	76.8615	21.0287	31.6825	39.1239	13.9862	21.0183	23.5479	75.4588	34.7705	3.57091	6.69256	9.2283	5.50916	4.93324	2.96666	3.68055	3.08145	14.0394	4.97408	11.8429	5.1406	8.96041	3.13047	6.27968	2.34986	8.3368	1.99457	1.68757	8.29539	13.5432	6.84114	5.15416	2.54169	1.68389	3.46218	10.8711	15.2957	10.686	0.594367	2.29174	4.92805	7.65769	8.62674	8.97013	2.60103
0	0	0	0	0	0	0	0	0	0	0	0	0	0	0	0	0	0	0	0	0	0	0	0	0	0	0	0	0	0	0	0	0	0	0	0	2.06166	0	0	0	0	0	0	0	0	0	0	0	0	0
1115.87	1197.49	1253.21	1268.61	1220.43	981.797	1413.43	1381.84	1136.96	1204.21	1513.31	1152.28	1236.46	1106.86	1799.74	1786.91	1748.76	1910.58	1897.33	1896.68	1720.66	1691.71	1826.88	1735.95	1564.24	1684.4	1605.41	1734.28	2218.3	2253.52	2197.58	2193.03	2242.78	2098.73	2317.58	2298.62	2111.14	2098.59	2150.33	2204.25	2310.97	1852.58	2230.86	2030.36	2131.32	2268.75	2265.15	2128.65	2329.07	2108.57
788.236	649.287	906.191	1017.37	753.834	825.174	919.253	948.038	720.829	703.506	1001.87	781.79	844.609	612.347	1065.92	920.227	1196.6	872.65	997.502	1015.59	1074.72	1143.22	1523.28	1071.42	1333.31	1189.19	1103.62	1109.75	915.263	1046.47	970.404	1027.2	1041.23	920.788	870.149	1027.03	1010.22	1002.27	1104.63	1030	1166.07	1274.05	1168.54	1051.44	930.446	943.105	1186.94	1065.94	832.639	929.436
2888.37	2663.24	2336.19	2506.19	2778.79	3338.4	2185.48	2526.07	2937.85	2707.73	2166.28	2934.07	2565.6	2389.51	1810.45	1823.72	2024.07	2033.98	1975.27	1928.33	2002.22	1730.23	2252.45	1687.21	1877.09	1843.76	2054.92	2012.89	1340.71	1240.73	1415.59	1445.07	1339.09	1275.83	1394.95	1503.34	1387.5	1518.24	1442.26	1471.43	1486.48	2288.96	1477.18	1634.51	1973.76	1302.24	1439.65	1517.23	1591.41	1530.27
997.975	1036.79	1156.31	1361.66	1122.95	1078.96	1314.29	1408.65	1087.17	1123.09	1483.89	1095.76	1327.81	1021.87	1826.52	1820.38	1614.95	1686.9	1829.25	2029.19	1849.48	1950.56	1872.51	1967.75	1804.06	2108.5	1974.28	2242.98	1538.52	1547.77	1488.95	1578.7	1655.51	1655.76	1586.24	1628.19	1747.26	1552.98	1660.32	1621.45	1691.32	1308.24	1733.64	1881.77	2331.27	1612.09	1715.32	1870.39	1898.5	1812.05
45.2379	66.0951	32.7381	46.5259	62.3862	62.3593	61.584	51.1794	42.6806	68.5324	42.0365	42.3862	33.096	44.429	57.1346	80.3108	61.522	87.0447	70.0521	88.9997	100.295	75.4955	51.7704	79.5853	42.4369	77.1089	88.1107	79.8269	62.7968	72.8456	60.025	67.8154	110.536	110.329	66.023	67.5563	92.7749	83.0287	95.9819	70.9746	62.938	34.1905	69.1446	79.6452	107.139	84.3928	87.2977	78.1799	75.9823	80.632
553.821	484.697	453.095	412.53	517.286	472.771	402.549	394.813	527.58	446.16	425.97	422.292	417.009	523.489	303.527	321.243	362.98	360.299	351.247	303.588	295.364	351.285	415.04	287.502	298.045	298.155	268.812	273.916	467.836	402.609	404.335	458.751	399.111	350.065	410.527	489.997	378.315	375.324	448.758	375.069	461.164	622.627	456.355	342.356	435.43	455.844	523.786	504.664	456.421	468.186
1102.16	1218.22	1304.29	1377.17	1215.23	1382.06	1350.34	1517.1	1145.26	1191.62	1196.64	1317.11	1183.51	950.393	1617.62	1485.75	1415.01	1473.15	1533.25	1611.88	1634.16	1525.32	1538.19	1620.56	1475.42	1647.56	1693.52	1632.54	1226.11	1232.89	1193.83	1256.58	1133.2	1295.74	1285.75	1266.47	1310.19	1291.18	1310.91	1353.13	1434.42	1679.83	1358.38	1736.74	2092.36	1317.64	1278.83	1451.45	1546.56	1463.51
619.622	741.302	788.334	787.838	768.131	883.182	729.995	656.803	799.076	675.534	718.824	675.039	759.883	689.615	660.619	629.101	636.753	570.749	558.443	528.065	620.173	608.586	692.319	690.403	769.786	610.017	625.735	577.571	692.334	636.812	751.98	757.937	788.096	545.007	662.769	725.161	570.05	631.187	640.722	634.733	644.257	488.564	616.645	266.277	147.817	600.606	655.499	539.171	426.345	429.171
329.003	448.41	306.429	232.629	399.012	704.806	255.348	241.274	519.281	388.817	222.794	354.788	386.561	426.904	171.404	147.236	221.479	176.293	165.757	152.288	167.465	141.747	187.777	145.243	209.224	147.364	131.419	190.959	178.971	167.623	176.74	179.511	152.725	176.692	165.057	186.421	138.131	154.196	161.654	159.837	219.139	349.103	208.691	123.628	108.858	168.786	194.505	172.535	150.909	186.407
718.323	703.718	678.334	505.581	729.139	609.091	723.987	392.376	512.168	639.17	505.839	668.76	497.763	778.473	373.16	381.476	522.937	553.119	418.339	427.199	333.09	329.715	340.456	269.595	285.215	324.714	343.482	325.569	398.759	372.061	384.327	329.104	330.764	361.679	363.126	391.655	331.928	362.615	383.086	354.296	525.819	751.291	471.441	585.452	852.527	367.755	382.885	486.333	544.54	552.286
13175.2	11473.3	8746.31	10207.8	12965.9	19955	7933.82	12155.1	15988.6	16983.5	9035.05	17827.3	11080.5	16145.1	11003.8	10646.2	9980.41	10769.3	10874.8	10817.4	12175.3	11364.4	12660	11823.4	12202.1	11557.8	13112.1	12165	8411.63	8644.35	8543.56	8756.17	8947.5	8748.32	8236.79	8828.49	9370.26	8511.29	8978.52	8309.23	8925.76	8474.74	8384.1	8369.88	8347.66	8789.17	9212.2	8395.98	8665.15	8822.71
1402.37	1499.45	1473.21	1893.6	1460.88	1350.15	1718.34	1783.97	1512.79	1626.6	1775.34	1516.48	1563.45	1667.05	2188.97	2093.1	1879.5	1748.61	2022.63	2147.86	2191.77	2173.96	2300.71	2442.27	2437.65	2308.98	2371.52	2391.68	1618.59	1963.7	1860.77	1820.05	1992.18	1856.51	1827.48	1907.82	1912.19	1869.84	2015.62	1836.69	1963.67	1498.08	1747.47	1998.86	1711.93	1891.14	1977.22	1788.97	1823.57	1899.62
274.169	243.645	284.167	288.461	259.943	258.139	274.875	265.646	272.682	206.996	325.082	259.027	288.597	289.754	346.378	369.764	319.914	445.14	420.312	414.343	349.652	342.041	348.353	377.035	344.43	373.55	349.456	389.743	481.965	449.606	412.672	506.621	522.303	481.962	441.846	421.585	489.645	455.81	469.806	475.472	487.484	335.606	467.041	386.933	368.97	487.26	554.417	476.628	484.387	460.383
527.775	491.177	514.643	446.649	565.375	654.048	498.68	509.357	601.086	581.826	519.852	475.667	577.193	585.303	446.364	411.593	446.035	451.751	408.473	437.088	399.34	426.78	501.032	468.559	480.623	418.102	400.232	410.091	489.815	495.82	548.562	523.575	572.93	503.53	487.554	590.903	475.214	510.033	531.268	488.744	478.329	599.233	506.013	306.099	182.193	462.62	539.102	425.945	325.035	368.48
759.448	808.693	789.643	820.407	795.425	729.459	883.204	792.063	669.849	595.812	784.682	814.757	738.702	585.303	837.379	712.758	753.645	801.031	789.319	750.564	730.589	681	721.275	655.584	686.886	748.813	725.793	712.181	709.603	737.073	782.826	730.013	746.75	720.869	734.717	743.119	701.997	721.841	713.129	769.181	828.494	1164.28	777.563	866.588	1079.98	679.454	729.012	882.624	869.047	878.282
3891.83	4012.36	3421.79	4447.88	3831.56	3350	4192.22	4625.65	3317.23	3812.64	3865.96	3596.55	3341.37	3048.21	4435.07	4323.4	4175.81	4116.44	4317.57	4680.4	4413.9	4269.34	3838.03	4586.1	4277.24	4852.72	4593.7	4492.22	3573.14	3722.18	3795.75	3852.51	3691.56	3729.61	3781.93	3879.78	3905.82	3962.5	3739.93	4022.47	3884.99	3965.2	3877.13	5304.13	5733.93	3960.3	3600.65	3948.89	4375.31	4136.51
653.893	644.103	705.834	673.075	618.664	567.035	702.959	662.896	557.219	641.967	679.59	522.763	668.538	558.259	603.484	672.603	610.606	621.433	613.696	615.087	633.055	674.837	587.901	696.372	674.056	577.46	672.031	596.354	580.87	535.768	556.065	578.426	573.774	496.894	529.877	548.146	600.975	504.95	556.527	533.752	577.314	640.622	573.901	559.3	700.126	585.821	634.057	645.927	586.752	612.977
551.08	612.999	695.357	660.668	587.47	591.689	763.04	668.988	583.302	513.294	669.782	572.999	648.681	571.781	828.451	803.108	742.878	575.156	686.708	689.253	829.044	916.73	893.258	771.978	923.743	857.623	863.186	849.922	703.324	787.203	897.874	819.769	898.632	812.948	773.654	886.783	820.542	881.968	965.713	873.046	791.875	712.601	781.963	450.53	320.843	766.311	816.31	715.48	564.063	579.163
2112.47	2086.53	1631.67	1809.86	1807.9	1986.8	1595.18	2165.38	2034.44	1948.28	1570.76	1676.61	1734.23	1914.31	1597.98	1643.02	1808.75	1668.17	1767.09	1703.85	1778.63	1533.02	1899.71	1434.53	1792.22	1661.27	1863.77	1643.5	1296.75	1285.37	1556.48	1569.73	1422.62	1372.89	1322.15	1601.68	1445.23	1532.64	1596.33	1570.67	1380.63	2080.22	1408.67	1327.82	1054.77	1177.19	1511.63	1432.58	1311.22	1117.58
146.68	146.446	155.833	165.942	109.176	201.58	160.719	378.972	123.3	169.233	68.6596	222.92	150.918	54.0874	214.255	192.411	210.713	178.497	151.944	229.421	200.59	228.027	216.734	204.932	289.163	254.459	274.786	234.785	149.142	167.623	235.098	122.666	128.255	168.396	248.009	211.22	148.44	190.627	177.651	162.722	213.989	314.013	194.862	90.9382	66.4604	154.001	156.217	242.627	160.407	139.589
889.678	891.635	1027.98	998.756	983.883	729.459	1147.56	923.667	748.097	777.633	1008.88	794.349	902.858	759.156	985.571	1054.08	990.504	1008.18	1115.9	1090.74	1013.07	1049.23	802.002	1063.46	938.546	1144.64	958.764	1131.66	1029.87	1142.81	1229.68	1211.7	1284.24	1096.65	1051.29	1186.08	1315.34	1162.4	1209.04	1181.76	1047.63	1182.27	1204.37	1436.59	1769.22	1151.31	1088.92	1345.77	1289.59	1199.08
435.929	485.993	703.215	808	410.709	387.208	788.575	826.182	411.394	352.452	983.654	521.193	618.232	471.333	1403.37	1433.88	1255.05	1212.01	1335.92	1424	1364.56	1574.62	1185.45	1605.63	1596.81	1511.34	1384.38	1599.67	1898.03	1812.52	1784.91	1735.28	2139	1910.43	2007.78	1983.08	1929.72	1876.62	1948.27	1912.85	1614.65	664.015	1762.56	1133.46	684.084	1822.76	2082.89	1558.21	1244.74	1388.95
548.338	642.807	718.929	640.506	606.966	603.29	705.963	787.188	647.323	700.709	685.195	638.933	669.862	687.683	780.244	752.913	727.498	753.653	800.172	712.987	737.95	825.828	768.658	770.983	810.249	779.657	818.384	756.008	789.669	824.801	839.516	795.834	837.035	723.358	864.224	825.212	846.313	758.272	748.491	806.11	718.638	741.393	737.962	663.314	581.529	755.223	751.985	624.9	631.075	675.402
5035.11	5084.14	3580.24	2534.11	4030.41	4600.09	3454.71	2305.51	4463.68	4083.97	2298	3817.9	3798.09	5066.83	1521.21	1768.51	2467.03	2198.15	1617.12	1640.56	1694.89	1405.14	2020.8	1152.99	1278.04	1304.85	1496.39	1164.53	1587.19	1268.14	1486.45	1424.12	1163.58	1329.75	1345.85	1547.81	1167.93	1414.03	1350.48	1371.6	1967.67	5697.21	2042.91	2507.64	3479.43	1655.21	1402.89	2425.19	2322.74	2117.24
61.688	47.9513	133.571	35.6699	29.8934	30.4546	109.65	35.3382	34.3816	30.7697	16.8146	17.2685	42.3628	27.0437	30.3527	26.7703	24.6088	52.8879	36.506	43.511	24.8437	9.24434	11.407	19.8963	21.7119	16.2786	25.3878	21.9133	40.8179	63.4462	52.5219	45.8751	44.7206	30.6929	36.3973	25.6543	51.5416	55.07	41.2554	60.5881	53.2113	44.0877	33.9437	55.2762	72.7627	38.8084	50.5408	38.2812	40.1018	51.1537
922.579	973.282	1229.64	1291.87	1060.57	967.295	1159.58	1251.46	1101.4	1012.6	1384.4	1018.84	1127.91	979.369	1664.04	1643.02	1395.01	1401.53	1580.61	1546.62	1580.8	1647.03	1406.57	1779.73	1678.72	1645.85	1653.2	1704.54	1569.92	1552.47	1633.18	1713.34	1766.04	1760.28	1614.18	1623.92	1683.35	1603.81	1752.93	1727.05	1763.98	1190.37	1616.73	1528.12	1503.38	1729.74	1926.68	1563.06	1609.35	1716.68
782.752	671.319	697.976	683.931	820.119	848.377	645.881	711.638	755.21	788.822	550.678	766.091	615.585	701.205	507.069	563.848	636.753	590.582	562.39	562.676	553.003	554.66	764.271	593.905	658.265	622.012	561.519	585.397	532.203	530.285	600.25	621.309	567.868	532.564	535.802	614.847	569.019	583.742	606.202	598.957	636.246	989.724	671.96	822.604	1109.77	561.797	511.534	692.296	695.449	723.087
2327.69	2216.13	2456.67	2600.8	2505.85	3015	2651.12	4408.74	1880.32	2377.66	2415.7	4091.05	2160.5	1856.36	6349.08	6809.68	6579.78	5244.72	6509.91	6372.38	5582.48	5956.44	5763.18	5234.72	5424.03	6023.92	5206	6163.89	6306.37	7004.15	7769.07	6098.4	5585.86	7017.07	7012.82	6446.92	6146.85	7061.67	6366.8	7218.64	7457.59	10264.3	8567.65	9615.08	12151.9	6829.04	6890.39	8371.18	8445.64	7551.67
1093.93	1102.88	848.572	935.17	1159.34	1148.57	856.167	861.521	1045.68	1079.74	793.089	1054.95	897.562	1039.25	598.128	630.774	729.036	652.284	607.776	598.276	654.218	622.452	702.849	621.76	575.365	635.72	637.683	593.224	651.516	708.091	610.254	682.143	534.96	659.483	722.867	622.544	575.204	696.424	621.357	698.206	613.932	1025.71	699.618	877.88	1059.36	624.014	526.849	656.172	693.338	693.609
101.443	161.998	28.8095	131.823	174.162	2986	37.5512	4456.27	335.517	1748.28	28.0243	4047.1	34.4198	32.8388	4817.16	3781.3	3531.36	5784.61	4978.63	5344.93	4740.55	2967.43	3901.2	3491.81	2457.39	3731.22	3808.17	4880.4	1471.01	1424.8	1655.69	1317.41	1153.45	1375.38	1931.59	1623.06	1590.57	1899.49	1751.25	1523.94	1695.32	2589.48	1615.47	1467.49	2853.79	1157.47	929.644	1523.16	1587.19	1806.85
1573.73	1744.39	1779.64	1994.41	1592.15	1516.93	2051.8	2399.34	1374.08	1749.67	2051.38	1681.32	1702.46	1215.04	2213.96	2211.89	2014.85	2223.5	2347.24	2302.13	2433.76	2118.49	2076.08	2258.23	1984.67	2488.9	2458.14	2537.24	2223.01	2241.77	2121.72	2275.81	2320.41	2344.28	2182.99	2133.58	2339.99	2357.84	2313.67	2381.4	2209.13	1813.89	2244.69	2982.54	3507.51	2138.16	2202.35	2461.32	2588.67	2459.71
3200.92	2299.07	3065.6	1980.45	2726.8	3902.53	2451.34	2044.74	3911.21	3174.87	2569.83	3215.07	3494.93	5167.28	2040.78	2138.27	2248.63	2297.32	2080.84	2071.72	2062.03	2118.49	2439.35	2310.96	2239.29	2130.78	2177.38	2433.94	2142.94	1986.41	1983.33	1871.91	2151.65	2300.31	2003.54	2078	2168.87	2127.4	2111.6	2048.46	2245.74	2586.78	2058.62	2032.74	1717.66	2165.88	2199.29	2182.57	2095.84	2215.21
701.873	929.219	893.096	1133.68	783.727	717.858	1031.91	1149.1	774.179	655.953	1123.78	816.327	941.249	594.962	1537.28	1333.49	1191.99	1163.53	1323.1	1361.7	1474.98	1405.14	1314.44	1687.21	1451.74	1618.43	1641.25	1825.06	1183.72	1240.73	1199.67	1190.76	1282.55	1342.19	1190.95	1220.29	1418.42	1318.29	1312.6	1280.43	1195.25	894.351	1193.69	1611.92	1930.79	1176.57	1252.8	1296.71	1423.08	1193.01
1787.58	1853.25	1974.76	1569.47	1584.35	1541.58	1904.6	1838.8	1791.4	1986.04	2009.35	1913.66	1763.35	2055.32	1672.97	2062.98	1544.2	1692.41	1693.09	1768.13	1610.24	1677.85	1425	1738.94	1067.83	1621	1671.12	1718.63	1643.71	1397.38	1344.73	1388.22	1172.86	1494.83	1486.36	1349.41	1382.35	1353.03	1473.41	1353.13	1511.66	1741.91	1555.13	2095.14	2714.56	1673.69	1396.76	1879.01	1976.07	2115.51
2440.1	2563.45	2795.83	2258.06	2175.72	2124.57	2604.55	2533.38	2429.24	2615.42	2757.6	2546.31	2446.45	2851.18	2501.42	2906.25	2322.46	2409.71	2452.81	2539.46	2281.94	2537.57	2062.04	2524.84	1702.41	2395.52	2262.5	2354.11	2704.97	2390.59	2174.24	2255.86	2365.13	2515.16	2503.79	2300.33	2460.6	2351.07	2500.58	2338.7	2293.23	2427.52	2377.32	2859.5	3463.96	2574.29	2373.88	2623.61	2778.63	2959.98
1.37084	1.29598	0	3.10173	0	1.45022	1.50205	1.21856	1.18557	2.79724	0	0	5.29535	1.93169	3.57091	1.67314	4.61415	2.20366	0	2.96666	0	12.3258	3.50986	1.98963	3.94762	0.856766	0	4.6957	1.56992	2.34986	5.83576	0.997286	5.9065	2.48862	5.07869	7.69628	7.21582	6.77785	6.73558	1.15406	2.86082	0	2.51435	4.16057	0.572935	6.77606	1.53154	2.69586	2.63827	0.867011
0	1.29598	0	0	0	1.45022	3.0041	1.21856	0	1.39862	0	0	0	0	0	0	0	0	0	0	2.76041	0	0	1.98963	2.96071	0.856766	4.48021	7.82617	0	0	0	0.997286	0	0.829539	1.6929	0	0	2.54169	1.68389	0.57703	0	0	1.25718	0	0	1.23201	0	0	0.527655	0
145.31	220.317	210.833	201.612	220.951	172.576	210.287	184.002	173.094	181.821	212.985	191.523	195.928	195.101	328.524	332.955	313.762	353.688	355.194	359.954	241.996	386.722	260.607	379.025	282.255	328.998	249.398	291.134	507.084	471.538	501.042	535.542	664.903	552.473	454.543	522.492	562.834	452.422	532.11	503.17	502.932	267.226	539.328	367.913	389.596	567.957	673.877	499.812	450.617	481.191
130.23	124.414	151.905	184.553	131.271	95.7143	186.254	169.38	113.815	75.5255	163.942	80.0628	136.355	73.4044	148.193	147.236	153.805	188.413	174.637	181.955	176.666	191.05	89.5013	171.108	113.494	200.483	197.129	167.48	244.907	237.336	260.942	292.205	257.355	278.725	242.084	227.468	268.016	266.878	275.317	308.711	274.067	351.802	274.064	320.364	393.033	262.418	217.478	249.097	275.963	286.114
183.693	191.805	272.381	286.91	161.164	158.074	405.553	297.328	179.022	193.01	407.754	193.093	334.931	198.964	358.877	463.46	538.318	364.706	365.06	461.81	383.697	456.054	544.028	458.61	618.789	457.513	373.35	392.874	675.065	630.546	681.951	497.646	730.718	534.223	724.56	651.619	549.433	560.867	578.418	565.489	563.009	257.328	502.87	162.262	84.2214	582.741	799.463	512.752	404.184	385.82
1028.13	891.635	1203.45	815.754	957.889	813.572	1165.59	538.603	789.592	699.31	741.244	690.738	942.573	1089.48	585.629	687.661	844.389	790.013	791.292	745.62	620.173	642.482	665.118	477.512	573.392	557.755	476.395	489.918	949.801	845.949	948.728	970.359	905.382	838.664	953.947	944.077	788.586	738.786	815.847	910.553	1101.99	1621.35	1030.88	889.173	1023.83	824.832	851.535	1068.64	1032.62	1041.28
102.813	62.2071	75.9524	97.7044	76.6831	126.169	112.654	155.975	77.0623	61.5393	127.511	95.7614	96.6402	73.4044	226.753	219.181	166.109	181.802	229.889	236.344	212.552	251.138	236.915	296.455	307.914	233.897	212.063	262.959	185.25	209.921	253.439	247.327	334.139	244.714	212.459	246.281	246.369	201.641	235.745	227.927	214.562	62.9825	200.519	40.417	33.2302	188.498	241.983	162.291	129.275	110.11
226.189	252.716	208.214	246.587	239.147	174.026	243.332	259.553	174.279	237.766	226.997	226.06	197.252	166.126	192.829	235.913	215.327	171.886	219.036	180.966	217.153	231.109	217.611	202.943	243.765	176.494	186.675	200.35	188.39	237.336	256.774	235.359	212.634	213.192	198.915	244.571	176.272	198.252	238.271	227.35	189.386	142.16	186.062	101.637	66.4604	183.57	192.974	169.839	139.829	141.323
0	0	0	0	0	0	0	0	0	0	0	0	0	0	0	0	0	0	0	0	0	0	0	0	0	0	0	0	0	0	0	0	0	0	0	0	0	0	0	0	0	0	0	0.594367	0	0	0	0	0	0
1220.05	1249.33	1533.45	1332.19	1152.85	1086.21	1323.3	1308.73	1325.47	1102.11	1716.49	1244.9	1627	1116.52	1219.47	1264.89	1207.37	1277.02	1271.79	1123.37	1285.43	1440.58	1334.62	1377.82	1427.06	1379.39	1471	1408.71	1428.63	1670.75	1535.64	1442.08	1486.75	1534.65	1491.44	1504.2	1506.05	1561.45	1647.69	1533.17	1468.75	1259.65	1531.87	1566.16	1656.93	1671.84	1747.49	1364.64	1312.81	1618.71
127.489	112.75	134.881	113.213	114.375	111.667	141.193	129.167	161.238	123.079	165.344	91.0518	190.633	156.467	142.836	115.447	115.354	102.47	120.371	110.755	116.857	143.287	159.698	161.16	166.787	125.088	140.38	120.523	80.0659	117.493	119.216	98.7313	109.692	111.158	125.274	111.169	138.131	149.113	166.705	151.182	94.9792	75.5789	115.66	117.685	81.3567	136.753	105.676	107.834	100.782	110.977
352.307	325.291	188.572	200.061	174.162	408.961	172.736	263.209	393.61	159.443	154.134	171.115	368.027	160.331	217.826	276.068	163.033	111.285	125.304	113.722	126.979	226.486	163.208	207.917	168.761	107.096	83.6305	123.653	135.013	137.075	129.22	128.65	144.287	148.487	145.589	150.505	123.7	116.918	148.183	126.947	135.031	154.757	123.832	48.7381	37.8137	105.337	56.6669	111.069	98.6714	104.041
847.182	899.411	665.238	832.814	882.505	820.823	690.942	798.156	800.262	865.746	668.381	910.518	717.52	666.434	674.902	660.891	864.384	672.117	724.2	647.72	775.676	650.185	923.092	762.029	850.712	688.84	679.498	760.704	692.334	635.245	673.614	661.2	694.436	577.359	644.994	766.208	597.883	659.993	650.825	687.242	601.917	819.672	631.731	497.485	393.606	660.358	646.309	629.213	534.514	577.429
223.448	257.9	319.524	257.443	267.741	337.901	333.455	327.792	176.65	367.837	238.207	282.575	195.928	229.872	167.833	242.605	264.545	207.144	252.582	268.977	174.826	191.05	157.066	158.176	214.158	179.064	185.182	178.437	400.329	368.145	390.996	332.096	283.512	317.713	381.748	330.085	292.756	387.185	303.943	346.795	433.7	597.434	500.984	456.474	523.662	391.78	336.938	541.328	538.208	409.229
1262.55	1258.4	1064.64	843.67	1307.51	1412.51	1064.95	956.568	1385.94	1060.15	795.891	1021.98	1166.3	1444.91	542.778	605.677	782.867	590.582	625.535	543.887	595.329	645.563	897.646	526.258	665.174	653.712	568.986	543.136	645.237	612.53	699.458	654.219	567.868	618.007	644.147	752.525	604.068	596.451	623.883	651.466	727.793	1401.81	785.106	773.272	776.899	624.014	592.705	788.269	746.632	687.54
2.74169	14.2558	2.61905	12.4069	3.89914	7.25109	16.5225	19.4969	9.48459	8.39172	7.00609	6.27944	19.8576	3.86339	19.64	13.3851	15.3805	9.91648	18.7463	19.7777	11.9618	10.7851	6.14225	8.95335	13.8167	11.9947	8.96041	17.2176	17.2691	18.0156	10.0042	17.9511	27.0011	13.2726	17.7754	10.2617	13.4008	10.1668	13.4712	16.1568	17.1649	5.3985	26.4007	14.2648	4.01054	14.7841	30.6308	13.4793	19.5232	13.8722
8.22507	18.1437	5.2381	6.20345	6.49857	10.1515	27.0369	17.0598	8.29901	4.19586	1.40122	1.56986	23.8291	28.9754	3.57091	1.67314	1.53805	1.10183	0	1.97777	0	1.54072	1.75493	0	3.94762	3.42706	4.48021	3.13047	1.56992	3.91643	5.00208	3.98914	5.9065	8.29539	3.38579	1.71028	1.03083	3.38893	2.52584	3.46218	3.43298	5.3985	3.77153	2.37747	1.7188	3.69603	7.65769	4.31337	7.91482	3.46804
235.785	199.581	399.405	221.773	233.948	255.238	389.03	300.984	299.95	271.332	434.377	224.49	409.066	440.426	378.517	373.11	312.224	359.197	377.886	392.588	384.618	403.67	414.163	411.854	415.487	375.263	318.095	403.83	361.081	382.244	335.973	364.009	426.956	380.758	441.846	383.104	409.24	385.49	383.928	362.375	348.448	241.133	346.352	199.113	101.409	401.636	385.948	303.014	266.466	343.336
1913.7	1469.64	1850.36	1617.55	1863.79	2840.98	1631.22	1585.34	2820.48	1725.9	1595.99	1883.83	2380.26	2430.07	1358.73	1408.78	1476.53	1491.88	1479.97	1433.88	1531.11	1389.73	1650.51	1557.88	1533.65	1637.28	1578.53	1709.24	1408.22	1359.79	1383.91	1397.2	1520.5	1525.52	1398.33	1450.32	1464.81	1455.54	1416.15	1384.87	1895.58	2080.22	1547.58	1612.52	2167.41	1598.53	1582.08	1828.87	2147.03	1830.26
1037.73	1029.01	1166.79	1374.06	1004.68	1010.8	1203.14	1454.96	1177.27	1060.15	1573.57	1070.64	1282.8	1224.69	2149.69	2088.08	1870.27	1782.76	2060.12	1941.18	2092.39	2474.4	2074.32	2698.94	2400.15	2324.41	2237.12	2545.07	2084.85	2313.83	2305.96	2164.11	2828.37	2452.95	2144.05	2137	2443.07	2506.96	2536.79	2448.91	1796.6	1081.5	1716.04	1074.02	517.36	2001.4	2490.28	1693.54	1356.6	1490.39
991.121	896.819	1424.76	1299.62	1063.17	1096.36	1444.97	1250.24	1134.59	1078.34	1818.78	1194.66	1456.22	1253.67	1758.67	1719.99	1547.28	1766.24	1752.29	1782.96	1912.97	1855.03	1796.17	2216.45	2057.7	2086.22	2110.18	2084.89	2066.01	2281.71	2010.84	1869.91	2308.6	1961.03	1837.64	2059.18	1950.33	1833.41	1909.54	1926.7	2112.43	1138.18	2233.37	1671.36	1635.73	2359.92	2360.1	2131.34	2013.53	2255.96
592.205	552.088	578.81	545.904	618.664	582.987	546.746	460.615	577.374	597.211	459.599	590.267	585.137	724.385	360.662	381.476	464.491	382.335	365.06	330.288	401.18	382.099	442.242	383.999	442.133	342.706	352.443	347.482	486.675	457.439	470.196	423.846	406.705	367.486	426.61	470.328	409.24	379.56	432.761	381.417	410.242	558.744	450.069	282.324	224.59	420.732	441.083	387.664	340.337	358.943
1.37084	5.18393	6.54762	6.20345	1.29971	8.7013	6.00819	1.21856	2.37115	1.39862	1.40122	0	3.97151	0	0	3.34628	3.0761	1.10183	0.986649	0	0	1.54072	3.50986	4.97408	1.97381	0.856766	1.4934	0	3.13984	3.13315	2.50104	0	0.843786	0.829539	0	0	1.03083	0	0.841947	1.15406	1.14433	1.7995	2.51435	0	0	1.23201	0	0.539171	0	0
5.48338	5.18393	3.92857	10.856	2.59943	7.25109	10.5143	8.52991	4.74229	0	15.4134	1.56986	3.97151	1.93169	1.78546	11.712	12.3044	6.61099	6.90654	7.91109	1.84028	9.24434	10.5296	2.98445	14.8036	8.56766	2.9868	6.26094	6.27968	3.13315	7.50312	1.99457	6.75029	4.97723	5.92514	4.27571	5.15416	5.08339	3.36779	5.19327	5.72164	4.49875	6.91446	1.7831	1.7188	1.23201	4.59462	3.7742	3.69358	0.867011
811.54	861.828	1170.71	1412.84	927.995	841.126	1254.21	1417.18	1011.29	930.083	1768.34	1007.85	1268.24	888.579	2008.64	2103.14	1645.71	1857.69	2034.47	2061.83	2218.45	2300.3	2087.49	2568.62	2463.31	2338.97	2225.17	2521.59	2342.32	2589.55	2365.15	2594.94	3094.16	2549.17	2441.16	2503.86	2732.74	2694.2	2734.64	2661.26	2091.83	978.028	2051.71	1599.44	1145.3	2431.37	2735.33	1923.76	1750.76	1834.6
690.906	707.606	814.524	804.898	721.341	656.948	874.192	760.38	834.644	661.548	903.785	704.867	896.238	830.628	799.884	762.952	827.471	750.347	808.065	824.731	941.301	904.405	1010.84	1054.51	1064.87	962.148	1008.05	1126.97	649.947	733.156	716.965	714.057	884.287	779.767	708.477	703.782	775.186	754.883	771.223	690.705	613.36	563.243	599.673	425.567	296.207	646.806	722.886	615.195	505.493	567.025
2120.7	1915.46	1947.26	2177.41	2130.23	2149.22	1817.48	2233.62	2443.47	2184.65	2393.28	2127.16	2141.97	2648.35	2383.58	2417.69	2388.59	2159.59	2325.53	2177.53	2333.47	2520.62	2525.34	2875.02	2787.02	2453.78	2398.4	2632.72	2763.06	3070.48	3122.97	2921.05	3299.2	2926.61	2959.18	3201.65	3098.68	3076.3	3276.02	2900.15	2560.43	1761.71	2462.81	1608.36	919.56	2958.68	2981.91	2285.01	2055.22	2203.94
84.9924	57.0232	53.6905	69.7888	62.3862	63.8096	51.0696	63.365	66.3921	71.3297	71.4621	81.6327	64.8681	92.7213	99.9855	70.2719	75.3645	63.9062	45.3858	57.3554	67.1701	63.1697	79.8492	77.5957	78.9524	54.833	52.2691	56.3484	119.314	126.109	90.8712	77.7883	67.5029	97.8856	110.885	75.2525	71.1274	65.2368	90.0883	83.6693	65.2267	85.4762	54.0585	27.9353	9.73989	68.3766	75.0454	46.9079	45.906	41.6165
6470.39	4722.56	4087.03	4143.91	5833.11	7877.58	3654.48	3963.97	6566.89	7678.43	4775.35	7874.41	5365.52	9702.9	5529.56	5673.62	4947.91	5888.19	5308.17	5408.22	7261.73	5505	5083.15	6074.35	6192.83	5108.04	6302.16	6852.59	4981.35	5177.52	4463.53	4399.03	6591.65	4865.25	4692.71	4589.55	5443.82	4031.13	4829.41	4152.31	4161.92	2969.17	3350.37	1541.79	1208.89	4231.96	4786.06	3573.09	3326.34	3822.65
23.3044	29.8076	30.1191	60.4837	23.3948	36.2554	49.5676	77.9877	26.0826	16.7834	78.4682	37.6766	39.7151	27.0437	485.644	431.67	301.458	467.176	478.525	497.41	519.878	417.536	267.626	460.6	389.827	460.083	406.205	582.267	450.567	559.267	508.545	585.407	760.251	574.87	428.303	452.37	666.948	604.076	599.466	532.021	543.556	80.0777	401.039	360.781	284.749	428.74	496.219	446.973	384.66	474.255
429.074	423.786	440	494.725	497.79	443.766	449.112	478.893	475.415	422.383	532.462	434.851	500.411	413.382	517.782	501.942	530.627	450.649	437.085	456.865	552.083	514.602	601.94	548.144	575.365	540.619	510.743	536.875	433.298	495.037	444.352	482.686	481.802	456.246	402.063	470.328	475.214	491.394	485.803	497.4	409.669	426.481	447.554	399.415	411.94	389.316	427.299	378.498	360.388	435.24
874.599	869.604	966.429	1115.07	846.113	829.524	1057.44	1130.82	754.025	780.43	1013.08	844.584	973.021	695.41	1106.98	1152.79	1099.71	1074.29	1198.78	1242.04	1218.26	1093.91	1063.49	1114.19	1065.86	1221.75	1246.99	1219.32	1017.31	977.542	1042.93	961.383	993.98	957.288	1025.9	989.4	1057.63	1067.51	1092.85	1124.05	1118.01	1318.13	1087.46	1445.5	1910.74	1062.61	1026.13	1290.78	1236.82	1173.93
2179.64	2279.63	2215.72	2127.78	2014.56	1757.66	2401.78	1988.69	1786.66	1779.05	1838.4	1681.32	1796.45	1748.18	1597.98	1756.8	1797.98	1597.66	1656.58	1738.46	1555.03	1602.35	1514.5	1578.77	1666.88	1760.65	1696.5	1544.89	1436.48	1475.71	1609.84	1680.43	1492.66	1509.76	1352.62	1534.98	1522.54	1674.13	1492.77	1624.34	1428.12	2321.35	1692.79	2438.69	3209.01	1482.11	1375.32	1763.63	1804.58	1555.42
0	0	0	1.55086	1.29971	5.80087	0	3.65567	4.74229	1.39862	0	3.13972	3.97151	1.93169	5.35637	5.01942	3.0761	8.81465	13.8131	7.91109	6.44096	0	2.63239	3.97927	1.97381	6.85413	2.9868	6.26094	4.70976	10.966	3.33472	7.97829	16.0319	3.31816	8.46448	4.27571	10.3083	5.08339	6.73558	6.34733	9.72679	2.69925	5.65729	4.75494	2.86467	5.54405	10.7208	4.31337	4.74889	10.4041
25516.9	18128.2	11030.1	15749	23491	27997.9	8974.74	16314.1	28718.1	30516.5	13975.7	33447.4	15888.7	24464.9	20547	21849.5	22470.9	22400.2	20318.1	18458.5	20000.1	24647	19857.9	24048.7	19225.9	19780.2	20259.5	21038.3	19537.6	17593.4	16419.3	19590.7	21357.9	19825.2	18041.2	18236.8	21839.2	17115.8	19249.4	17794.4	15173.2	12887.1	13899.3	10937	8364.27	19519.4	21358.8	14663.3	15089.3	16731.6
9.59591	9.07187	9.16667	9.30518	5.19885	8.7013	6.00819	12.1856	0	2.79724	8.4073	4.70958	25.1529	11.5902	0	0	7.69025	9.91648	67.0921	98.8886	40.4861	6.16289	6.14225	1.98963	1.97381	3.42706	2.9868	4.6957	7.8496	2.34986	3.33472	0.997286	0.843786	2.48862	0.846448	5.13085	4.12333	3.38893	1.68389	1.73109	1.14433	0.899749	3.14294	1.7831	0.572935	1.84802	3.06308	2.15669	2.11062	37.2815
1.37084	1.29598	0	0	1.29971	0	0	1.21856	0	1.39862	2.80243	0	1.32384	0	3.57091	0	1.53805	3.30549	0	0	0	0	0	0	0.986905	0	0	0	0	0.783286	0	0	0	0	0	0	0	0.847231	0	0.57703	0	0.899749	0.628588	0	0	0	0	0	1.05531	0
534.63	544.312	514.643	663.769	527.684	493.074	639.873	794.5	502.683	514.692	734.238	587.127	615.585	434.631	1194.47	1264.89	756.721	889.178	1056.7	1010.64	1056.32	1187.9	910.808	1372.85	941.507	1064.1	1097.65	1058.1	935.672	1089.55	1026.26	1062.11	1145.02	1012.87	1034.36	1028.74	1191.64	1027.69	1022.12	1087.7	969.818	718	990.026	914.731	729.919	957.273	1032.26	1015.8	965.608	945.042
545.596	590.968	464.881	635.854	538.081	429.264	450.614	682.392	436.291	598.61	592.715	605.966	379.942	388.27	694.542	742.874	572.155	767.976	782.412	789.131	874.131	825.828	683.544	945.076	787.55	983.567	882.6	967.315	935.672	868.665	789.495	871.628	937.446	956.458	884.538	819.226	952.489	804.023	902.567	820.536	813.045	419.283	789.506	656.181	796.952	936.329	888.292	732.195	793.593	873.947
8.22507	0	6.54762	4.65259	2.59943	2.90043	4.50614	7.31135	3.55672	6.9931	7.00609	6.27944	6.61919	1.93169	7.14182	1.67314	7.69025	2.20366	2.95995	6.9222	9.20138	0	5.26478	5.9689	6.90833	5.1406	8.96041	12.5219	14.1293	7.83286	4.1684	3.98914	3.37514	5.80677	4.23224	2.56543	8.24666	2.54169	5.89363	2.88515	8.58246	3.599	8.17164	2.97184	5.72935	9.85609	3.06308	7.00923	4.74889	3.46804
1.37084	2.59196	2.61905	0	2.59943	2.90043	3.0041	1.21856	1.18557	2.79724	0	6.27944	0	0	0	0	0	0	0.986649	0.988886	0	0	3.50986	3.97927	0.986905	0.856766	2.9868	0	0	0	0.83368	1.99457	0.843786	0	0.846448	0	1.03083	1.69446	0.841947	0.57703	3.43298	1.7995	0.628588	0	0.572935	0.616006	1.53154	0.539171	0	3.46804
0	0	0	0	0	0	0	0	0	0	1.40122	0	0	0	0	0	0	0	0	0	0	0	0	0	0	0	0	0	0	0	0	0	0	0	0	0	0	0	0	0	0	0	0	0	0	0	0	0	0	0
1655.98	2065.79	1447.02	2285.97	1867.69	1733.01	1712.33	3273.05	1694.18	2439.19	2111.63	2445.84	1652.15	1309.69	5893.79	5131.52	3998.93	5126.82	5413.74	6599.82	5879.68	5543.52	4553.16	6825.44	5246.38	6203.84	5718.24	7145.29	3814.9	4408.34	3777.41	4966.48	4904.93	4963.13	4971.19	4070.48	5606.69	4618.26	4741.84	4478.33	4635.67	2198.09	4270	5062.82	4980.52	5252.68	4208.67	4563.01	5219.03	5280.1
35.642	32.3995	19.6429	44.975	31.1931	39.1559	24.0328	60.9279	49.7941	36.3641	42.0365	64.3642	39.7151	38.6339	71.4182	46.8479	43.0654	47.3787	53.279	63.2887	69.0103	36.9774	53.5253	39.7927	52.3059	37.6977	70.1899	48.5223	65.9366	79.1119	46.6861	40.8887	35.439	68.8517	44.8618	45.3226	26.8016	34.7365	36.2037	35.7758	56.0721	58.4837	42.1154	20.2085	9.73989	34.4963	47.4777	32.3503	29.5487	22.5423
1.37084	2.59196	1.30952	0	0	0	3.0041	1.21856	1.18557	0	2.80243	6.27944	6.61919	0	1.78546	1.67314	3.0761	4.40733	0.986649	2.96666	1.84028	0	0	1.98963	1.97381	5.1406	0	3.13047	1.56992	0.783286	0.83368	1.99457	0	2.48862	3.38579	0	1.03083	0	0.841947	1.15406	0	0	0	1.18873	4.01054	0.616006	0	0.539171	0	0.867011
13103.9	8523.67	8401.91	8401.03	8532.62	7467.17	7881.25	6180.53	14436.7	9348.38	10970.1	7321.82	10904.5	15409.1	9800.37	9404.72	8048.62	10922.5	10041.1	10108.4	8348.41	9703.48	9076.49	10287.4	7913.99	9373.88	8697.57	11160.1	6695.71	6921.9	5829.09	8162.78	8630.24	8338.53	7128.79	6821.47	9143.48	6821.91	7879.78	6709.12	9008.15	5761.09	7483.97	7411.17	11146.4	9255.48	8103.37	9339.53	9462.43	10220.3
0	6.47991	1.30952	4.65259	1.29971	0	1.50205	0	0	0	15.4134	0	2.64768	0	0	0	1.53805	0	0	0	0	0	0	0	0	0	0	0	0	0.783286	0	0	0	0	1.6929	0	0	0.847231	0.841947	0	0	1.7995	0	0	0	0	0	0.539171	0	0
12.3376	11.6638	6.54762	15.5086	10.3977	17.4026	10.5143	21.934	14.2269	13.9862	7.00609	26.6876	14.5622	9.65847	28.5673	25.0971	16.9186	24.2403	27.6262	21.7555	20.243	30.8145	34.2211	29.8445	23.6857	17.1353	13.4406	32.8699	21.9789	14.0992	20.0083	21.9403	10.9692	21.568	20.3148	19.6683	18.555	26.2642	15.997	25.3893	20.5979	16.1955	18.8576	17.831	18.9068	17.8642	16.8469	22.6452	25.3274	16.4732
1450.35	1472.24	1471.91	1563.27	1547.96	1487.92	1426.95	1525.63	1578	1455.96	1598.79	1480.38	1517.12	1543.42	1567.63	1566.06	1579.58	1556.89	1530.29	1489.26	1724.34	1428.25	1444.31	1690.19	1691.55	1698.11	1756.24	1749.93	1863.49	1691.12	1654.86	1733.28	1911.17	1682.3	1584.55	1570.04	1667.89	1640.24	1773.14	1574.14	1544.84	1095.89	1428.78	1231.53	1024.98	1482.11	1621.9	1457.38	1503.29	1497.33
23.3044	155.518	6.54762	7.75432	1.29971	13.052	99.1352	3.65567	13.0413	4.19586	63.0548	3.13972	9.26687	0	1.78546	0	0	0	0.986649	0	1.84028	0	1.75493	0	0.986905	0	1.4934	0	0	0	2.50104	0	0	0	0.846448	0	0	1.69446	0	0	0	0.899749	0.628588	0.594367	0.572935	0	0	0.539171	0.527655	0
612.768	1355.6	56.3095	313.274	248.245	677.251	60.0819	433.807	218.145	116.086	33.6292	453.689	42.3628	54.0874	24.9964	6.69256	24.6088	8.81465	6.90654	15.8222	6.44096	27.733	11.407	9.94817	17.7643	20.5624	49.2823	4.6957	18.839	10.966	5.83576	16.9539	5.06271	11.6135	10.1574	19.6683	65.9732	183.002	52.2007	26.5434	9.72679	110.669	69.1446	0.594367	4.58348	20.3282	24.5046	11.3226	50.1272	11.2711
104.184	57.0232	104.762	44.975	72.784	104.416	69.0942	60.9279	82.9901	90.9103	36.4316	58.0848	84.7256	92.7213	39.28	43.5017	52.2937	88.1465	59.1989	53.3998	71.7707	21.5701	44.7507	29.8445	25.6595	50.5492	46.2955	54.7832	36.1081	24.2819	20.842	38.8941	32.9076	28.2043	16.0825	22.2337	32.9866	37.2782	26.9423	29.4285	36.6185	60.2832	20.7434	59.4367	91.6695	31.4163	15.3154	30.1936	36.9358	46.8186
8792.6	7795.33	6531.91	5502.46	7002.86	10466.2	5984.16	6602.15	9088.61	9671.46	4817.38	7249.61	7469.1	9608.24	3483.42	3943.59	4737.19	4798.48	3786.76	4094.98	3711.84	3509.77	4203.05	3166.5	2770.24	3447.63	3702.14	3301.08	2654.73	2588.76	3071.28	3238.19	2956.62	2637.1	3393.41	3449.64	2902.82	3148.31	3041.95	3259.64	3114.29	7142.21	3336.54	5499.09	6876.36	2874.28	2370.82	3601.67	3612.85	3700.4
411.253	475.625	628.572	733.558	500.39	448.117	656.395	805.467	476.6	482.524	828.119	508.634	582.489	399.861	864.16	870.033	827.471	750.347	917.583	910.764	904.495	925.975	892.381	894.34	1082.63	838.774	1011.03	978.271	902.704	1041.77	1043.77	1027.2	1125.61	929.084	1058.06	941.512	901.978	975.163	1022.12	905.36	827.349	449.875	763.105	202.679	143.807	861.792	1016.94	673.964	602.054	557.488
381.095	541.72	525.119	1107.32	539.381	365.455	509.194	1225.87	738.612	827.983	826.718	740.974	684.424	517.694	1155.19	967.075	710.579	826.374	939.29	1232.15	999.27	1235.66	848.508	1662.34	1628.39	1190.05	1459.05	1563.67	767.69	914.879	777.824	783.867	1034.48	931.572	1401.72	1181.81	1740.04	1483.5	1673.79	886.318	704.334	258.228	762.477	581.886	375.272	1320.1	923.518	597.941	707.585	752.566
20.5627	55.7272	9.16667	9.30518	6.49857	37.7056	27.0369	48.7423	20.1547	6.9931	37.8329	10.989	30.4483	1.93169	1.78546	1.67314	4.61415	5.50916	3.94659	1.97777	5.52083	1.54072	9.6521	3.97927	3.94762	6.85413	1.4934	3.13047	3.13984	3.91643	3.33472	7.97829	2.53136	4.97723	5.92514	5.13085	0	3.38893	4.20973	6.92436	5.72164	8.99749	4.40011	2.37747	3.43761	7.39207	6.12615	3.7742	2.63827	6.93609
8718.57	9087.42	5128.1	15127.1	11037.2	8566.43	6308.6	10523.5	10388	10548.4	12224.2	11028.3	7909.93	8802.73	17633.2	18948.3	16217.2	18359.8	17249.6	17613	19960.5	20584.1	17358	24383.9	21976.4	22322.2	22035.1	22642.7	19777.8	18393.9	18372.6	18941.4	23754.3	19177.3	17701.8	17887	20198.1	17031	18585.1	17042.6	15498.8	7754.94	14609.6	11623.4	10171.3	19770.1	19162.6	14353.3	14348	16608.5
777.269	693.35	692.738	502.48	755.133	780.217	684.934	541.04	796.705	725.884	459.599	679.749	684.424	853.809	410.655	450.075	516.785	499.13	377.886	342.154	351.493	386.722	567.719	354.155	375.024	340.136	312.121	360.004	359.511	353.262	429.345	337.083	345.952	326.009	347.89	456.646	295.849	355.837	368.773	392.957	469.747	914.145	533.042	493.919	633.666	363.443	358.38	526.77	507.076	497.664
191.918	224.205	244.881	276.054	285.937	269.74	222.303	237.619	202.733	313.291	294.256	339.09	223.729	295.549	108.913	182.372	218.403	154.256	147.997	145.366	168.385	178.724	233.405	177.077	215.145	161.072	191.155	137.741	244.907	202.871	225.927	187.49	167.913	148.487	194.683	235.164	172.149	155.043	158.286	148.297	213.989	262.727	229.435	217.538	199.954	242.09	196.037	234	218.977	228.891
165.872	222.909	108.691	99.2552	140.369	188.528	129.176	229.089	139.898	193.01	98.0852	205.652	125.765	150.672	151.764	103.735	52.2937	81.5355	72.0254	125.588	139.861	89.362	88.6239	117.388	150.009	119.09	168.754	148.697	54.9472	103.394	58.3576	61.8317	54.8461	53.0905	67.7159	51.3085	69.0657	76.2508	42.9393	50.7786	67.5154	39.589	62.8588	46.3606	71.0439	75.1527	67.3877	45.2904	50.6549	73.6959
1401	1829.93	945.477	1198.82	1233.43	999.2	1422.44	1380.63	1228.25	1254.56	1192.44	1080.06	1423.13	1435.25	1799.74	1740.07	1348.87	1640.63	1774.98	2136.98	1703.17	1933.61	1631.21	2273.16	1773.47	1977.42	1808.51	2164.72	1431.77	1608.09	1505.63	1619.59	1756.76	1772.72	1637.88	1431.51	1722.52	1668.2	1673.79	1588.56	1663.85	833.168	1548.84	1141.19	795.806	1639.19	1914.42	1521.54	1344.99	1629.98
1749.2	2104.67	1265	2403.84	1710.42	1203.68	1715.34	1311.17	992.325	1034.98	1227.47	750.393	1127.91	905.964	1542.63	1519.21	1384.25	1288.04	1487.87	1535.74	1513.63	1509.91	1135.44	1309.18	1336.27	1632.14	1526.26	1339.84	1665.68	1357.44	1791.58	1966.65	1898.52	1769.41	1346.7	1571.75	1895.7	2318.87	1668.74	1759.94	1516.23	1415.31	1508.61	1786.67	1946.83	1453.77	1510.1	1502.13	1671.08	1176.53
120.634	127.006	197.738	111.662	88.3805	130.52	174.238	112.107	101.959	135.666	165.344	119.309	172.099	193.169	108.913	107.081	135.348	90.3502	112.478	96.9108	72.6909	117.095	114.07	83.5646	94.7428	111.38	82.1371	46.957	146.002	122.976	149.229	140.617	120.661	123.601	133.739	155.636	101.022	115.223	107.769	111.944	125.876	275.323	143.318	105.797	93.9613	139.217	140.902	138.028	140.356	121.382
2922.64	2376.83	3692.86	2607	2647.52	2723.51	3588.39	2339.63	2556.1	2475.56	3095.29	2654.63	2978.64	3113.89	2008.64	2380.88	2551.63	2721.52	2486.35	2269.49	2233.17	2113.87	2200.68	1859.31	1556.35	2033.11	2235.62	2213.24	2062.87	1912.79	1994.16	1887.86	1548.35	2019.1	2051.79	2113.91	1893.64	2100.29	2159.59	2298.89	2099.84	3779.85	2229.6	3264.86	4121.69	2098.12	1837.85	2522.78	2702.65	2787.44
1739.6	1342.64	1550.48	947.577	1692.23	2590.09	1209.15	968.754	2431.61	1609.81	1095.75	1604.4	1807.04	2518.93	658.833	722.797	1116.62	1051.15	733.08	734.742	736.11	670.215	965.21	648.62	690.833	629.723	784.036	688.703	734.722	643.078	648.603	602.361	607.526	571.552	634.836	743.974	611.283	600.687	612.937	679.741	719.21	2011.84	678.875	662.72	773.462	640.646	681.535	716.02	744.521	732.624
320.778	256.604	441.31	276.054	326.228	449.567	417.569	489.86	303.507	388.817	299.86	282.575	442.162	320.661	424.938	388.169	384.513	340.466	409.459	404.454	404.861	389.803	387.839	375.046	381.932	398.396	394.258	289.568	445.857	437.857	466.861	462.741	469.989	492.746	437.614	476.314	416.456	502.408	396.557	454.122	378.773	369.797	429.954	367.319	421.68	464.468	369.101	380.116	415.264	394.49
989.75	973.282	885.238	749.067	987.782	952.793	874.192	777.44	891.551	903.509	695.004	960.754	836.666	1039.25	628.48	622.408	810.552	607.109	590.016	587.398	564.965	664.052	624.754	603.854	634.58	569.749	567.493	518.092	475.686	506.003	692.788	626.295	644.652	537.541	584.896	655.894	490.676	560.02	576.734	597.226	580.174	918.644	595.273	466.578	328.292	542.701	609.552	600.637	472.779	474.255
7642.46	6713.19	5738.34	6417.47	7158.82	8514.23	5812.93	6172	7076.69	7398.7	5145.27	7419.15	6305.44	7413.84	4920.72	4815.3	5440.08	4826.02	4785.25	4841.58	5216.26	4642.2	6003.61	4771.14	5486.2	5145.74	5144.77	5168.4	4026.84	3941.5	4213.42	3692.95	3894.07	3693.11	3798.01	4275.71	3914.07	3924.38	4064.92	4343.3	4201.4	5950.94	4229.14	4758.5	6030.71	3662.77	3862.54	4389.39	4470.29	4162.52
54.8338	69.983	77.2619	74.4414	49.3891	60.9091	91.6249	68.2392	73.5055	51.749	65.8572	54.9451	79.4303	75.3361	99.9855	88.6765	75.3645	103.572	90.7717	94.933	76.3714	90.9027	85.9915	106.445	62.175	92.5307	53.7625	103.305	95.7651	93.9944	65.0271	55.848	70.0342	74.6585	68.5623	43.6123	65.9732	79.6398	76.6172	69.8206	63.5102	92.6742	62.2302	67.1635	48.6994	56.6725	81.1715	59.848	50.1272	46.8186
316.665	260.492	343.095	397.021	248.245	313.247	500.182	538.603	280.981	250.353	403.55	274.725	346.846	197.033	621.339	570.541	533.703	579.563	609.749	642.776	650.537	593.179	594.921	607.833	648.396	587.741	591.387	657.398	594.999	604.697	721.134	659.206	808.347	671.927	616.214	632.805	629.838	713.369	666.822	608.189	536.69	279.822	503.499	170.583	116.879	557.485	647.841	475.549	391.52	355.475
15904.5	13523.6	12737.7	8168.4	13693.8	17734.7	11055.1	7665.95	16056.2	14155.4	8268.58	14138.2	13397.2	22293.7	4951.07	4806.93	7896.35	7243.44	5314.09	5237.14	5055.24	4351	6132.6	3551.5	4310.8	4055.93	4631.04	4003.87	6188.62	5403.11	6125.05	5476.1	5061.87	4443.84	5926.83	6064.67	4461.44	4986.8	5121.56	5109.6	7884.99	21446.4	8939.77	10100.7	16318.3	7645.86	6291.56	10550	9489.87	9493.77
6452.57	7197.88	6050	8920.56	6696.12	5797.97	7229.36	8539.65	6129.41	6924.57	7803.38	6744.12	5912.26	5250.34	8438.06	7739.95	7234.99	7328.28	8581.87	8873.27	9073.48	7788.36	8154.27	8963.3	9222.62	9416.71	9551.8	9660.62	7130.57	7543.05	7178.82	7072.75	7487.75	7324.83	6997.59	7138.73	7396.22	7284.5	7466.39	7642.76	6773.28	5274.33	6548.63	8705.1	9707.23	6679.97	6927.15	6890.07	7828.29	7065.27
2194.72	2235.57	2122.74	2441.06	2542.24	2469.72	2197.5	2836.8	2839.45	3348.3	2746.39	2866.56	2210.81	2522.79	3956.57	3113.71	2866.93	3433.31	3665.4	4081.13	4259.32	4215.42	3086.92	5461.54	4059.14	4025.09	4619.09	4824.05	3274.85	3592.15	3119.63	3811.63	5022.21	4029.9	3590.63	3229.02	4566.59	3715.96	3647.31	3418.9	3207.55	1556.57	2877.67	1678.49	1057.64	3781.04	4245.43	3003.18	2705.81	3100.43
5525.88	5663.44	4436.67	5843.65	6488.17	5613.79	4552.71	4292.98	6479.16	6272.81	5686.14	5883.83	5094.13	7854.27	6740.09	6424.86	5317.04	7310.65	7314.03	7604.53	6111.56	7680.51	5470.11	7155.72	5307.57	6871.26	6608.3	6844.77	5939	5717.21	5213.84	5582.8	6352.02	6256.38	5452.82	5319.84	6156.13	5469.73	5873.42	5527.94	4672.29	2791.92	4099.65	3553.72	3457.09	4854.74	6358.95	4602.91	4528.86	5114.5
4.11253	2.59196	7.85715	4.65259	3.89914	0	9.01229	4.87423	2.37115	2.79724	12.611	1.56986	9.26687	1.93169	3.57091	8.3657	6.1522	3.30549	8.87984	10.8777	5.52083	15.4072	0.877464	4.97408	6.90833	2.5703	1.4934	9.3914	14.1293	17.2323	7.50312	3.98914	12.6568	12.4431	16.0825	10.2617	14.4316	11.8612	10.1034	8.07842	5.14948	1.7995	11.9432	4.16057	1.7188	9.85609	13.7838	4.31337	7.91482	6.93609
826.62	642.807	886.548	745.965	614.764	497.424	1001.87	692.141	660.364	510.497	936.013	626.374	839.313	915.623	1030.21	983.807	1002.81	1029.11	756.76	853.408	981.787	939.841	1331.99	1096.29	1374.76	1006.7	894.548	1591.84	767.69	819.318	832.847	762.924	900.319	825.391	833.752	770.483	796.833	732.855	775.433	683.78	664.282	505.659	693.961	456.474	324.854	686.846	791.805	699.845	591.501	700.545
959.591	867.012	923.215	1318.23	1009.88	765.715	1140.05	977.284	908.149	769.241	1333.96	960.754	1040.54	958.12	2006.85	2151.66	1756.45	2093.48	1951.59	2120.17	1979.22	2190.91	1856.71	2204.51	1869.2	2272.14	1930.97	2361.94	1745.75	1847.77	1752.4	1936.73	2088.37	1980.94	1767.38	1800.07	2046.2	1712.25	1905.33	1821.11	2054.64	1103.09	1939.82	2127.83	2408.62	2140.62	1814.87	2065.57	2278.41	2173.6
84.9924	76.4629	70.7143	69.7888	84.4814	69.6104	61.584	75.5506	64.021	64.3366	67.2584	65.9341	56.925	65.6776	55.3491	73.6182	70.7503	68.3135	75.972	61.3109	73.611	86.2805	70.1971	77.5957	75.9917	77.9657	77.6569	81.3922	62.7968	68.9292	72.5302	65.8209	75.9407	76.3176	71.1017	78.6731	78.3432	75.4036	63.988	64.6273	73.8092	82.7769	80.4592	87.9664	87.0861	73.9207	58.1985	97.0509	82.8418	85.8341
693.648	667.431	666.548	634.303	683.649	572.836	633.864	449.648	599.9	576.232	581.505	524.333	604.994	728.249	373.16	368.091	459.877	418.696	455.832	404.454	417.743	349.744	436.1	331.274	372.063	359.842	383.804	383.482	364.221	392.427	387.661	375.977	442.987	372.463	406.295	378.828	379.346	350.754	369.615	410.845	442.283	546.148	436.24	471.333	643.979	401.02	431.894	452.365	473.306	462.984
1.37084	0	0	0	0	1.45022	0	0	1.18557	0	8.4073	1.56986	0	0	0	1.67314	0	1.10183	0.986649	0	0	0	0.877464	0	0	2.5703	0	1.56523	0	0	0.83368	0	0	0	0	0	1.03083	0	0	0	0	1.7995	0.628588	0	0	0	1.53154	0	0	0.867011
293.361	318.811	335.238	491.624	265.142	391.559	378.516	637.306	259.641	486.72	514.247	529.043	334.931	229.872	639.193	650.852	550.622	506.842	627.509	623.987	582.447	560.823	456.281	617.781	498.387	717.97	724.3	712.181	607.559	575.716	612.755	576.431	513.022	648.699	667.001	503.679	602.006	634.576	605.36	628.962	625.375	442.677	567.615	593.773	496.161	500.197	592.705	604.411	642.156	546.217
780.011	778.885	463.572	722.702	831.817	629.394	536.231	542.258	765.88	556.651	554.882	613.815	550.717	668.366	507.069	510.308	582.921	528.879	408.473	443.021	487.673	485.328	628.264	459.605	510.23	492.64	427.113	554.093	430.158	390.86	461.025	479.694	472.52	414.769	394.445	432.702	405.117	362.615	414.238	399.305	447.432	457.073	428.068	264.493	186.777	366.523	396.669	386.047	298.653	339.001
2574.45	2641.21	1962.98	2518.6	2282.3	2101.36	2224.53	2468.8	2580.99	2539.9	2695.94	2665.62	2271.71	2843.45	4167.25	3389.78	2828.47	3577.65	3818.33	4199.8	4602.53	4147.63	3330.85	4908.42	4191.38	4222.14	4578.77	4950.83	3618.66	3479.36	3133.8	3825.59	4173.36	4206.59	3498.37	3456.49	4131.57	3573.62	3977.36	3703.38	3363.18	1741.01	3086.37	3264.27	3272.03	3830.94	4331.19	3312.67	3511.01	3633.64
1538.09	1500.75	1394.64	1496.58	1382.9	1270.39	1441.97	1574.38	1660.99	1581.84	1583.38	1252.75	1506.53	1607.17	2371.08	2218.58	2216.33	1927.1	2277.19	2494.96	2156.8	2579.17	2426.19	2615.37	2476.14	2338.97	2077.32	2491.85	1777.15	2006.78	1824.93	2064.38	2399.73	2096.24	2074.64	1949.72	2124.54	2131.63	2019.83	2103.85	2109.57	1576.36	1975.02	1875.82	1352.7	2022.35	2013.97	2000.33	1949.68	2112.91
10.9668	22.0317	3.92857	15.5086	6.49857	8.7013	15.0205	6.09279	15.4125	16.7834	9.80852	12.5589	9.26687	17.3852	55.3491	20.0777	24.6088	22.0366	15.7864	17.7999	11.9618	20.0294	26.3239	16.9119	23.6857	13.7083	8.96041	7.82617	43.9577	46.9972	13.3389	7.97829	3.37514	37.3293	23.7006	11.972	7.21582	16.0974	12.6292	10.3865	8.0103	24.2932	8.80023	7.72677	9.16695	8.62408	15.3154	7.5484	6.33186	11.2711
10163.4	9362.17	6362.98	6674.91	10874.7	12743.1	5826.44	8386.12	11893.7	12025.3	5708.56	11752	8141.61	10782.7	5490.28	5713.78	6738.2	6390.62	5795.57	5692.03	5679.09	5321.66	7177.65	5218.81	5593.78	5737.76	5809.33	5448.58	3632.79	3547.5	3511.46	4025.04	3474.71	3741.22	4127.28	4029.43	4063.54	4087.04	4130.59	4159.81	3998.28	6505.19	4239.2	5726.13	6404.26	3664	3125.87	4083.15	4456.04	4379.27
1473.66	1314.13	1284.64	1101.11	1534.96	1862.08	1144.56	1104.01	1817.48	1380.44	1077.54	1337.52	1461.52	1715.34	896.299	843.263	1118.16	953.084	960.009	866.264	978.106	902.864	1163.52	864.496	973.088	879.042	906.495	1004.88	850.896	784.07	897.04	870.63	950.946	802.164	838.83	939.802	858.683	826.051	886.57	870.161	1031.04	1260.55	892.595	694.221	631.947	814.359	845.409	930.071	870.103	861.809
1052.81	894.227	983.453	930.518	1009.88	990.498	974.829	813.997	1011.29	997.217	966.84	905.809	1027.3	1147.43	737.393	793.069	972.048	646.775	694.601	672.442	778.437	902.864	945.906	890.361	818.144	851.625	743.714	748.182	1091.09	1148.3	1101.29	1063.11	1123.08	953.14	941.25	1143.33	960.735	921.788	934.561	968.833	935.488	1029.31	1069.86	871.342	960.239	1209.84	978.653	1050.85	902.29	981.457
1210.46	1058.82	1067.26	825.059	1168.44	1582.19	929.768	796.937	1372.89	1125.89	900.983	949.765	1168.95	1487.4	908.797	701.046	921.292	801.031	710.387	775.286	784.878	787.31	1013.47	773.967	878.345	755.668	745.207	766.965	764.551	707.308	819.508	788.853	750.125	725.017	744.874	750.815	701.997	741.327	743.439	736.29	858.246	1176.87	790.763	498.674	288.759	772.471	883.698	781.799	609.441	640.721
671.714	602.631	688.81	663.769	590.07	625.044	663.905	647.054	609.385	609.799	633.35	610.675	664.567	652.912	639.193	694.353	718.269	621.433	623.562	707.053	663.419	717.977	797.615	612.807	692.807	660.567	591.387	657.398	827.347	903.913	924.552	818.772	840.411	812.948	837.137	904.741	856.621	818.426	857.102	884.009	1008.15	989.724	1052.26	817.849	855.391	871.648	872.977	925.218	984.604	917.298
156.276	158.11	230.476	130.273	148.167	147.922	234.32	134.041	137.527	163.639	151.331	130.298	197.252	158.399	137.48	137.198	190.718	145.442	140.104	154.266	150.903	149.45	179.003	157.181	138.167	191.059	120.966	164.35	221.359	237.336	275.948	239.349	212.634	199.919	187.912	254.832	214.413	196.558	205.435	222.733	210.556	254.629	216.863	197.924	218.861	240.242	235.857	238.314	254.33	204.615
784.123	672.615	564.405	459.055	752.534	851.277	525.717	409.435	872.582	746.863	400.748	704.867	578.517	989.027	273.175	287.78	453.725	289.782	316.714	264.033	317.448	281.952	463.301	268.6	378.971	253.603	322.575	264.525	251.187	251.435	273.447	238.351	236.26	228.953	274.249	331.795	251.523	267.725	303.943	260.24	305.536	719.799	327.494	327.496	381.002	253.178	255.767	312.719	286.517	287.848
290.619	269.564	96.9048	263.647	254.744	462.619	120.164	1641.4	125.671	325.879	92.4803	1291.99	83.4018	54.0874	394.586	428.324	441.42	379.03	415.379	359.954	339.531	342.041	224.631	288.497	253.634	260.457	264.332	226.959	97.335	97.9108	77.5323	101.723	93.6602	102.863	106.652	88.0797	121.638	115.223	101.034	110.213	91.5463	81.8772	94.2882	112.335	138.65	77.0007	128.649	107.295	107.642	106.642
137549	127230	81905.5	100434	121313	169683	56190.1	80370	216486	120109	78008.6	89199.4	116086	116493	31254.4	31063.5	33097.3	30712.4	28895	32207	31539.6	35108.5	39179.6	42746.3	45339.4	31194.8	31615.3	37623.5	32776.8	30476.1	31928.3	34782.3	37638.7	36007	33826.6	31279.4	37497.5	32643.8	29478.2	30909.2	29801.7	15922	20899.9	14272.5	13808.9	30662.9	37110.7	19594.6	28689.1	23907
1.37084	0	1.30952	0	0	0	1.50205	2.43712	0	0	2.80243	7.8493	2.64768	1.93169	0	1.67314	0	1.10183	0	1.97777	0.920138	0	4.38732	0	0.986905	0	0	0	3.13984	0.783286	3.33472	2.99186	0	0	2.53934	1.71028	3.0925	0	0	0.57703	1.71649	0.899749	1.25718	0	0.572935	0	4.59462	0	1.58296	0.867011
559.305	465.257	202.976	538.15	612.165	452.468	232.817	397.25	561.962	443.363	276.04	464.678	219.757	276.232	605.269	448.402	401.431	505.741	440.045	519.165	537.36	499.194	343.088	502.382	361.207	470.364	549.572	474.266	566.741	543.601	398.499	483.684	550.148	543.348	442.692	343.767	406.148	443.102	422.657	428.733	394.793	341.905	370.238	273.409	187.923	331.411	387.479	382.812	371.469	348.538
8.22507	5.18393	11.7857	6.20345	5.19885	2.90043	3.0041	4.87423	11.8557	5.59448	8.4073	3.13972	26.4768	15.4535	0	1.67314	0	1.10183	2.95995	0	0	0	1.75493	1.98963	3.94762	0.856766	1.4934	0	0	1.56657	1.66736	0	0	0.829539	2.53934	1.71028	5.15416	0.847231	2.52584	1.15406	4.00515	0.899749	0.628588	0	0	1.23201	3.06308	1.07834	2.63827	0
940.4	1303.76	1183.81	1250	1173.64	1147.12	1308.28	1716.95	992.325	1320.3	1507.71	1569.86	1255	946.53	2221.11	1955.9	1750.3	1979.99	2277.19	2325.86	2386.84	2267.94	2057.65	2606.42	2079.41	2158.19	2411.84	2504.37	1775.58	2062.39	1773.24	2137.18	2116.21	2301.14	2048.4	1902.69	2129.7	1951.17	1914.59	2113.66	1984.26	1499.88	1803.42	2435.72	2443.57	1977.38	1948.12	1966.36	2295.3	2185.74
1250.21	1184.53	1215.24	1327.54	1265.92	1154.37	1282.75	1459.83	1123.92	1198.62	1339.56	1335.95	1163.65	1228.56	2058.63	2064.66	1765.68	1777.25	1945.67	1955.03	2054.67	2033.75	1651.39	2009.53	2091.25	2054.52	1957.85	2125.59	1901.17	1821.92	1874.95	1814.06	2074.03	1994.21	1853.72	1983.08	2045.17	2037.59	2082.98	1906.51	2064.37	1833.69	1949.88	2000.64	1676.98	1937.95	1840.91	2084.98	1907.47	1723.62
3052.87	2965.21	2946.43	3497.2	3056.93	2271.04	3062.68	3571.59	3163.11	2998.64	3278.85	2883.83	2377.61	2348.94	3761.95	4050.67	3965.09	3580.95	3751.24	3818.09	3485.48	3742.42	3525.65	3563.43	3410.74	3803.18	3724.54	3632.91	2894.93	2907.56	2997.08	3105.55	3055.35	3002.93	3203.81	3310.26	3123.42	3192.37	3255.81	3193.86	3519.95	4575.23	3820.56	5156.73	6686.72	3254.97	2628.12	3904.68	4188	3886.81
3268.09	2747.48	3021.07	2365.07	3134.91	4595.74	2394.26	2487.08	4608.32	3716.14	2722.56	3251.18	3837.81	4247.79	2190.75	2360.8	3595.96	2701.69	2409.4	2001.5	2524.86	2566.85	3508.1	2289.07	2527.46	2013.4	2207.25	2222.63	2277.95	2149.34	2044.18	2043.44	2322.94	2110.35	2202.46	2359.34	2164.75	1911.35	2017.3	1905.93	2233.16	3181.51	2063.02	1309.99	1318.32	2303.86	2246.77	2049.39	1900.61	2161.46
511.325	491.177	625.953	677.727	482.194	588.788	648.885	660.458	564.333	483.923	798.694	508.634	634.119	504.172	944.506	859.994	855.156	893.585	823.852	970.097	946.822	1003.01	858.16	932.143	978.022	956.151	967.724	1040.88	992.189	965.792	1101.29	951.41	1177.08	1037.75	965.797	993.676	965.89	1030.23	1114.74	985.567	891.432	446.276	851.108	386.933	185.631	1005.32	1030.73	798.513	665.9	658.928
553.821	567.64	529.048	521.09	618.664	524.979	525.717	543.477	592.787	671.338	596.918	637.363	561.307	587.235	549.92	642.486	590.611	656.691	586.069	566.632	519.878	748.792	615.102	626.734	538.85	560.325	489.836	550.962	1023.59	952.476	914.547	884.592	866.568	834.516	978.494	959.47	786.525	869.259	946.348	808.996	738.664	564.143	779.449	470.739	378.137	935.097	1033.79	582.844	590.973	636.386
156.276	194.397	175.476	248.138	163.764	146.472	237.324	255.897	154.125	201.401	257.824	194.663	158.861	119.765	351.735	418.285	301.458	383.437	357.167	359.954	317.448	480.706	317.642	438.714	329.626	364.982	307.641	363.134	690.764	670.493	646.102	611.336	626.933	568.234	658.537	617.413	575.204	612.548	646.615	550.486	502.932	143.06	506.642	246.068	159.849	655.43	696.85	362.323	380.439	384.953
451.008	618.183	440	313.274	327.528	335	836.641	555.662	279.795	274.13	255.021	488.226	352.141	274.301	251.749	269.376	283.001	246.81	256.529	278.866	237.396	311.226	222.876	238.756	202.315	257.887	282.253	214.437	161.702	133.159	160.9	210.427	98.7229	262.964	198.915	166.753	158.748	229.6	167.547	251.008	138.464	269.925	152.118	367.319	717.887	171.866	177.658	141.263	179.403	200.28
1495.59	1724.95	1439.17	1502.79	1876.79	5264.29	1252.71	3427.8	2975.79	7477.03	2218.13	4048.67	1751.44	2480.29	1364.09	946.998	956.667	1143.7	979.742	1111.51	1857.76	825.828	1762.82	1123.15	1363.9	1314.28	2493.98	1986.28	850.896	816.184	719.466	601.363	664.059	702.619	1091.92	766.208	770.031	787.925	804.901	720.133	883.421	848.464	889.452	797.641	1266.19	718.263	586.579	826.55	914.953	1023.94
282.394	239.757	305.119	274.503	291.136	291.494	237.324	265.646	299.95	248.954	325.082	266.876	320.369	322.593	233.895	227.547	246.088	218.163	217.063	194.81	214.392	235.731	273.769	213.886	224.027	220.189	201.609	205.046	270.026	261.618	286.786	232.368	243.854	269.6	285.253	323.244	217.506	254.169	282.894	272.935	279.788	355.401	257.721	226.454	189.068	258.722	272.614	232.922	215.811	222.822
56.2046	72.575	51.0714	46.5259	79.2825	153.723	39.0533	160.85	135.155	285.319	100.888	161.696	67.5158	54.0874	114.269	87.0033	89.2069	85.9428	87.8117	88.9997	113.177	83.1991	132.497	111.419	96.7167	84.8198	113.499	129.914	42.3878	39.9476	38.3493	27.924	34.5952	30.6929	57.5585	35.916	38.1408	35.5837	33.6779	33.4677	33.1855	26.0927	30.1722	24.3691	32.0843	41.2724	24.5046	32.3503	23.7445	46.8186
1533.98	1713.29	1443.1	1716.81	1897.58	1686.6	1637.23	1737.66	1611.19	1542.68	1535.73	1704.87	1560.81	1531.83	1767.6	1803.65	1816.44	1880.83	1802.61	1791.86	1724.34	1831.92	1710.18	1781.72	1694.52	1872.03	1833.9	1748.37	1783.43	1698.17	1755.73	1785.14	1725.54	1667.37	1752.99	1865.07	1831.79	1679.21	1698.21	1706.85	1842.37	2021.74	1903.99	2128.43	2711.13	1806.74	1839.38	2090.37	2099.01	1907.42
769.044	793.141	903.572	795.593	850.013	633.745	832.135	744.539	818.046	784.626	966.84	861.853	876.381	917.555	667.76	771.318	787.482	791.115	761.693	647.72	737.95	824.287	747.599	760.04	757.943	783.941	670.537	765.399	1130.34	1217.23	1164.65	1207.71	1203.24	1138.96	1138.47	1216.87	1042.17	1034.47	1136.63	1137.9	1160.35	1217.36	1301.18	1123.35	1250.14	1421.74	1232.89	1167.31	1054.25	1266.7
1063.78	1083.44	1213.93	1982	1069.66	891.884	1880.56	1859.52	1039.75	892.32	2295.19	891.68	1491.97	969.71	1885.44	1944.19	2202.49	2842.72	2745.84	3159.49	2931.56	2013.73	2151.54	2162.73	3156.12	3155.47	2756.82	3471.69	4362.81	4695.02	4105.88	4178.63	5046.68	4142.72	4103.58	4252.62	4071.79	4262.42	4021.14	4009.78	4082.39	1760.81	3677.24	1988.75	960.811	4568.3	4579.3	3333.16	2794.46	3330.19
123.376	184.029	60.2381	120.967	126.072	156.623	54.0737	57.2722	116.186	130.072	43.4377	80.0628	66.1919	100.448	62.4909	23.424	64.5981	48.4806	29.5995	27.6888	29.4444	33.8959	50.0154	31.8341	40.4631	27.4165	32.8548	20.348	37.6781	57.9632	30.0125	25.9294	37.1266	44.7951	38.9366	41.902	29.8941	32.1948	31.994	30.5826	35.4742	134.063	44.6297	41.6057	43.543	36.3443	39.82	44.7512	34.8252	36.4145
472.942	474.329	521.191	455.954	509.488	581.537	446.108	487.423	497.941	488.119	518.45	502.355	462.02	502.24	464.218	535.405	519.861	468.278	447.939	439.065	482.152	437.565	482.605	452.642	485.557	477.219	498.796	460.179	496.094	540.468	493.539	539.532	504.584	499.382	518.026	533.609	490.676	526.131	567.472	499.708	548.133	664.015	562.586	564.649	672.052	544.549	525.318	561.277	585.697	572.227
8179.83	7094.2	5730.48	4900.73	7546.14	10163.1	5185.07	5211.77	8499.38	8039.27	4022.89	7477.24	6689.35	9084.76	3013.85	3314.49	4369.6	4149.5	3387.17	3221.79	3249.93	2774.84	4116.18	2534.79	2939.99	2753.65	3000.24	2593.59	2386.28	2255.87	2490.2	2240.9	1871.52	2127.77	2521.57	2538.92	2128.67	2412.91	2305.25	2574.71	2828.21	7889.9	3060.59	4337.69	5550.59	2296.47	1888.39	3187.58	3150.1	3273.83
6888.5	5782.67	4389.53	4792.17	6416.69	8575.13	3738.6	5171.56	9437.16	9228.1	4497.91	6675.04	5818.27	8196.18	4176.18	4162.77	4141.97	3610.7	3872.6	4097.94	4087.25	4246.23	4972.59	4856.69	4684.84	4410.63	4693.76	4730.14	2502.45	2573.88	2416.84	2705.64	2579.45	2882.65	3198.73	2742.44	3294.54	2617.94	2769.16	2576.44	3172.08	3860.82	3048.02	3047.32	2490.55	3534.02	2344.79	3137.98	3476.72	3327.59
829.361	933.107	772.619	966.188	777.229	871.581	802.094	881.017	761.138	832.179	892.575	897.959	736.054	907.896	1617.62	1482.4	1427.31	1491.88	1583.57	1725.61	1699.49	1745.64	1208.27	1945.86	1692.54	1706.68	1703.97	1801.58	1555.79	1776.49	1703.21	1797.11	2419.98	1932.83	1691.2	1618.78	2155.47	1801.21	1714.2	1602.99	1759.4	958.233	1468.38	709.675	523.089	1785.18	1931.27	1630.99	1318.08	1344.73
2551.14	2378.13	2641.31	2946.64	2503.25	1943.29	2724.72	2831.93	2417.38	2478.36	3114.91	2588.7	2388.2	2501.54	3549.49	3237.53	3022.27	3434.41	3353.62	3620.31	3337.34	3270.96	2944.77	3604.22	3185.73	3587.28	3579.68	3809.78	2921.62	3021.14	3002.08	3109.54	3410.58	2929.1	2952.41	2921.17	3208.98	2977.17	3109.31	3139.62	3030.18	2180.99	2853.79	3477.05	3391.2	2961.76	3147.31	2998.87	3230.83	3234.82
1121.35	876.084	1158.93	1183.31	1041.07	1012.25	1143.06	887.11	1364.59	848.963	1594.58	813.187	1403.27	1425.59	1501.57	1283.3	1282.73	1577.82	1383.28	1729.56	1680.17	1548.43	1491.69	1753.86	1325.41	1650.99	1233.55	1994.11	1447.47	1740.46	1343.89	1529.84	1998.08	1667.37	1609.1	1527.28	1705	1571.61	1666.21	1495.66	1477.9	1121.09	1416.84	1031.82	666.896	1764.24	1554.51	1462.77	1262.15	1554.55
936.287	889.043	1157.62	1076.3	927.995	1428.46	1039.42	1097.92	1165.42	1468.55	1354.98	1095.76	1273.53	1269.12	1969.36	1643.02	1687.24	1744.2	1658.56	1894.71	2094.23	2018.35	1835.65	2242.32	2303.44	1932.01	1898.11	2426.11	1898.03	2203.38	2130.89	1944.71	2669.74	2262.15	2250.71	2124.17	2204.95	2183.32	2155.38	2097.5	1799.46	842.165	1650.67	550.384	343.761	2251.5	2320.28	1403.46	1232.07	1347.34
32162.8	23356.2	23342.3	20812.6	29129.2	36948.6	19023.4	23999.5	44359.4	47919.5	29714.2	41460	33957.8	62594.6	25198.1	24155.1	24961	31205	24109.7	22637.6	26457.6	28028.8	25741.3	32288.8	26942.5	25774.9	25829.9	29348.1	31221	29607.4	29153.8	29179.6	44171.3	32447.4	26823.9	27645.9	34805	27710.4	28943.6	25574	21497.3	12852	17149.8	8356.21	5156.41	26308.4	32905.1	16957.5	16923.5	19873.6
69.9131	76.4629	11.7857	51.1785	77.9828	137.771	16.5225	77.9877	68.7633	67.1338	12.611	92.6217	15.8861	11.5902	26.7818	53.5405	101.511	74.9245	58.2123	41.5332	89.2534	49.3032	52.6478	49.7408	45.3976	41.1248	35.8416	45.3918	25.1187	32.1147	23.3431	23.9349	59.065	34.0111	22.0077	32.4954	40.2024	195.71	33.6779	30.5826	25.7474	35.0902	25.7721	23.7747	18.9068	27.1042	47.4777	21.5669	22.1615	38.1485
9.59591	5.18393	0	4.65259	3.89914	15.9524	0	7.31135	5.92787	6.9931	1.40122	9.41916	2.64768	1.93169	5.35637	10.0388	10.7664	9.91648	19.733	12.8555	27.6041	9.24434	7.01971	15.9171	12.8298	5.99736	5.97361	10.9566	7.8496	7.04958	5.00208	3.98914	13.5006	7.46585	3.38579	5.986	7.21582	14.4029	5.89363	6.34733	4.57731	1.7995	4.40011	2.37747	2.29174	3.69603	6.12615	5.39171	2.63827	9.53712
13339.7	15829.1	4595.12	15694.7	19718	34200.5	4163.68	23895.9	15983.9	26909.5	5300.8	39846.2	4033.74	5495.67	55911.5	48591.4	43643.7	54801.8	46767.1	44567.1	60992.3	53225.8	44661.2	64570.6	55109.7	56599.7	57445.2	65362.6	27203.6	29728.9	23935	29487.7	42942.8	29435.4	21697.9	24574.2	33328.9	25407.6	29040.4	25612	22581	10071.8	19457.9	18085.4	21279.4	21496.1	29316.7	19762.8	20281.5	23791.7
799.203	689.462	775.238	651.363	686.249	915.087	698.452	666.551	819.231	751.059	695.004	712.716	741.349	938.803	626.695	627.428	741.34	593.887	580.149	523.121	657.898	651.726	733.56	660.558	730.309	571.463	589.894	644.876	695.474	672.06	745.31	636.268	642.121	567.405	638.222	735.423	560.773	589.673	677.767	662.43	667.143	715.301	638.017	477.277	367.251	665.902	649.372	586.079	488.608	541.882
4.11253	1.29598	2.61905	0	0	0	0	2.43712	3.55672	0	0	1.56986	0	3.86339	0	0	0	2.20366	0	0	0	0	1.75493	1.98963	0	0	1.4934	0	0	0	1.66736	0.997286	0	0	0	0.855142	0	0.847231	1.68389	0	0	0	0	0	0	0	0	1.07834	0	0
58.9463	229.389	19.6429	4.65259	22.0951	11.6017	135.184	20.7155	26.0826	26.5738	18.2158	10.989	33.096	3.86339	1.78546	0	1.53805	8.81465	0.986649	4.94443	11.0417	1.54072	10.5296	8.95335	10.856	8.56766	8.96041	10.9566	4.70976	1.56657	5.83576	3.98914	9.28164	1.65908	3.38579	0.855142	1.03083	3.38893	1.68389	5.7703	0.572164	2.69925	2.51435	0.594367	0	1.23201	0	0	3.16593	0
386.578	322.699	305.119	356.699	356.121	301.645	348.475	314.388	366.342	372.033	318.076	307.692	329.636	430.768	269.604	294.473	232.246	265.541	269.355	270.955	308.246	254.219	257.974	258.652	263.504	286.16	301.667	280.177	376.781	372.061	361.817	310.156	322.326	345.088	382.595	307.851	338.113	292.295	337.621	318.52	297.525	302.316	321.837	316.203	385.012	354.819	324.686	274.438	311.316	353.741
6129.05	6595.25	1016.19	5524.17	4619.18	1760.56	1045.43	2422.49	2795.58	2023.8	1961.7	1940.35	2495.44	2582.67	1824.74	1858.86	1344.26	2095.68	1871.67	2036.12	1994.86	1821.14	1778.62	2037.38	1594.84	1939.72	1948.89	2145.94	847.756	1005.74	754.481	854.674	907.07	868.527	1038.59	1003.08	1041.14	1106.48	1030.54	903.628	833.643	857.461	912.709	1217.26	1335.51	983.145	719.823	831.402	1028.4	1042.15
82.2507	67.391	103.452	125.62	64.9857	68.1602	135.184	153.538	67.5777	47.5531	113.499	69.0738	64.8681	36.7022	217.826	240.932	176.876	176.293	233.836	274.91	242.916	251.138	182.512	228.808	223.04	240.751	277.773	222.263	257.467	260.834	289.287	312.15	281.824	282.873	263.245	264.239	319.558	288.906	256.794	295.439	296.953	146.659	264.635	299.561	266.988	265.498	292.524	271.742	292.321	264.438
825.249	978.466	997.858	1080.95	998.18	709.156	1174.6	912.7	630.725	742.668	965.439	745.683	812.837	571.781	901.655	853.302	975.124	920.029	1200.75	1154.03	1211.82	788.85	895.013	895.335	1073.75	1198.62	1235.04	1144.19	1190	1233.68	1288.04	1254.59	1213.36	1182.92	1267.13	1286.13	1229.78	1211.54	1140	1296.59	1214.7	987.925	1240.83	1329.6	1312.02	1151.93	1142.53	1161.91	1193.03	1130.58
191.918	307.148	665.238	241.935	205.355	39.1559	441.602	64.5836	61.6498	39.1614	77.0669	36.1068	37.0675	34.7705	101.771	65.2525	92.283	82.6374	92.745	101.855	68.0902	47.7624	36.8535	87.5439	42.4369	47.1221	31.3614	37.5656	81.6358	72.0624	62.526	63.8263	37.9704	88.7607	61.7907	53.0188	54.6341	68.6257	42.0973	66.3584	60.0772	46.787	37.7153	68.3522	75.0544	30.1843	21.4415	44.7512	52.2378	39.8825
778.64	1086.03	1187.74	1174	686.249	933.94	1245.2	1596.31	726.756	641.967	1338.16	1010.99	957.135	681.888	1972.93	2096.45	1787.21	1543.67	1946.66	2039.08	1903.77	1958.26	1749.66	1846.38	2034.01	2067.38	1980.25	1843.85	2227.72	2241.77	2540.22	1975.62	2087.53	1947.76	2475.86	2408.08	2084.34	2219.75	2060.24	1840.15	2209.13	1538.57	2275.49	1333.17	641.114	2167.72	1986.41	2081.2	1802.47	1636.05
668.972	660.951	885.238	713.397	605.666	699.005	857.67	720.168	573.818	573.435	704.812	654.631	671.186	546.669	655.262	783.03	910.526	747.042	842.598	823.742	764.634	876.672	765.149	716.268	728.336	791.652	719.82	666.79	863.456	875.714	994.581	896.56	890.194	826.221	780.425	937.236	797.864	970.927	947.19	936.519	843.942	1193.97	878.766	938.506	885.757	841.464	799.463	872.379	836.86	729.156
652.522	668.727	629.881	710.295	632.96	736.71	731.497	705.545	580.931	534.273	737.04	766.091	628.823	500.309	896.299	685.988	830.547	683.135	703.481	705.076	776.596	764.199	840.61	804.807	790.511	747.957	739.234	828.009	637.387	647.778	740.308	662.198	710.468	623.813	635.683	704.637	701.997	709.133	781.327	709.746	782.72	1058.11	757.448	885.607	1120.09	632.638	624.868	859.439	754.546	686.673
1868.46	1722.36	1896.19	2120.03	1880.69	1962.14	1945.15	2015.49	1856.61	1718.9	2052.78	1835.17	1891.76	1987.71	2615.69	2436.09	2550.09	2325.97	2461.69	2610.66	2484.37	2731.7	2536.75	2895.91	2934.07	2638.84	2662.74	2709.42	2234	2154.04	2396	2303.73	2682.39	2284.55	2257.48	2479.06	2496.67	2353.61	2534.26	2256.76	2274.92	1469.29	2231.49	1361.7	859.975	2119.68	2407.58	2161	1839.4	1792.98
1.37084	0	0	0	0	0	0	0	0	0	0	1.56986	0	0	0	0	1.53805	0	0	0	2.76041	1.54072	0	1.98963	0	0	0	0	1.56992	6.26629	0	1.99457	1.68757	4.14769	2.53934	4.27571	2.06166	2.54169	0.841947	1.73109	3.43298	5.3985	3.77153	4.16057	5.72935	3.08003	12.2523	6.47006	3.69358	1.73402
903.387	1078.26	1365.83	1191.06	905.9	864.329	1517.07	1278.27	1059.9	920.292	1860.82	866.562	1551.54	1354.12	1644.4	1604.54	1324.26	1463.23	1716.77	1993.59	1370.09	1785.7	1272.32	1949.84	1556.35	1633.85	1512.82	1823.5	1901.17	1972.32	1944.14	2238.91	2423.35	1930.34	2105.12	1913.81	2519.35	2175.69	1901.96	1972.86	2186.81	1167.87	2073.08	2092.17	2413.2	2469.57	2017.04	2247.27	2496.33	2601.9
679.939	707.606	880	781.635	726.54	513.377	935.776	816.434	694.746	584.623	1118.17	700.157	794.303	801.653	1199.83	1273.26	967.433	1163.53	1182.01	1176.77	1087.6	1318.86	1016.1	1378.82	1009.6	1189.19	1187.25	1319.49	1208.84	1116.18	1107.96	1239.63	1243.74	1263.39	1138.47	1148.46	1169.99	1117.5	1244.4	1189.26	1236.45	694.606	1159.12	1300.48	1506.25	1408.8	1266.58	1210.98	1286.95	1525.07
252.235	207.357	265.833	246.587	231.349	275.541	294.401	279.05	194.434	211.192	281.645	254.317	254.177	243.393	298.171	289.453	349.137	237.996	263.435	277.877	260.399	300.441	358.005	333.264	394.762	283.59	283.746	256.698	254.327	314.881	309.295	301.18	311.357	271.259	317.418	314.692	249.461	260.947	302.259	259.663	327.85	332.907	316.18	192.575	113.441	299.995	268.019	300.318	233.223	215.019
0	1.29598	1.30952	0	1.29971	0	0	0	0	1.39862	0	1.56986	1.32384	1.93169	0	0	0	1.10183	0.986649	0	0	0	0	0	0	0	1.4934	0	1.56992	0	0	0	0.843786	0	0.846448	0	0	0	0.841947	0	0	0	0.628588	0	0.572935	0	0	0	0.527655	0.867011
150.793	150.334	45.8334	69.7888	132.571	218.983	121.666	329.011	48.6085	173.429	57.4499	252.747	160.184	146.809	94.6291	73.6182	109.202	59.4989	63.1455	86.0331	188.628	93.9841	100.031	80.5801	145.075	89.1037	125.446	101.74	20.4089	23.4986	30.0125	14.9593	30.3763	24.0566	38.0902	30.7851	40.2024	53.3756	39.5715	32.3137	21.1701	33.2907	29.5436	22.586	32.0843	31.4163	32.1623	19.9493	39.0465	26.0103
1.37084	0	0	0	5.19885	0	0	0	0	0	1.40122	0	0	0	0	0	0	0	0.986649	0	0	0	0	0	0	0	0	0	0	0	0	0	0	0	0	0	0	0	0	0	0	0	0	0	0	0	0	0	0	0
3705.39	2939.29	5772.38	2067.3	2618.92	2784.42	3776.15	2092.26	4762.45	3797.26	4443.26	2783.36	5235.78	8028.12	1601.55	1599.52	1754.92	1662.66	1518.45	1748.35	1460.26	1660.9	2181.38	1797.63	1641.22	1315.14	1412.76	1748.37	1861.92	1908.09	1590.66	1661.48	1610.79	1624.24	2034.86	1669.24	1786.43	1475.88	1357.22	1333.52	2111.86	2368.14	1726.73	1020.53	746.534	2179.43	1770.46	1897.88	1905.36	2369.54
1240.61	1315.42	1287.26	1682.69	1251.62	1061.56	1413.43	1534.16	1257.89	1219.6	1897.25	1285.71	1307.95	1373.43	2105.05	1902.36	1519.59	1959.06	2180.49	2547.37	1854.08	2133.9	1440.8	2243.31	1607.67	2064.81	2069.85	2134.98	1934.14	1781.19	1914.13	1737.27	1981.21	1914.58	1790.24	1883.88	1989.51	1712.25	1880.91	1776.1	1909.31	1003.22	1692.16	1878.2	2082.04	1912.08	2266.68	1857.45	1821.99	1973.32
5.48338	15.5518	0	0	0	1.45022	0	2.43712	5.92787	0	2.80243	0	2.64768	0	0	0	0	3.30549	0.986649	0	0	0	0	0	0	0	0	1.56523	1.56992	0.783286	0	0.997286	0	0	0	0	0	1.69446	0	0.57703	0	0	0.628588	0	0	1.23201	3.06308	0	0	0.867011
854.036	806.101	1149.76	1017.37	740.837	919.438	1123.53	1662.11	839.386	896.516	1150.4	1021.98	818.132	718.59	2371.08	2004.42	1728.77	1930.41	2001.91	2354.54	1998.54	2275.65	1814.6	2619.35	2026.12	2286.71	2102.71	2649.94	1562.07	1863.44	1800.75	1733.28	1735.67	1912.09	2044.17	1629.05	1981.26	2002.85	1859.86	1817.64	1901.3	924.942	1694.67	1844.32	1552.65	1757.46	1785.77	1715.64	1802.47	1818.99
220.706	174.958	504.167	302.418	304.133	432.165	371.006	300.984	414.951	244.759	458.198	307.692	608.966	355.432	587.415	451.748	675.204	565.239	492.338	580.476	494.114	594.719	699.339	566.051	523.059	538.049	468.928	497.744	670.355	819.318	809.504	641.255	889.35	669.438	750.8	773.049	740.137	703.202	704.71	822.844	664.855	526.353	595.901	146.214	101.409	669.598	767.301	425.945	415.264	396.224
0	0	0	0	0	0	0	0	0	0	0	0	0	0	0	0	0	2.20366	0	0	0	0	0	0	0	0	0	0	0	0	0	0	0	0	0	0	0	0	0	0	0	0	0	0	0	0	0	1.07834	0	0
0	0	1.30952	0	0	0	0	0	0	0	0	0	1.32384	1.93169	0	0	0	0	0	0	0	0	0.877464	0	0	0	0	0	0	0	0	0	0	0	0	0	0	0	0	0	0	0	0	0	0	0	0	0.539171	0	0
0	0	0	0	0	0	0	0	0	0	0	0	0	0	0	0	0	1.10183	0	0	0	0	0	0	0	0	0	0	0	0	0	0	0	0	0	0	0	0	0	0	0	0	0	0	0	0	0	0	0	0
2.74169	0	0	1.55086	0	2.90043	1.50205	0	0	2.79724	1.40122	1.56986	2.64768	3.86339	0	0	3.0761	1.10183	0	0	1.84028	1.54072	0	0	0	0.856766	0	0	1.56992	2.34986	0	0.997286	3.37514	0	0.846448	0	0	0	0	0	0	1.7995	0.628588	1.18873	0	0.616006	0	0.539171	1.58296	0
353.678	417.306	407.262	378.411	406.81	382.857	434.092	354.6	305.878	380.425	392.341	389.325	341.55	392.134	291.029	307.858	387.589	353.688	360.127	336.221	351.493	332.796	344.843	331.274	356.273	334.139	340.496	322.438	334.393	317.231	353.481	376.974	353.546	335.134	311.493	381.394	319.558	338.045	369.615	377.954	387.355	481.366	433.726	495.702	624.499	403.484	389.011	462.07	447.451	419.633
3229.71	3468.05	3695.48	3894.22	3350.66	3628.44	3845.24	4991.21	3700.17	4314.74	5324.62	4218.21	3921.21	4077.81	9641.46	9387.99	7481.08	9252.08	9862.54	9375.63	9585.08	10304.4	6640.65	11319	9460.47	8755.29	8515.38	10133.3	10553	13077	10801.2	11394	13523.4	12657.9	11460.9	10879.1	13948.2	11538.4	11861.3	11861.4	11328.3	4987.31	10286.2	8319.95	8594.59	12443.9	16736.7	10555.4	10177.4	11369.1
948.625	914.963	703.215	817.305	870.808	999.2	708.967	857.865	892.737	960.852	648.763	871.272	738.702	820.97	739.179	665.91	802.862	740.431	704.467	621.02	677.221	611.667	733.56	626.734	654.318	616.871	652.617	613.572	665.646	604.697	605.252	548.507	548.461	559.109	591.667	590.903	546.341	588.826	557.369	571.836	675.154	1117.49	709.676	799.424	916.123	559.949	552.885	661.024	709.168	624.248
1798.55	1886.95	2275.95	1840.87	1897.58	1738.81	2120.89	1738.88	2283.41	2036.39	2722.56	1519.62	2697.98	2540.18	2426.43	2257.07	2188.65	2194.85	2159.77	2486.06	2419.96	2472.86	2441.1	3085.92	2907.42	2504.33	2305.81	3285.43	2508.73	2736.8	2580.24	2452.33	2911.06	2549.17	2973.57	2425.18	2822.42	2528.14	2572.99	2397.56	2344.73	1296.54	2164.86	1604.2	998.052	2679.01	2430.55	2015.96	2117.48	2336.59
6474.5	5548.1	6956.19	4275.73	7238.1	11427.7	5848.98	3446.08	8788.66	6814.08	4199.45	5943.49	7597.51	8167.2	2208.61	2225.28	4300.39	2843.83	2364.01	2321.9	2316.91	2144.69	4116.18	1917.01	2935.05	1812.92	1981.74	1882.98	2320.34	2096.07	2553.56	2317.69	2061.37	2146.85	2081.42	2666.33	1752.41	1703.78	1919.64	1945.74	2973.54	4981.91	2225.2	607.443	580.956	2311.25	2312.62	2386.37	1960.77	2008
291.99	602.631	104.762	254.342	163.764	216.082	129.176	414.31	148.197	159.443	156.936	144.427	92.6687	102.38	76.7746	71.945	73.8264	103.572	106.558	114.711	70.8506	95.5249	69.3196	76.6009	56.2536	77.9657	61.2295	90.7836	56.5171	50.9136	44.1851	67.8154	56.5336	71.3403	57.5585	36.7711	142.255	117.765	79.143	79.6301	48.0618	77.3784	67.8875	49.9269	60.7311	35.7283	27.5677	41.5162	81.7865	38.1485
113.78	129.598	138.81	111.662	118.274	95.7143	135.184	254.679	136.341	169.233	217.189	152.276	177.394	123.628	412.44	359.725	356.828	331.651	335.461	450.932	371.736	443.728	399.246	495.419	485.557	389.828	370.364	411.657	293.575	396.343	370.154	324.118	355.234	369.974	433.382	351.464	351.514	355.837	356.985	339.293	261.479	170.053	271.55	134.327	64.1687	398.556	317.028	224.295	221.087	295.651
827.99	606.519	955.953	569.167	766.831	1461.82	641.375	799.374	1088.36	727.283	622.14	832.025	1029.95	724.385	683.829	655.871	893.607	712.885	686.708	656.62	597.169	722.599	992.412	666.527	783.602	586.028	567.493	674.616	654.656	585.898	596.082	723.032	631.995	648.699	634.836	779.89	560.773	566.798	574.208	537.792	881.133	1305.54	685.789	215.755	199.954	714.567	669.282	752.144	619.994	662.396
4.11253	3.88795	1.30952	1.55086	1.29971	4.35065	1.50205	2.43712	1.18557	4.19586	2.80243	1.56986	2.64768	1.93169	1.78546	0	0	0	0.986649	0.988886	1.84028	1.54072	1.75493	0	1.97381	1.71353	1.4934	1.56523	10.9894	4.69972	1.66736	0	0	4.97723	1.6929	2.56543	4.12333	4.23616	0	1.15406	0.572164	2.69925	0.628588	7.72677	1.14587	2.46402	6.12615	1.61751	1.05531	0.867011
2.74169	7.77589	18.3333	1.55086	5.19885	4.35065	10.5143	18.2784	2.37115	0	1.40122	4.70958	6.61919	5.79508	3.57091	0	0	2.20366	0.986649	1.97777	1.84028	6.16289	4.38732	1.98963	1.97381	3.42706	1.4934	3.13047	1.56992	1.56657	3.33472	0.997286	19.4071	3.31816	0	4.27571	10.3083	7.62508	1.68389	10.9636	0.572164	0.899749	0.628588	1.18873	0.572935	6.77606	1.53154	0	20.0509	0
4.11253	2.59196	259.286	0	3.89914	1.45022	196.768	2.43712	1.18557	1.39862	28.0243	3.13972	6.61919	13.5219	1.78546	0	0	0	0.986649	0	0	0	0	1.98963	0	1.71353	2.9868	1.56523	0	2.34986	1.66736	0.997286	1.68757	0.829539	2.53934	0.855142	0	1.69446	0.841947	0	0	1.7995	0	0	0.572935	0	0	0.539171	0	0.867011
1098.05	1057.52	1376.31	1077.85	1252.92	1440.07	1198.63	991.906	1416.76	1320.3	1213.45	1227.63	1319.87	1524.11	921.295	1023.96	1155.08	1055.55	1024.14	987.897	982.707	1036.91	1229.33	936.122	1046.12	1022.98	945.323	981.402	1094.23	1125.58	1123.8	1147.88	1077.51	1097.48	1046.21	1233.12	1034.96	1068.36	1251.98	1131.56	1134.6	1497.18	1249	1048.46	1136.13	958.505	1136.4	1194.8	1105.96	1114.98
692.277	663.543	894.405	632.752	760.332	1386.41	717.979	548.351	1159.49	551.057	594.116	510.204	969.05	560.191	391.015	473.499	618.296	506.842	518.977	406.432	407.621	452.973	604.573	370.072	507.269	405.25	451.007	447.657	649.947	492.687	648.603	600.366	530.741	589.802	576.431	708.058	458.72	570.187	522.849	548.755	627.092	1347.82	627.331	410.113	389.023	659.126	673.877	625.439	484.915	537.547
10148.4	11895.8	7882.03	12543.4	10996.9	9320.55	8904.14	14071.9	8958.19	10635.1	9144.34	10544.7	8684.38	6469.24	11873.3	11788.9	10129.6	10420	12160.4	12845.6	12579.2	11889.8	11343	12709.8	10890.5	13381	13802	12672.1	8449.31	8961.58	8856.19	9708.58	8561.89	9260.14	9878.9	9290.27	10011.4	10285.4	9373.39	10201.3	8795.88	8375.77	8833.54	12991.1	12706.5	9034.34	7734.27	9234.93	10919.3	9303.03
1074.74	1038.08	787.024	1336.84	992.981	1118.12	839.645	1361.13	908.149	1025.19	878.563	1059.66	754.588	647.117	1235.54	1072.48	1048.95	900.196	1034.01	1089.75	1222.86	1224.88	1237.22	1262.42	1372.78	1191.76	1287.31	1166.1	949.801	977.542	937.057	805.807	788.94	911.663	929.4	893.624	825.696	857.398	926.984	913.438	972.679	1117.49	993.797	1093.04	1238.11	924.008	940.365	1015.8	1026.82	1042.15
881.453	824.244	857.738	589.328	790.226	790.368	746.518	614.153	858.355	904.908	602.523	822.606	757.235	1103	417.797	440.036	536.779	521.166	438.072	420.276	464.67	429.862	497.522	376.041	377.984	444.662	413.672	421.048	467.836	460.572	466.861	483.684	385.61	453.758	506.176	441.254	402.024	454.116	444.548	465.086	570.448	1092.3	584.587	699.57	935.029	527.917	441.083	659.407	645.849	651.125
1300.93	1321.9	1369.76	2008.37	1334.81	1168.88	1590.67	1809.56	1206.91	1254.56	1650.63	1175.82	1448.28	824.833	1514.07	1556.02	1159.69	1369.58	1424.72	1613.86	1768.5	1391.27	1560.13	1722.03	1672.8	1661.27	1917.53	1743.67	1285.76	1532.11	1453.94	1480.97	1420.94	1311.5	1575.24	1421.25	1481.31	1470.79	1360.59	1457.58	1539.12	1076.1	1467.12	1761.7	1538.33	1450.08	1481	1457.92	1573.47	1461.78
29547.2	25909.3	27263	23067.5	26680.5	31292.8	24113.9	27009.3	38000	35569.7	27022.5	30533.8	29890.9	43627.3	39585.3	45399	38186.7	45561.8	45273.4	46181	36678.5	44815	32532.9	43401.9	32519.5	38890.3	34945.6	42937.5	44907.5	49031.4	42140.9	47085.8	49847.5	47486.1	47564.5	45530.4	53692.9	42200.6	46044.4	42078.7	50651.4	36348.1	45472.7	49755.7	52611.4	50197.7	43383.9	48598.2	54643.9	53503.3
2409.95	2197.98	2365	1394.23	2076.94	2608.94	2051.8	1162.5	2318.98	1910.52	1600.19	1927.79	2392.18	3312.85	842.735	925.247	1404.24	1115.05	858.384	867.253	784.878	748.792	1086.3	622.755	553.653	692.267	721.313	704.355	1007.89	867.881	903.71	849.687	723.968	774.789	952.254	956.049	724.675	803.175	808.269	819.959	1410.38	3090.64	1472.15	1610.74	2407.47	1141.46	977.122	1643.39	1572.41	1655.99
2695.08	2642.51	3203.1	2641.12	2505.85	2932.34	2852.39	3898.17	3816.36	3602.85	3355.91	3260.6	3820.6	4002.47	5443.85	5118.14	4784.87	4456.91	4833.59	5580.28	4735.03	6156.73	6104.52	7556.63	6356.65	5385.63	5562.92	5963.54	4364.38	5572.3	5026.26	4885.7	6594.18	5178.81	6048.72	5266.82	6052.01	5074.92	4835.3	4853.97	5001.29	2710.04	4468.63	2307.33	1243.84	5799.08	5433.9	4477.28	3798.59	4417.42
457.862	388.795	574.881	479.217	389.914	611.992	458.125	329.011	372.27	376.229	543.672	320.251	518.945	484.855	255.32	331.282	478.334	332.753	319.674	315.455	326.649	258.842	412.408	258.652	344.43	299.868	330.042	286.438	409.749	353.262	408.503	335.088	274.23	301.123	458.775	360.015	285.54	365.157	313.204	346.795	456.015	642.421	448.812	505.212	594.133	401.636	228.199	452.904	520.268	470.787
1809.52	1867.51	2888.81	1991.31	1923.58	1882.38	2434.82	2649.15	2527.64	2374.86	2935.55	2160.13	2919.06	2920.72	3965.5	3821.45	3426.78	3809.03	3816.36	4533.05	3348.38	4389.52	3461.6	4806.95	3586.41	3947.98	3413.92	4282.48	3543.31	4119.3	3742.39	4110.81	4828.99	4086.31	4350.74	3804.53	4298.57	3913.36	4011.03	3751.85	3657.84	1973.15	3237.23	1859.78	951.645	3997.88	3932.99	3065.73	2833.51	3013.73
834.845	730.934	961.191	719.6	753.834	849.827	895.221	678.737	865.469	815.396	1132.18	973.313	959.783	1388.89	962.36	925.247	915.14	1024.7	912.65	1029.43	1016.75	933.678	938.886	964.972	990.852	930.448	999.086	1080.01	1098.94	1139.68	1092.96	1078.07	1275.8	1241.82	1107.15	1094.58	1067.94	976.858	1114.74	1032.31	1020.74	860.16	961.739	737.61	433.139	1204.91	1076.67	991.536	939.225	1020.47
690.906	635.031	716.31	708.744	678.45	849.827	657.897	695.797	695.932	695.115	696.405	729.985	722.816	656.776	633.837	483.538	573.693	609.313	609.749	631.898	607.291	571.608	666.873	563.066	602.999	675.132	627.229	599.485	431.728	462.139	507.711	470.719	425.268	427.213	512.101	553.277	480.368	480.38	476.542	508.363	568.731	984.326	538.071	654.993	905.81	463.236	419.642	611.96	600.999	607.775
688.164	572.824	656.072	463.708	617.364	794.719	600.819	420.403	712.53	537.07	476.414	618.525	608.966	878.921	362.447	384.822	564.464	416.492	330.527	326.332	304.566	320.47	550.17	356.144	353.312	293.014	265.826	247.307	337.533	299.999	354.314	305.169	337.514	278.725	304.721	395.931	257.708	266.031	284.578	283.322	502.932	1086	541.843	545.035	847.37	360.363	307.839	566.13	547.178	486.393
290.619	309.74	489.762	359.8	301.534	365.455	343.969	460.615	457.631	388.817	510.043	310.832	577.193	394.066	410.655	431.67	352.213	296.393	419.326	507.298	423.263	499.194	543.15	575.004	552.667	422.386	434.58	557.223	359.511	423.758	327.636	352.042	348.483	388.224	482.475	374.552	443.258	428.699	370.457	366.991	391.932	234.835	316.18	287.079	187.923	488.492	361.443	350.461	417.375	486.393
1113.13	1170.27	970.358	1332.19	1228.23	952.793	1224.17	1509.79	1115.62	1172.04	1434.85	1301.41	1153.06	1187.99	2081.84	1942.52	1433.46	1905.07	1925.94	2049.96	1999.46	1978.29	1800.56	2259.23	2043.88	2195.03	2044.47	2493.42	1810.12	1864.22	1716.55	1869.91	1750.01	1791.8	1852.03	1800.93	1956.52	1598.73	1732.73	1701.08	1924.19	1161.58	1766.96	1856.21	2167.41	2102.43	1614.24	2019.2	2106.4	2182.27
2.74169	0	0	0	0	1.45022	1.50205	2.43712	4.74229	0	1.40122	0	1.32384	0	0	1.67314	0	0	0	0	0	1.54072	0.877464	0	0.986905	0	2.9868	0	1.56992	1.56657	0	0	0	1.65908	0.846448	0	0	0.847231	0	1.73109	0	0.899749	0	1.18873	0	0	1.53154	0	0.527655	2.60103
1498.33	1422.99	1619.88	1332.19	1592.15	2159.37	1378.88	1430.59	1888.62	1724.5	1325.55	1708.01	1720.99	1923.97	849.877	831.551	856.694	851.716	931.396	937.464	1002.03	949.086	1238.1	1029.64	1161.59	1012.7	1140.96	1014.27	720.593	740.989	810.337	805.807	784.721	732.483	827.826	906.451	834.974	837.912	825.108	818.228	760.406	877.256	770.02	762.573	737.367	825.448	830.094	855.665	764.572	818.458
2287.94	2349.61	2103.1	2219.29	2355.08	2085.41	2197.5	2114.2	2169.6	2309.12	2121.44	2392.47	2156.53	2146.11	1944.36	2056.29	2336.3	2098.99	2126.23	2018.32	2047.31	1947.47	2045.37	1857.32	1811.96	2016.83	1993.69	1961.24	1985.95	1942.55	1961.65	2035.46	1998.08	1908.77	1898.58	2024.98	1860.65	1807.99	1905.33	1986.71	1949.36	2395.13	2137.2	2480.89	3084.68	1979.23	1977.22	2184.72	2266.8	2140.65
260.461	349.915	320.833	291.562	252.144	259.589	450.614	348.508	277.424	260.143	425.97	265.306	323.017	260.779	508.855	490.23	478.334	428.612	569.296	535.976	472.951	514.602	408.021	504.372	493.452	503.778	537.625	504.005	637.387	698.692	613.589	548.507	534.116	661.972	708.477	578.076	582.42	594.756	565.788	586.262	605.35	406.687	616.016	618.736	699.553	649.27	555.949	645.388	693.338	688.407
696.389	583.192	487.143	424.936	583.571	783.117	486.664	471.582	727.942	710.499	379.73	637.363	595.727	844.15	299.957	294.473	393.741	344.873	254.555	268.977	255.798	265.004	429.08	262.632	303.967	246.749	250.892	214.437	248.047	238.902	238.433	229.376	194.071	205.726	248.856	247.991	209.259	233.836	223.116	246.969	327.85	727.897	311.779	422.001	532.829	252.562	199.1	322.425	323.452	341.602
1166.59	1104.18	1131.43	1056.14	1212.63	1209.48	1048.43	1029.68	1256.71	1200.02	964.037	1185.24	1183.51	1193.79	785.6	766.298	947.439	929.946	791.292	753.531	745.312	765.74	1160.88	700.351	809.262	769.376	719.82	793.574	686.055	688.509	761.984	668.181	705.405	622.154	711.017	811.53	699.935	695.577	762.804	709.746	806.751	1243.45	770.02	792.886	788.931	660.974	733.607	750.527	732.385	730.89
1405.12	1319.31	1753.45	1282.56	1629.84	2645.2	1321.8	1085.74	2205.17	1404.22	1185.43	1452.12	1887.79	1555.01	674.902	706.065	879.765	586.174	600.869	529.054	596.249	659.43	861.67	652.6	838.869	577.46	634.696	632.355	624.828	593.731	713.63	631.282	621.87	574.041	614.521	647.343	472.121	550.7	582.627	556.257	592.19	729.697	463.898	153.941	180.474	486.028	609.552	453.443	416.847	401.426
6334.67	5964.11	4667.14	3331.25	5629.06	6302.64	4615.79	3081.73	5668.23	5435.04	3126.12	5373.63	4738.02	7002.39	1810.45	1801.97	2830.01	2828.4	1930.87	1840.32	1965.41	1476.01	1960.25	1324.1	1754.72	1429.94	1572.55	1405.58	1692.37	1374.67	1662.36	1460.03	1409.97	1289.1	1400.87	1663.25	1276.17	1495.36	1561.81	1479.5	2485.48	6213.67	2366	2817.3	4370.92	1713.11	1165.5	2614.98	2533.27	2625.31
2235.85	2059.31	2395.12	1755.58	2369.38	3551.58	1951.16	1452.52	3150.07	1906.32	1747.32	1995.29	2899.21	2723.69	1071.27	1047.39	1670.32	1305.67	993.555	994.819	1109.69	1090.83	1582.07	1031.62	1191.19	867.904	981.165	968.88	1139.76	939.944	1156.31	1089.04	1074.14	991.299	1054.67	1253.64	842.19	934.496	1050.75	964.217	1092.26	1696.93	1030.26	489.759	442.879	896.904	1020	914.974	747.687	826.262
0	0	0	0	0	0	0	2.43712	0	0	0	0	0	0	0	0	0	0	0	0	0	0	0.877464	0	0	0	0	0	0	0	0	0	0	0	0	0	0	0	0	1.15406	0	0	0	0	0	0.616006	0	0	0	0
227.56	160.702	217.381	214.019	220.951	243.636	201.274	254.679	269.125	285.319	290.052	238.619	234.319	254.984	287.458	230.893	292.23	222.57	240.742	227.444	233.715	309.685	293.073	307.398	297.058	275.022	243.424	241.046	320.264	339.163	319.3	293.202	322.326	326.009	340.272	330.085	305.126	313.476	294.681	313.904	333.572	262.727	362.067	225.86	187.35	347.427	364.506	277.134	229.53	323.395
538.742	592.264	584.048	626.549	582.272	580.087	590.305	467.926	519.281	517.49	542.271	601.256	549.393	577.576	589.2	582.253	555.236	516.759	507.137	491.476	584.287	566.986	577.371	522.279	582.274	498.638	477.889	521.223	638.957	572.582	700.292	652.225	669.966	620.495	582.356	643.922	586.543	626.951	653.351	679.164	576.169	698.205	577.043	531.959	406.211	502.045	568.201	550.494	512.88	508.069
1767.02	1547.4	1346.19	1665.63	1536.26	2168.07	1381.88	1651.15	1813.93	1704.92	1367.59	1813.19	1460.19	1829.31	1503.35	1517.54	1339.64	1361.86	1347.76	1432.9	1854.08	1466.77	1845.31	1638.46	2066.58	1646.7	1783.12	2025.41	1315.59	1386.42	1395.58	1303.45	1523.88	1231.87	1361.09	1375.92	1272.05	1301.35	1411.1	1208.88	1303.39	1167.87	1348.32	949.799	534.548	1243.72	1271.18	1239.02	1108.08	1151.39
10.9668	7.77589	2.61905	17.0595	9.09799	29.0043	4.50614	69.4578	14.2269	39.1614	4.20365	56.5149	5.29535	3.86339	51.7782	41.8285	46.1415	46.2769	38.4793	34.611	52.4479	41.5995	39.4859	53.7201	20.725	49.6924	44.8021	32.8699	4.70976	7.04958	5.83576	3.98914	8.43786	1.65908	3.38579	2.56543	2.06166	2.54169	3.36779	4.61624	3.43298	4.49875	5.65729	7.72677	5.72935	0.616006	9.18923	2.69586	1.58296	6.93609
334.486	314.924	312.976	285.359	317.13	297.295	282.385	271.738	315.363	286.717	284.447	295.134	275.358	299.413	237.466	227.547	252.24	230.283	254.555	266.999	237.396	246.516	232.528	241.74	267.451	264.741	249.398	255.133	290.435	283.55	256.774	253.311	249.761	260.475	291.178	279.632	276.263	233.836	250.9	261.394	279.216	269.925	281.607	269.843	276.727	274.739	323.155	267.968	281.768	276.577
0	0	36.6667	0	0	0	19.5266	2.43712	1.18557	0	1.40122	1.56986	0	0	0	0	0	0	0.986649	0	0	0	0	0	0	0	1.4934	0	0	0.783286	0	0	0	0	0	0	0	0	0	0	0	0	0	0	0	0	0	0	0	0
1.37084	1.29598	2.61905	0	1.29971	0	1.50205	0	2.37115	4.19586	1.40122	0	1.32384	1.93169	0	0	0	0	0	0	0	3.08145	2.63239	0.994817	0	0.856766	1.4934	3.13047	0	1.56657	0.83368	0.997286	0	0	0	0	0	0	0	0.57703	0	0	0	0.594367	0	0	1.53154	0	0	0
15.0793	47.9513	1453.57	31.0173	50.6888	18.8528	695.448	41.431	43.8662	34.9655	46.2402	17.2685	14.5622	7.72677	3.57091	0	0	1.10183	1.9733	0.988886	5.52083	0	5.26478	1.98963	2.96071	0.856766	13.4406	9.3914	1.56992	1.56657	1.66736	2.99186	0	0.829539	1.6929	0	2.06166	0.847231	2.52584	0.57703	0.572164	0	0.628588	1.18873	2.29174	0.616006	1.53154	0	1.05531	0.867011
50.7213	28.5116	17.0238	13.9578	28.5937	36.2554	25.5348	21.934	65.2065	16.7834	8.4073	28.2575	25.1529	28.9754	5.35637	15.0583	26.1469	16.5275	12.8264	10.8777	7.3611	10.7851	10.5296	10.943	5.92143	3.42706	5.97361	7.82617	20.4089	32.898	31.6799	30.9159	18.5633	90.4197	26.2399	23.944	13.4008	16.0974	19.3648	20.7731	30.8969	62.9825	41.4868	26.7465	48.6994	28.3363	27.5677	31.2719	43.2677	30.3454
194.66	132.19	2612.5	162.841	116.974	114.567	1464.5	162.068	203.919	170.632	390.94	73.7834	292.568	287.822	41.0655	6.69256	9.2283	7.71282	3.94659	14.8333	27.6041	6.16289	24.569	26.86	27.6333	29.9868	58.2427	42.2613	0	1.56657	0.83368	0.997286	0	1.65908	1.6929	0.855142	2.06166	3.38893	0.841947	4.61624	0.572164	0.899749	0.628588	0	1.14587	2.46402	1.53154	0.539171	1.05531	0.867011
278.282	264.38	328.691	294.664	287.237	433.615	345.471	493.516	257.269	365.04	326.484	398.744	321.693	309.071	576.702	562.175	478.334	457.26	597.909	533.998	518.038	577.771	429.957	619.771	625.698	562.038	612.295	538.44	582.44	567.099	591.913	604.355	750.969	653.677	599.285	552.422	699.935	738.786	554.843	609.92	605.35	436.378	540.585	434.482	249.8	582.125	704.508	539.171	445.868	493.329
536	554.68	546.072	535.048	527.684	588.788	590.305	438.681	490.827	481.126	539.469	469.388	619.556	535.079	423.153	446.729	555.236	469.38	449.912	454.887	463.749	483.787	445.752	408.87	442.133	399.253	395.751	422.613	519.643	509.136	495.206	500.637	567.868	424.724	516.333	519.927	457.689	460.047	506.852	483.551	498.355	772.885	563.843	596.745	595.852	502.661	451.804	558.582	561.425	525.409
1749.2	1666.63	1464.05	1467.12	1579.15	1670.65	1529.09	1524.42	1671.66	1826.6	1401.22	1777.08	1498.58	1848.63	1439.08	1469.02	1442.69	1495.19	1391.17	1394.33	1352.6	1414.38	1581.19	1434.53	1460.62	1471.92	1347.05	1469.75	1367.4	1455.35	1484.78	1426.12	1426	1374.55	1433.88	1477.69	1424.61	1374.21	1454.04	1446.04	1575.17	1840.89	1511.12	1535.25	1651.2	1397.1	1421.27	1572.22	1454.22	1492.99
3746.52	4259.89	4512.62	4638.63	3810.76	4017.1	4735.96	4882.76	3188.01	3555.29	3941.62	4210.36	3379.76	2600.06	4324.37	4191.22	4049.69	4353.34	4101.5	4438.12	4135.1	4104.49	3715.18	4355.31	4388.76	4432.05	4438.39	4468.74	3205.77	2980.4	3222.17	3314.98	3159.98	3098.33	3240.2	3225.6	3217.23	3355.04	3210.34	3285.61	3160.63	3390.26	3407.57	4390	5686.38	3177.36	3300.47	3495.45	4050.81	3512.26
26.0461	25.9196	17.0238	15.5086	33.7925	29.0043	15.0205	42.6495	8.29901	34.9655	7.00609	14.1287	2.64768	1.93169	35.7091	51.8674	23.0708	47.3787	67.0921	42.5221	23.0034	32.3552	15.7944	12.9326	11.8429	23.9894	14.934	18.7828	37.6781	18.7989	38.3493	41.886	64.1277	45.6246	37.2437	23.0888	48.4491	24.5697	34.5198	47.8935	40.0515	32.391	28.915	65.3804	26.355	12.3201	41.3515	29.6544	43.2677	54.6217
8.22507	18.1437	14.4048	9.30518	10.3977	34.8052	18.0246	26.8083	21.3403	13.9862	5.60487	14.1287	13.2384	11.5902	14.2836	21.7508	19.9947	12.1201	15.7864	23.7333	20.243	21.5701	27.2014	18.9015	21.7119	17.9921	19.4142	18.7828	17.2691	17.2323	20.0083	18.9484	11.813	14.9317	16.0825	15.3926	8.24666	19.4863	13.4712	12.6947	18.8814	19.7945	13.2003	14.2648	9.16695	16.0161	16.8469	10.2443	13.719	18.2072
0	0	0	1.55086	0	0	0	0	0	0	0	0	0	0	0	0	0	0	0	0	0	0	0	0	0	0	0	0	0	0	0	0	0	0	0	0	0	0	0	0	0	0	0	0	0	0	0	0	0	0
6625.29	23680.2	399.405	341.19	4382.63	1482.12	9739.28	3604.49	1959.75	1984.64	1432.04	855.573	6309.41	372.817	16.0691	15.0583	16.9186	515.657	7.89319	36.5888	100.295	10.7851	69.3196	0.994817	48.3583	16.2786	5.97361	6.26094	54.9472	9.39944	57.524	16.9539	243.854	9.95447	13.5432	17.958	67.0041	55.07	11.7873	81.3612	9.15463	112.469	28.2864	19.0198	9.16695	24.0242	13.7838	5.93089	161.462	6.06908
2578.56	1903.8	2526.07	1702.85	2377.18	4314.4	1761.9	1625.56	4359.35	2674.16	2075.2	2381.48	3232.81	3656.7	930.222	933.612	1382.71	1090.81	959.023	956.253	1010.31	1117.02	1644.37	1349.97	1628.39	985.281	1235.04	1341.41	957.651	873.364	827.845	989.307	1021.82	1154.72	760.111	1061.23	837.036	759.119	793.956	793.416	1256.47	1641.14	892.595	352.46	302.51	1212.92	1041.45	1196.96	1006.77	1005.73
685.422	642.807	483.214	657.566	622.563	855.628	485.162	672.644	672.22	716.094	498.833	811.617	569.25	552.464	501.713	503.615	547.546	514.555	497.271	576.52	542.881	513.061	679.157	518.299	597.077	574.033	573.466	602.615	459.986	462.922	564.402	442.795	485.177	436.337	456.236	509.665	494.799	499.867	490.013	500.862	546.417	671.213	561.957	496.297	552.882	487.876	505.408	567.208	489.664	567.025
239.898	254.012	222.619	291.562	257.343	253.788	223.805	275.394	305.878	251.752	285.848	262.166	291.244	189.306	223.182	286.107	249.164	193.922	245.676	195.799	275.121	297.36	255.342	250.694	328.639	259.6	238.944	225.394	346.952	343.079	269.279	293.202	315.576	222.316	281.021	278.776	239.153	245.697	226.484	266.588	249.464	260.028	226.292	200.896	126.046	246.402	237.388	252.332	210.534	253.167
6.85422	6.47991	2.61905	4.65259	1.29971	1.45022	1.50205	6.09279	0	2.79724	7.00609	6.27944	2.64768	3.86339	8.92728	10.0388	4.61415	4.40733	8.87984	7.91109	6.44096	10.7851	3.50986	4.97408	5.92143	5.99736	4.48021	3.13047	4.70976	6.26629	4.1684	10.9701	9.28164	5.80677	10.1574	8.55142	6.18499	13.5557	10.1034	9.8095	14.8763	5.3985	7.54305	6.53804	6.87522	5.54405	4.59462	5.93089	8.97013	12.1382
394.803	393.978	595.834	575.37	425.006	366.905	648.885	581.252	386.497	341.263	577.301	395.605	501.735	378.612	707.04	759.606	664.438	698.561	797.212	808.909	730.589	748.792	747.599	766.009	651.357	787.368	775.076	795.139	670.355	681.459	675.281	704.084	654.778	686.858	700.859	670.432	822.604	766.744	748.491	725.326	798.169	550.647	758.077	795.858	1011.8	701.63	745.859	809.296	861.66	790.714
949.996	991.426	832.857	1136.78	1034.57	844.026	841.147	1180.78	1008.92	823.788	1188.23	940.346	826.075	739.839	1328.38	1422.17	1418.08	1301.26	1302.38	1519.92	1411.49	1221.79	1208.27	1252.47	1209.95	1165.2	1342.57	1369.58	1193.14	1281.46	1273.86	1234.64	1395.62	1206.98	1182.49	1165.56	1059.7	1332.69	1166.94	1336.4	1245.6	1291.14	1370.95	1834.22	2187.46	1273.9	1445.77	1381.9	1558.69	1514.67
316.665	303.26	299.881	226.426	322.329	298.745	265.863	226.652	251.342	310.494	262.028	321.821	285.949	353.5	157.12	195.757	238.398	308.513	248.635	265.021	220.833	175.642	213.224	144.248	185.538	235.611	174.728	156.523	270.026	224.02	260.108	280.237	259.886	211.532	224.309	257.398	247.4	232.141	222.274	244.084	252.897	390.491	278.464	341.167	493.87	266.114	241.983	336.982	299.708	333.799
2049.41	1986.74	1872.62	2614.76	1910.58	2558.18	2069.82	3017.15	1953.82	1823.8	2239.14	3122.45	1916.92	1800.34	8955.84	9239.08	8808.41	8328.74	7201.55	7942.73	7892.02	8970.09	8530.7	8551.44	7434.35	8795.56	6294.69	9101.84	7466.54	6622.69	7330.55	9048.37	9184.61	7995.93	6818.99	7590.24	8002.35	6608.4	8054.91	7443.11	8609.35	8727.57	8052.84	10789	11683.3	7713.62	6277.78	9826.4	9804.88	9175.58
583.98	650.583	565.715	787.838	634.26	458.269	624.852	811.56	576.189	627.981	836.527	629.514	606.318	459.743	1208.75	1080.85	918.216	1105.14	1162.27	1153.04	1208.14	1123.19	931.867	1203.73	1088.56	1242.31	1108.1	1283.49	1191.57	1279.89	1122.97	1104.99	1115.48	1284.96	1152.86	968.021	1161.75	1100.55	1196.41	1107.9	1211.84	810.674	1131.46	1160.2	1230.66	1141.46	1165.5	1099.91	1232.07	1254.57
[truncated: 12,667 more rows]
[truncated: 10 more columns]

## Sheet: Sheet1
Major_CB_d0_SB6r1	Major_CB_d0_SB6r2	Major_CB_d0_SB6r3	Major_CB_d0_SB8r1	Major_CB_d0_SB8r2	Major_CB_d0_SB8r3	Major_CB_d0_SB8r4	Minor_CB_d0_SB6r1	Minor_CB_d0_SB6r2	Minor_CB_d0_SB6r3	Minor_CB_d0_SB6r4	Minor_CB_d0_SB8r1	Minor_CB_d0_SB8r2	Minor_CB_d0_SB8r3	Major_CB_d10_SB6r1	Major_CB_d10_SB6r2	Major_CB_d10_SB6r3	Major_CB_d10_SB6r4	Major_CB_d10_SB6r5	Major_CB_d10_SB6r6	Major_CB_d10_SB7r2	Major_CB_d10_SB8r1	Major_CB_d10_SB8r2	Major_CB_d10_SB8r3	Minor_CB_d10_SB6r1	Minor_CB_d10_SB6r2	Minor_CB_d10_SB6r3	Minor_CB_d10_SB6r4	Minor_CB_d10_SB7r1	Minor_CB_d10_SB7r2	Minor_CB_d10_SB8r1	Minor_CB_d10_SB8r2	Minor_CB_d10_SB8r3	Major_CB_d5_SB6r1	Major_CB_d5_SB6r2	Major_CB_d5_SB6r3	Major_CB_d5_SB8r1	Major_CB_d5_SB8r2	Major_CB_d5_SB8r3	Minor_CB_d5_SB6r1	Minor_CB_d5_SB6r2	Minor_CB_d5_SB8r1	Minor_CB_d5_SB8r2	Minor_CB_d5_SB8r3	Minor_CB_d5_SB8r4	Major_CB_pupa_NA10	Major_CB_pupa_NA8	Major_CB_pupa_p12	Major_CB_pupa_p2	Major_CB_pupa_p4
[truncated: 3 more rows]
[truncated: 10 more columns]
